# Supplementary material for: Rhes, a striatal enriched protein, regulates post-translational small-ubiquitin-like-modifier (SUMO) modification of nuclear proteins and alters gene expression
Source: Cell Mol Life Sci. 2024 Apr 8;81(1):169. doi: 10.1007/s00018-024-05181-8 (PMC11001699; doi:10.1007/s00018-024-05181-8)
Supplement: Supplementary file 1 — Data file S1 (XLSX 77 KB) [file 18_2024_5181_MOESM1_ESM.xlsx]

## Sheet: Sheet1
	Log2Intensity Value
Control 1	Rhes 1	Control 2	Rhes 2	Control 3	Rhes 3	#Peptides	#Unique	p-value	Log2FC (Rhes/Control)	Description	Protein ID	Uniprot Accession	GENE name	-log10(pvalue)	Label
13.3695	19.9142	13.0868	20.85	13.1658	20.5915	2	2	1.55482e-05	7.24449	Voltage-dependent anion-selective channel protein 3 OS=Homo sapiens GN=VDAC3 PE=1 SV=1	1171	Q9Y277	VDAC3_HUMAN	4.80832	VDAC3
14.1158	18.2967	14.6165	19.8876	14.4256	19.0743	2	2	0.000619013	4.70023	Isoform 6 of Tuberin OS=Homo sapiens GN=TSC2	835	P49815-6	TSC2_HUMAN	3.2083	TSC2
12.4014	20.7876	12.3874	21.1704	12.6376	21.0886	3	3	4.56468e-07	8.54006	Ras-related C3 botulinum toxin substrate 1 OS=Homo sapiens GN=RAC1 PE=1 SV=1	693	P63000	RAC1_HUMAN	6.34059	RAC1
12.8877	21.5404	14.1146	22.48	13.65	21.1015	19	16	0.000113219	8.15653	Isoform 4 of Plectin OS=Homo sapiens GN=PLEC	87	Q15149-4	PLEC_HUMAN	3.94608	PLEC
11.8999	20.5261	12.599	20.9024	12.1004	21.417	3	3	1.22467e-05	8.74876	Serine/threonine-protein kinase mTOR OS=Homo sapiens GN=MTOR PE=1 SV=1	503	P42345	MTOR_HUMAN	4.91198	mTOR
18.4415	23.5285	19.7106	24.0105	19.5768	23.2821	27	26	0.000665426	4.36405	ATP-dependent RNA helicase DDX3X OS=Homo sapiens GN=DDX3X PE=1 SV=3	46	O00571	DDX3X_HUMAN	3.1769	DDX3X
12.4876	32.1513	19.9601	32.4359	20.3752	32.0927	91	88	0.00468349	14.619	GTP-binding protein Rhes OS=Homo sapiens GN=RASD2 PE=1 SV=1	39	Q96D21	RHES_HUMAN	2.32943
13.4512	25.9428	15.4153	29.326	14.1033	29.6216	11	10	0.000442527	13.9735	CAD protein OS=Homo sapiens GN=CAD PE=1 SV=3	97	P27708	PYR1_HUMAN	3.35406
12.0277	24.5404	12.0771	24.8904	11.7875	23.3101	22	16	1.47319e-05	12.2829	Brefeldin A-inhibited guanine nucleotide-exchange protein 1 OS=Homo sapiens GN=ARFGEF1 PE=1 SV=2	26	Q9Y6D6	BIG1_HUMAN	4.83174
13.4056	23.7286	11.5028	23.9933	11.1909	23.391	4	4	8.18634e-05	11.6712	Retinoic acid-induced protein 3 OS=Homo sapiens GN=GPRC5A PE=1 SV=2	1339	Q8NFJ5	RAI3_HUMAN	4.08691
12.8602	24.3578	13.2771	24.3376	13.0341	23.7077	14	13	1.43757e-06	11.0772	DnaJ homolog subfamily A member 1 OS=Homo sapiens GN=DNAJA1 PE=1 SV=2	240	P31689	DNJA1_HUMAN	5.84237
11.0221	22.7098	13.3936	23.9584	13.1551	23.4425	16	16	0.000203991	10.8466	Isoform 2 of 5'-AMP-activated protein kinase catalytic subunit alpha-1 OS=Homo sapiens GN=PRKAA1	65	Q13131-2	AAPK1_HUMAN	3.69039
12.9363	21.7098	12.9834	26.9539	12.7291	22.2736	28	28	0.00294273	10.7628	Translational activator GCN1 OS=Homo sapiens GN=GCN1L1 PE=1 SV=6	31	Q92616	GCN1L_HUMAN	2.53125
13.6622	24.1795	13.4367	24.3975	13.2	23.848	18	18	8.54378e-07	10.7087	E3 ubiquitin-protein ligase CHIP OS=Homo sapiens GN=STUB1 PE=1 SV=2	40	Q9UNE7	CHIP_HUMAN	6.06835
12.7783	22.5961	12.5188	23.848	12.2463	23.1976	20	20	1.07999e-05	10.6994	Protein CIP2A OS=Homo sapiens GN=KIAA1524 PE=1 SV=2	100	Q8TCG1	CIP2A_HUMAN	4.96658
13.4512	23.7286	14.8775	24.5754	12.9944	24.7234	5	2	8.1854e-05	10.5681	40S ribosomal protein S27-like OS=Homo sapiens GN=RPS27L PE=1 SV=3	929	Q71UM5	RS27L_HUMAN	4.08696
11.4305	22.2593	12.3426	22.9707	12.4698	22.3239	9	9	1.26177e-05	10.437	Protein phosphatase 1G OS=Homo sapiens GN=PPM1G PE=1 SV=1	186	O15355	PPM1G_HUMAN	4.89902
13.3242	23.417	13.3599	23.8288	13.1202	23.2036	7	7	8.46545e-07	10.2151	Mitochondrial dicarboxylate carrier OS=Homo sapiens GN=SLC25A10 PE=1 SV=2	556	Q9UBX3	DIC_HUMAN	6.07235
12.1416	21.8385	11.8738	22.4601	12.4263	21.8423	16	8	2.88589e-06	9.89972	Isoform 2 of Probable ATP-dependent RNA helicase DDX17 OS=Homo sapiens GN=DDX17	120	Q92841-1	DDX17_HUMAN	5.53972
11.6751	22.5189	14.217	23.3239	13.3194	22.9061	7	6	0.000226438	9.84581	Membrane-associated progesterone receptor component 1 OS=Homo sapiens GN=PGRMC1 PE=1 SV=3	585	O00264	PGRC1_HUMAN	3.64505
12.1992	22.391	12.4118	22.3936	11.5763	20.9388	6	6	5.54166e-05	9.84538	Cullin-associated NEDD8-dissociated protein 1 OS=Homo sapiens GN=CAND1 PE=1 SV=2	81	Q86VP6	CAND1_HUMAN	4.25636
14.5447	23.6209	13.3987	23.3101	12.5632	23.0983	10	10	7.7784e-05	9.84086	Isoform 2 of Next to BRCA1 gene 1 protein OS=Homo sapiens GN=NBR1	161	Q14596-2	NBR1_HUMAN	4.10911
14.412	23.5404	12.7313	23.5165	13.3163	22.7223	9	9	6.38058e-05	9.7732	26S protease regulatory subunit 4 OS=Homo sapiens GN=PSMC1 PE=1 SV=1	284	P62191	PRS4_HUMAN	4.19514
11.8501	21.2302	12.3393	22.0756	14.1053	24.2243	10	10	0.000973801	9.74517	Leucine-rich PPR motif-containing protein mitochondrial OS=Homo sapiens GN=LRPPRC PE=1 SV=3	142	P42704	LPPRC_HUMAN	3.01153
11.9911	20.9316	11.8236	22.1332	12.3659	22.2243	3	3	2.64942e-05	9.70282	Exportin-T OS=Homo sapiens GN=XPOT PE=1 SV=2	419	O43592	XPOT_HUMAN	4.57685
11.8533	23.2125	16.2363	23.8288	12.4675	22.3619	5	5	0.0025787	9.61535	Importin-7 OS=Homo sapiens GN=IPO7 PE=1 SV=1	535	O95373	IPO7_HUMAN	2.5886
12.354	21.9459	12.1631	21.8876	12.3771	21.5869	5	5	2.1112e-07	9.50873	Nuclear pore complex protein Nup85 OS=Homo sapiens GN=NUP85 PE=1 SV=1	418	Q9BW27	NUP85_HUMAN	6.67547
13.0314	22.0886	11.7731	22.6497	12.208	20.7715	2	2	0.00014185	9.4991	Cancer-related nucleoside-triphosphatase OS=Homo sapiens GN=NTPCR PE=1 SV=1	893	Q9BSD7	NTPCR_HUMAN	3.84817
12.3296	22.6822	13.8286	23.1095	13.6071	22.4196	11	11	4.87181e-05	9.48199	Isoform 2 of Protein transport protein Sec16A OS=Homo sapiens GN=SEC16A	58	O15027-2	SC16A_HUMAN	4.31231
17.0743	26.533	17.0211	27.1015	17.9258	26.5682	17	17	1.09474e-05	9.39383	Reticulocalbin-2 OS=Homo sapiens GN=RCN2 PE=1 SV=1	360	Q14257	RCN2_HUMAN	4.96069
12.4825	21.5823	14.4559	22.5522	11.293	22.1111	11	11	0.000635638	9.33805	Probable ubiquitin carboxyl-terminal hydrolase FAF-X OS=Homo sapiens GN=USP9X PE=1 SV=3	79	Q93008	USP9X_HUMAN	3.19679
11.9022	22.58	13.1909	22.6431	14.0106	21.8614	7	7	0.000148074	9.32691	Serine palmitoyltransferase 1 OS=Homo sapiens GN=SPTLC1 PE=1 SV=1	242	O15269	SPTC1_HUMAN	3.82952
12.2406	21.7715	14.153	23.417	13.9441	23.0658	6	6	0.000290797	9.30553	Cytochrome c1 heme protein mitochondrial OS=Homo sapiens GN=CYC1 PE=1 SV=3	718	P08574	CY1_HUMAN	3.53641
11.1194	22.0054	12.1625	21.9672	14.2588	21.4324	4	4	0.000592202	9.28808	Probable cytosolic iron-sulfur protein assembly protein CIAO1 OS=Homo sapiens GN=CIAO1 PE=1 SV=1	957	O76071	CIAO1_HUMAN	3.22753
12.7212	20.9951	12.5682	23.2535	12.6477	21.4874	9	9	0.000174896	9.26627	Fanconi anemia group I protein OS=Homo sapiens GN=FANCI PE=1 SV=4	164	Q9NVI1	FANCI_HUMAN	3.75722
12.1991	20.6096	10.9676	21.6006	11.841	20.3645	3	2	6.29724e-05	9.189	Isoform 4 of Ubiquitin-associated domain-containing protein 2 OS=Homo sapiens GN=UBAC2	946	Q8NBM4-4	UBAC2_HUMAN	4.20085
11.6416	20.8191	11.4798	21.654	12.449	20.5545	3	3	3.35459e-05	9.15243	Protein transport protein Sec61 subunit alpha isoform 1 OS=Homo sapiens GN=SEC61A1 PE=1 SV=2	1268	P61619	S61A1_HUMAN	4.47436
12.1745	20.6971	13.3876	22.2564	11.5746	21.4676	6	5	0.000200037	9.0948	Calcium-binding mitochondrial carrier protein Aralar2 OS=Homo sapiens GN=SLC25A13 PE=1 SV=2	197	Q9UJS0	CMC2_HUMAN	3.69889
12.9814	21.8269	14.0264	22.391	11.8769	21.8876	14	13	0.00014894	9.07359	Midasin OS=Homo sapiens GN=MDN1 PE=1 SV=2	126	Q9NU22	MDN1_HUMAN	3.82699
12.5446	22.2214	13.6634	22.5165	13.0706	21.6453	3	3	2.56313e-05	9.03488	Cytochrome b-c1 complex subunit 6 mitochondrial OS=Homo sapiens GN=UQCRH PE=1 SV=2	1222	P07919	QCR6_HUMAN	4.59123
11.3397	20.9316	12.392	21.4118	13.3488	21.8034	7	7	0.000140404	9.02212	Nuclear pore complex protein Nup133 OS=Homo sapiens GN=NUP133 PE=1 SV=2	151	Q8WUM0	NU133_HUMAN	3.85262
14.2575	22.1734	14.4619	22.821	11.7718	22.391	5	5	0.000535464	8.96477	Reticulocalbin-1 OS=Homo sapiens GN=RCN1 PE=1 SV=1	532	Q15293	RCN1_HUMAN	3.27127
15.6154	24.3712	16.9083	25.9383	15.9246	25.0148	8	8	0.000116405	8.95865	40S ribosomal protein S16 OS=Homo sapiens GN=RPS16 PE=1 SV=2	414	P62249	RS16_HUMAN	3.93403
13.9686	22.2506	14.4796	22.8365	12.0599	22.2125	5	5	0.00030552	8.93052	6-phosphofructokinase type C OS=Homo sapiens GN=PFKP PE=1 SV=2	168	Q01813	K6PP_HUMAN	3.51496
11.5889	20.654	12.2669	20.895	12.1718	21.2477	3	2	5.2383e-06	8.92306	DDB1- and CUL4-associated factor 7 OS=Homo sapiens GN=DCAF7 PE=1 SV=1	502	P61962	DCAF7_HUMAN	5.28081
11.8976	20.2535	12.9051	22.9334	12.9742	21.3376	3	3	0.000472411	8.91581	Isoform 3 of Protein quaking OS=Homo sapiens GN=QKI	798	Q96PU8-5	QKI_HUMAN	3.32568
13.7988	21.6971	14.3081	22.5404	12.0633	22.632	4	4	0.000276599	8.89975	BAG family molecular chaperone regulator 2 OS=Homo sapiens GN=BAG2 PE=1 SV=1	919	O95816	BAG2_HUMAN	3.55815
16.8846	23.2258	14.1701	24.3712	13.9619	24.0935	13	13	0.000893264	8.89127	Exportin-1 OS=Homo sapiens GN=XPO1 PE=1 SV=1	128	O14980	XPO1_HUMAN	3.04902
11.9012	20.6096	13.1006	22.5777	13.1196	21.6051	2	2	0.000217135	8.89036	40S ribosomal protein S13 OS=Homo sapiens GN=RPS13 PE=1 SV=2	719	P62277	RS13_HUMAN	3.66327
13.426	21.6096	13.4602	22.7695	12.6273	21.7836	6	6	3.95995e-05	8.88305	Isoform 2 of 26S protease regulatory subunit 6B OS=Homo sapiens GN=PSMC4	598	P43686-2	PRS6B_HUMAN	4.40231
13.2703	21.3101	13.4823	22.7715	13.1273	22.4451	4	4	4.05042e-05	8.88226	Eukaryotic initiation factor 4A-I OS=Homo sapiens GN=EIF4A1 PE=1 SV=1	275	P60842	IF4A1_HUMAN	4.3925
13.6453	22.3266	13.9108	23.0088	13.6925	22.5545	12	12	2.1132e-06	8.88044	Neutral alpha-glucosidase AB OS=Homo sapiens GN=GANAB PE=1 SV=3	123	Q14697	GANAB_HUMAN	5.67506
12.9986	22.5638	13.4996	22.5498	14.2834	22.2933	5	5	2.07874e-05	8.87512	Estradiol 17-beta-dehydrogenase 12 OS=Homo sapiens GN=HSD17B12 PE=1 SV=2	723	Q53GQ0	DHB12_HUMAN	4.6822
11.8253	20.5069	11.7383	21.4576	13.1489	21.3484	4	3	8.43646e-05	8.86681	Membrane-associated progesterone receptor component 2 OS=Homo sapiens GN=PGRMC2 PE=1 SV=1	956	O15173	PGRC2_HUMAN	4.07384
12.9596	21.6276	11.6011	21.4526	12.7237	20.7389	3	3	5.97517e-05	8.8449	Segment polarity protein dishevelled homolog DVL-2 OS=Homo sapiens GN=DVL2 PE=1 SV=1	600	O14641	DVL2_HUMAN	4.22365
13.6073	21.4476	11.3918	22.3962	13.7177	21.3857	8	8	0.000430626	8.83759	Desmoglein-2 OS=Homo sapiens GN=DSG2 PE=1 SV=2	187	Q14126	DSG2_HUMAN	3.3659
12.693	22.3857	13.5517	22.6779	14.5867	22.2448	6	6	9.61147e-05	8.82568	26S proteasome non-ATPase regulatory subunit 2 OS=Homo sapiens GN=PSMD2 PE=1 SV=3	400	Q13200	PSMD2_HUMAN	4.01721
13.5515	21.5592	12.6338	22.0821	12.5888	21.6096	7	5	1.55614e-05	8.8256	Mitochondrial Rho GTPase 2 OS=Homo sapiens GN=RHOT2 PE=1 SV=2	241	Q8IXI1	MIRO2_HUMAN	4.80795
12.822	20.6006	12.6918	21.7223	11.2468	20.8727	3	3	0.000131265	8.81168	60S ribosomal protein L36 OS=Homo sapiens GN=RPL36 PE=1 SV=3	1989	Q9Y3U8	RL36_HUMAN	3.88185
11.2552	21.6409	13.3668	21.1886	12.2977	20.3857	3	3	0.000249494	8.76517	G-protein coupled receptor-associated sorting protein 2 OS=Homo sapiens GN=GPRASP2 PE=1 SV=1	698	Q96D09	GASP2_HUMAN	3.60294
13.4295	21.8152	12.6447	22.2419	13.2998	21.1642	8	8	2.65265e-05	8.61577	Myb-binding protein 1A OS=Homo sapiens GN=MYBBP1A PE=1 SV=2	316	Q9BQG0	MBB1A_HUMAN	4.57632
11.3878	21.2361	12.9613	21.8269	13.8108	20.7955	3	3	0.000371689	8.56621	Importin-9 OS=Homo sapiens GN=IPO9 PE=1 SV=3	393	Q96P70	IPO9_HUMAN	3.42982
13.1306	21.5731	12.4818	21.5451	13.714	21.7756	8	7	1.95515e-05	8.52245	Nuclear pore complex protein Nup160 OS=Homo sapiens GN=NUP160 PE=1 SV=3	270	Q12769	NU160_HUMAN	4.70882
11.1651	20.4273	13.3149	20.5915	10.8239	19.6886	2	2	0.000514411	8.46783	Transmembrane emp24 domain-containing protein 10 OS=Homo sapiens GN=TMED10 PE=1 SV=2	1225	P49755	TMEDA_HUMAN	3.28869
12.4101	21.1206	13.935	20.9171	11.4355	21.1395	4	4	0.000317366	8.46549	Proteasome-associated protein ECM29 homolog OS=Homo sapiens GN=ECM29 PE=1 SV=2	287	Q5VYK3	ECM29_HUMAN	3.49844
12.5211	19.64	11.6431	21.4425	11.9846	20.4576	4	3	0.000128612	8.46378	Cyclin-dependent kinase 1 OS=Homo sapiens GN=CDK1 PE=1 SV=3	561	P06493	CDK1_HUMAN	3.89072
13.9451	21.5165	15.2805	22.5568	11.8762	22.3294	7	7	0.00125461	8.43365	Isoform 6 of Serine/threonine-protein phosphatase 6 regulatory subunit 3 OS=Homo sapiens GN=PPP6R3	181	Q5H9R7-6	PP6R3_HUMAN	2.90149
13.7936	21.3538	13.2718	22.5475	12.8218	21.2535	2	2	7.37123e-05	8.42254	Nuclease-sensitive element-binding protein 1 OS=Homo sapiens GN=YBX1 PE=1 SV=3	1756	P67809	YBOX1_HUMAN	4.13246
12.999	19.4676	12.0791	20.2185	11.7895	22.4221	2	2	0.000929373	8.41353	Hsp90 co-chaperone Cdc37 OS=Homo sapiens GN=CDC37 PE=1 SV=1	1495	Q16543	CDC37_HUMAN	3.03181
12.3907	21.6929	12.9783	21.7512	14.2148	21.3045	8	8	0.000112148	8.38827	Protein scribble homolog OS=Homo sapiens GN=SCRIB PE=1 SV=4	215	Q14160	SCRIB_HUMAN	3.95021
13.319	20.7471	13.2194	21.6276	12.1098	21.4273	4	4	5.81567e-05	8.38459	rRNA 2'-O-methyltransferase fibrillarin OS=Homo sapiens GN=FBL PE=1 SV=2	555	P22087	FBRL_HUMAN	4.2354
13.0501	21.6628	13.7352	22.5261	14.265	21.9243	7	7	4.32165e-05	8.3543	Ribose-phosphate pyrophosphokinase 1 OS=Homo sapiens GN=PRPS1 PE=1 SV=2	476	P60891	PRPS1_HUMAN	4.36435
13.5864	21.1581	13.8807	22.3129	12.5911	21.4825	4	4	9.01883e-05	8.29843	Guanine nucleotide-binding protein G(s) subunit alpha isoforms short OS=Homo sapiens GN=GNAS PE=1 SV=1	427	P63092	GNAS2_HUMAN	4.04485
12.2208	21.2477	14.0246	20.343	11.167	20.6364	6	6	0.0007011	8.27158	Nuclear pore complex protein Nup205 OS=Homo sapiens GN=NUP205 PE=1 SV=3	325	Q92621	NU205_HUMAN	3.15422
11.9567	21.0493	12.2112	20.9951	13.5773	20.4775	2	2	0.000102885	8.25887	Isoform 6 of MMS19 nucleotide excision repair protein homolog OS=Homo sapiens GN=MMS19	870	Q96T76-9	MMS19_HUMAN	3.98765
12.4134	20.8802	11.6022	20.4576	11.2941	18.7273	2	2	0.000364914	8.25181	Isoform 2 of Cdc42 effector protein 1 OS=Homo sapiens GN=CDC42EP1	1205	Q00587-2	BORG5_HUMAN	3.43781
16.4956	24.1488	12.7339	23.8764	17.5432	23.4425	7	7	0.0050494	8.23169	DnaJ homolog subfamily A member 2 OS=Homo sapiens GN=DNAJA2 PE=1 SV=1	417	O60884	DNJA2_HUMAN	2.29676
12.199	20.9388	12.3143	20.7876	12.4004	19.8621	4	3	1.76376e-05	8.22494	Calcium-binding mitochondrial carrier protein Aralar1 OS=Homo sapiens GN=SLC25A12 PE=1 SV=2	339	O75746	CMC1_HUMAN	4.75356
14.4893	21.8614	14.7366	22.976	13.1501	22.1946	5	5	0.000157427	8.21863	Low molecular weight phosphotyrosine protein phosphatase OS=Homo sapiens GN=ACP1 PE=1 SV=3	681	P24666	PPAC_HUMAN	3.80292
13.951	22.8913	16.0232	23.5638	15.3987	23.4551	12	12	0.000227028	8.1791	Dolichyl-diphosphooligosaccharide--protein glycosyltransferase subunit 1 OS=Homo sapiens GN=RPN1 PE=1 SV=1	82	P04843	RPN1_HUMAN	3.64392
12.1194	21.0292	13.2014	21.3321	13.341	20.8346	3	2	3.81101e-05	8.17799	Gem-associated protein 4 OS=Homo sapiens GN=GEMIN4 PE=1 SV=2	488	P57678	GEMI4_HUMAN	4.41896
15.0532	22.4349	12.7316	23.4425	16.7987	22.9968	5	5	0.00262216	8.0969	Very-long-chain enoyl-CoA reductase OS=Homo sapiens GN=TECR PE=1 SV=1	1099	Q9NZ01	TECR_HUMAN	2.58134
13.0707	20.895	11.1496	20.4775	12.8322	19.8787	4	3	0.000277204	8.06625	Isoform 6 of Protein LAP2 OS=Homo sapiens GN=ERBB2IP	980	Q96RT1-6	LAP2_HUMAN	3.5572
12.6148	20.5069	13.8125	21.2302	12.3297	21.1765	4	4	9.43127e-05	8.05217	Isoform 3 of Protein FAM54B OS=Homo sapiens GN=FAM54B	660	Q9H019-3	FA54B_HUMAN	4.02543
13.7086	22.3988	14.7715	22.8307	13.5101	20.8876	4	4	0.000341287	8.04232	40S ribosomal protein S17-like OS=Homo sapiens GN=RPS17L PE=3 SV=1	900	P0CW22	RS17L_HUMAN	3.46688
12.0508	21.9098	13.421	21.1825	14.2235	20.5069	2	2	0.000450464	7.96792	tRNA methyltransferase 112 homolog OS=Homo sapiens GN=TRMT112 PE=1 SV=1	1090	Q9UI30	TR112_HUMAN	3.34634
14.6551	24.141	14.6883	23.5404	14.5447	20.0951	3	3	0.00321929	7.9628	ATP synthase subunit O mitochondrial OS=Homo sapiens GN=ATP5O PE=1 SV=1	909	P48047	ATPO_HUMAN	2.49224
11.1609	19.3277	12.6114	20.895	13.4478	20.85	6	5	0.000706431	7.95085	Golgi-specific brefeldin A-resistance guanine nucleotide exchange factor 1 OS=Homo sapiens GN=GBF1 PE=1 SV=2	149	Q92538	GBF1_HUMAN	3.15093
12.9483	19.8936	14.1081	21.8423	12.2588	21.3645	6	6	0.000573165	7.9284	T-complex protein 1 subunit alpha OS=Homo sapiens GN=TCP1 PE=1 SV=1	256	P17987	TCPA_HUMAN	3.24172
15.1357	22.3752	16.0124	23.1565	13.2653	22.6584	10	10	0.000709039	7.92557	Isoform 2 of ATPase family AAA domain-containing protein 3A OS=Homo sapiens GN=ATAD3A	163	Q9NVI7-2	ATD3A_HUMAN	3.14933
13.7419	19.606	13.8823	22.7056	13.8457	22.7955	2	2	0.00168349	7.87909	Importin-4 OS=Homo sapiens GN=IPO4 PE=1 SV=2	1690	Q8TEX9	IPO4_HUMAN	2.77379
11.318	20.4576	12.6506	20.3538	13.2379	20.0292	2	2	0.000172954	7.87803	Isoform CNPI of 2' 3'-cyclic-nucleotide 3'-phosphodiesterase OS=Homo sapiens GN=CNP	635	P09543-2	CN37_HUMAN	3.76207
13.5182	21.2989	13.633	21.8191	13.6612	21.1946	10	9	2.44e-06	7.83338	Isoform 2 of E3 ubiquitin-protein ligase HUWE1 OS=Homo sapiens GN=HUWE1	153	Q7Z6Z7-2	HUWE1_HUMAN	5.61261
13.5624	22.1015	13.58	20.3101	11.5242	19.6276	2	1	0.00149132	7.79087	DnaJ homolog subfamily B member 11 OS=Homo sapiens GN=DNAJB11 PE=1 SV=1	963	Q9UBS4	DJB11_HUMAN	2.82643
10.4924	20.6186	13.7327	21.0756	14.8251	20.6453	8	7	0.00405574	7.76311	Isoform 2 of Protein Hook homolog 2 OS=Homo sapiens GN=HOOK2	199	Q96ED9-2	HOOK2_HUMAN	2.39193
15.7911	22.4221	17.9601	24.3101	15.0785	25.2535	7	7	0.00301905	7.71868	60S ribosomal protein L38 OS=Homo sapiens GN=RPL38 PE=1 SV=2	1153	P63173	RL38_HUMAN	2.52013
14.6302	21.2989	12.8484	21.8073	13.404	20.8802	4	4	0.000199747	7.70131	Telomere length regulation protein TEL2 homolog OS=Homo sapiens GN=TELO2 PE=1 SV=2	337	Q9Y4R8	TELO2_HUMAN	3.69952
12.0767	20.4874	14.3373	21.654	14.6025	21.9601	4	4	0.00111027	7.695	Hemoglobin subunit alpha OS=Homo sapiens GN=HBA1 PE=1 SV=2	836	P69905	HBA_HUMAN	2.95457
13.2597	18.8606	13.9315	22.1395	12.7061	21.9061	2	2	0.00233297	7.66965	Isoform 4 of Histone lysine demethylase PHF8 OS=Homo sapiens GN=PHF8	1384	Q9UPP1-4	PHF8_HUMAN	2.63209
11.8886	21.8073	14.8484	21.953	15.6773	21.6231	5	5	0.00267683	7.65639	Myosin-9 OS=Homo sapiens GN=MYH9 PE=1 SV=4	111	P35579	MYH9_HUMAN	2.57238
12.6282	21.0691	14.6284	21.5117	13.1085	20.6186	4	4	0.000314615	7.61145	Eukaryotic translation initiation factor 3 subunit I OS=Homo sapiens GN=EIF3I PE=1 SV=1	684	Q13347	EIF3I_HUMAN	3.50222
13.412	21.6231	14.0582	22.1426	14.9778	21.4825	7	7	0.000106395	7.60001	Probable ATP-dependent RNA helicase DDX20 OS=Homo sapiens GN=DDX20 PE=1 SV=2	184	Q9UHI6	DDX20_HUMAN	3.97308
13.9032	21.6276	12.692	20.7223	13.2473	20.2419	4	3	0.000145161	7.5831	Melanoma-associated antigen D1 OS=Homo sapiens GN=MAGED1 PE=1 SV=3	1611	Q9Y5V3	MAGD1_HUMAN	3.83815
13.365	21.1206	13.6007	21.632	14.216	21.1642	5	5	1.49493e-05	7.57839	Isoform 2 of A-kinase anchor protein 8-like OS=Homo sapiens GN=AKAP8L	223	Q9ULX6-2	AKP8L_HUMAN	4.82538
11.7784	20.002	13.8674	20.6186	11.9268	19.661	2	2	0.000485635	7.56968	Isoform 3 of Rapamycin-insensitive companion of mTOR OS=Homo sapiens GN=RICTOR	1009	Q6R327-3	RICTR_HUMAN	3.31369
11.5925	19.9742	12.728	19.8191	11.9596	19.1825	2	1	5.22625e-05	7.56522	Isoform 4 of Mitogen-activated protein kinase kinase kinase kinase 4 OS=Homo sapiens GN=MAP4K4	1670	O95819-4	M4K4_HUMAN	4.28181
13.9718	20.7223	12.7138	20.7796	12.4261	20.2764	3	3	0.000112264	7.55554	DNA-directed RNA polymerase II subunit RPB2 OS=Homo sapiens GN=POLR2B PE=1 SV=1	190	P30876	RPB2_HUMAN	3.94976
15.6211	22.6779	15.4831	22.5404	13.5018	22.0325	4	4	0.000448456	7.54826	Isoform Heart of ATP synthase subunit gamma mitochondrial OS=Homo sapiens GN=ATP5C1	391	P36542-2	ATPG_HUMAN	3.34828
12.1377	19.7987	13.3753	21.0691	12.7257	20.002	2	2	0.000143575	7.54366	26S proteasome non-ATPase regulatory subunit 3 OS=Homo sapiens GN=PSMD3 PE=1 SV=2	299	O43242	PSMD3_HUMAN	3.84292
13.1724	20.3538	13.3212	21.5261	12.9556	20.1332	2	2	7.19035e-05	7.5213	Isoform 4 of Apoptosis-inducing factor 1 mitochondrial OS=Homo sapiens GN=AIFM1	959	O95831-4	AIFM1_HUMAN	4.14325
16.183	22.3831	15.412	23.632	14.8727	22.969	9	9	0.000138175	7.50545	RuvB-like 1 OS=Homo sapiens GN=RUVBL1 PE=1 SV=1	116	Q9Y265	RUVB1_HUMAN	3.85957
13.2958	20.2066	13.1799	20.6006	11.3409	19.5223	3	3	0.000446529	7.50428	TATA-binding protein-associated factor 172 OS=Homo sapiens GN=BTAF1 PE=1 SV=2	1028	O14981	BTAF1_HUMAN	3.35015
12.8756	18.0156	12.8648	21.2477	11.4094	20.3645	2	2	0.00227013	7.49269	Isoform 2 of ATP-dependent zinc metalloprotease YME1L1 OS=Homo sapiens GN=YME1L1	1494	Q96TA2-2	YMEL1_HUMAN	2.64395
12.0639	19.3815	12.6367	20.7715	13.1837	20.1946	3	3	0.000131923	7.4878	Isoform 2 of Endoribonuclease Dicer OS=Homo sapiens GN=DICER1	1066	Q9UPY3-2	DICER_HUMAN	3.87968
12.4538	20.0691	13.5018	21.8307	13.6096	20.1079	2	2	0.000405994	7.48082	40S ribosomal protein SA OS=Homo sapiens GN=RPSA PE=1 SV=4	2019	P08865	RSSA_HUMAN	3.39148
11.2246	17.9024	12.7876	21.6096	12.8766	19.8097	2	2	0.00334981	7.47762	Centrosomal protein of 44 kDa OS=Homo sapiens GN=CEP44 PE=1 SV=2	1259	Q9C0F1	CEP44_HUMAN	2.47498
12.6821	19.9272	13.8233	20.9459	13.0734	21.0886	2	2	0.000113642	7.461	SRA stem-loop-interacting RNA-binding protein mitochondrial OS=Homo sapiens GN=SLIRP PE=1 SV=1	1160	Q9GZT3	SLIRP_HUMAN	3.94446
12.9208	18.7892	11.8017	20.8423	12.6743	20.1079	2	2	0.000417744	7.44753	Isoform 5 of Ensconsin OS=Homo sapiens GN=MAP7	1013	Q14244-5	MAP7_HUMAN	3.37909
13.6335	20.3321	13.9014	21.1704	11.8883	20.2066	4	4	0.000446036	7.42858	5'-AMP-activated protein kinase subunit gamma-1 OS=Homo sapiens GN=PRKAG1 PE=1 SV=1	371	P54619	AAKG1_HUMAN	3.35063
12.5586	18.8515	13.3486	21.0756	11.5014	19.7504	6	6	0.000900347	7.42299	Cytoplasmic dynein 1 heavy chain 1 OS=Homo sapiens GN=DYNC1H1 PE=1 SV=5	258	Q14204	DYHC1_HUMAN	3.04559
13.3083	20.417	14.4828	21.2302	12.4262	20.8113	2	2	0.000317856	7.41371	Isoform 2 of Fanconi anemia group D2 protein OS=Homo sapiens GN=FANCD2	1275	Q9BXW9-2	FACD2_HUMAN	3.49777
12.1072	20.2877	13.2736	21.4726	14.8823	20.7389	7	7	0.0010665	7.41207	Extended synaptotagmin-1 OS=Homo sapiens GN=ESYT1 PE=1 SV=1	232	Q9BSJ8	ESYT1_HUMAN	2.97204
13.3626	20.3752	11.6472	20.343	12.8508	19.3773	4	4	0.000254484	7.41162	NADH dehydrogenase [ubiquinone] 1 alpha subcomplex subunit 10 mitochondrial OS=Homo sapiens GN=NDUFA10 PE=1 SV=1	487	O95299	NDUAA_HUMAN	3.59434
14.2119	20.6453	12.5307	21.0292	13.7351	20.9882	2	2	0.00013649	7.39496	Nuclear pore complex protein Nup153 OS=Homo sapiens GN=NUP153 PE=1 SV=2	813	P49790	NU153_HUMAN	3.8649
14.2363	21.5356	16.5761	23.2006	15.8263	23.9316	6	6	0.00175752	7.34306	Voltage-dependent anion-selective channel protein 2 OS=Homo sapiens GN=VDAC2 PE=1 SV=2	423	P45880	VDAC2_HUMAN	2.7551
12.4354	20.0156	13.4732	20.9098	13.4047	20.3211	2	2	6.73705e-05	7.31106	28S ribosomal protein S34 mitochondrial OS=Homo sapiens GN=MRPS34 PE=1 SV=2	1063	P82930	RT34_HUMAN	4.17153
13.9725	20.9812	13.041	20.9601	13.2092	20.1581	2	2	5.03582e-05	7.29222	Isoform 2 of Inter-alpha-trypsin inhibitor heavy chain H3 OS=Homo sapiens GN=ITIH3	2574	Q06033-2	ITIH3_HUMAN	4.29793
12.8958	20.9243	13.1772	20.1825	12.9304	19.7356	2	1	3.44572e-05	7.27972	L-lactate dehydrogenase B chain OS=Homo sapiens GN=LDHB PE=1 SV=2	945	P07195	LDHB_HUMAN	4.46272
12.1523	21.7471	14.6941	21.7796	16.2823	21.3592	5	5	0.00390131	7.25238	Matrin-3 OS=Homo sapiens GN=MATR3 PE=1 SV=2	169	P43243	MATR3_HUMAN	2.40879
12.0971	19.3602	13.3061	20.2419	11.9665	19.5049	3	3	0.000138506	7.24579	Acylglycerol kinase mitochondrial OS=Homo sapiens GN=AGK PE=1 SV=2	1075	Q53H12	AGK_HUMAN	3.85853
15.0056	20.2989	12.1742	21.002	11.3704	18.9658	3	3	0.00446817	7.23886	Insulin-like growth factor 1 receptor OS=Homo sapiens GN=IGF1R PE=1 SV=1	1353	P08069	IGF1R_HUMAN	2.34987
12.7034	20.4375	12.1286	20.1581	13.0305	18.9658	4	4	0.000158001	7.23291	Conserved oligomeric Golgi complex subunit 4 OS=Homo sapiens GN=COG4 PE=1 SV=3	785	Q9H9E3	COG4_HUMAN	3.80134
12.871	19.2855	12.391	20.6971	13.6474	20.6006	2	2	0.000245737	7.22459	Isoform 2 of ATP-binding cassette sub-family D member 3 OS=Homo sapiens GN=ABCD3	461	P28288-2	ABCD3_HUMAN	3.60953
12.2761	17.8906	12.5889	20.3101	12.3192	20.6364	4	4	0.00116049	7.21763	D-3-phosphoglycerate dehydrogenase OS=Homo sapiens GN=PHGDH PE=1 SV=4	362	O43175	SERA_HUMAN	2.93536
12.3897	18.8817	11.7649	20.0951	12.7546	19.5657	3	3	9.2489e-05	7.21109	Voltage-dependent anion-selective channel protein 1 OS=Homo sapiens GN=VDAC1 PE=1 SV=2	659	P21796	VDAC1_HUMAN	4.03391
11.9981	20.343	13.7675	20.4676	13.3283	19.9127	4	4	0.000206757	7.20981	Isoform 4 of Serologically defined colon cancer antigen 3 OS=Homo sapiens GN=SDCCAG3	519	Q96C92-4	SDCG3_HUMAN	3.68454
12.1582	19.0399	12.2494	20.1332	12.2844	19.1332	2	2	3.36217e-05	7.20477	Sister chromatid cohesion protein PDS5 homolog A OS=Homo sapiens GN=PDS5A PE=1 SV=1	566	Q29RF7	PDS5A_HUMAN	4.47338
13.8386	18.9024	12.4888	20.7876	12.2152	20.4576	3	3	0.000720062	7.20166	Leucine zipper putative tumor suppressor 2 OS=Homo sapiens GN=LZTS2 PE=1 SV=2	666	Q9BRK4	LZTS2_HUMAN	3.14263
11.0754	20.7389	15.001	20.417	13.6016	20.1079	2	2	0.00346929	7.19528	45 kDa calcium-binding protein OS=Homo sapiens GN=SDF4 PE=1 SV=1	511	Q9BRK5	CAB45_HUMAN	2.45976
15.5018	24.918	18.786	25.3444	19.2581	24.867	20	20	0.00378678	7.19448	Elongation factor Tu mitochondrial OS=Homo sapiens GN=TUFM PE=1 SV=2	32	P49411	EFTU_HUMAN	2.42173
12.7749	20.6628	12.667	19.7455	10.6349	17.2326	2	2	0.0043938	7.18801	Ankyrin repeat domain-containing protein 13A OS=Homo sapiens GN=ANKRD13A PE=1 SV=3	473	Q8IZ07	AN13A_HUMAN	2.35716
13.1607	19.6329	12.6298	20.7955	12.2843	19.1581	2	2	0.000198518	7.17055	DNA polymerase alpha subunit B OS=Homo sapiens GN=POLA2 PE=1 SV=2	1262	Q14181	DPOA2_HUMAN	3.7022
13.3757	21.3962	15.0785	22.0821	15.1908	21.6671	4	3	0.000320206	7.16683	60S ribosomal protein L14 OS=Homo sapiens GN=RPL14 PE=1 SV=4	680	P50914	RL14_HUMAN	3.49457
13.9043	21.2302	14.4136	21.5731	13.9043	20.8802	2	2	1.07592e-05	7.15379	Dihydrofolate reductase OS=Homo sapiens GN=DHFR PE=1 SV=2	2062	P00374	DYR_HUMAN	4.96822
12.5119	19.1946	13.8743	20.3962	11.7858	19.9459	2	2	0.000541639	7.12156	Isoform 2 of Protein arginine N-methyltransferase 5 OS=Homo sapiens GN=PRMT5	1362	O14744-2	ANM5_HUMAN	3.26629
13.0781	22.2096	15.734	22.3129	16.1556	21.8073	2	2	0.00187314	7.12069	Monocarboxylate transporter 1 OS=Homo sapiens GN=SLC16A1 PE=1 SV=3	2025	P53985	MOT1_HUMAN	2.72743
12.4005	20.7307	14.2137	21.1642	14.6495	20.7223	3	3	0.000538344	7.11786	Activating signal cointegrator 1 complex subunit 3 OS=Homo sapiens GN=ASCC3 PE=1 SV=3	457	Q8N3C0	ASCC3_HUMAN	3.26894
12.8366	19.7892	13.9518	21.1519	13.1314	20.2302	3	3	0.000170691	7.0838	Isoform 2 of Coiled-coil domain-containing protein 47 OS=Homo sapiens GN=CCDC47	932	Q96A33-2	CCD47_HUMAN	3.76779
15.6439	21.5545	15.7073	22.343	13.3703	22.0224	2	2	0.000915609	7.06616	ATP synthase protein 8 OS=Homo sapiens GN=MT-ATP8 PE=1 SV=1	1929	P03928	ATP8_HUMAN	3.03829
17.2232	21.5404	13.5387	22.5823	15.3786	23.1143	5	5	0.00373499	7.03219	40S ribosomal protein S15a OS=Homo sapiens GN=RPS15A PE=1 SV=2	536	P62244	RS15A_HUMAN	2.42771
11.5215	20.2877	12.9323	19.1507	12.676	18.7307	2	1	0.000384689	7.01308	Tubulin gamma-1 chain OS=Homo sapiens GN=TUBG1 PE=1 SV=2	2221	P23258	TBG1_HUMAN	3.41489
11.2303	18.392	13.096	20.0821	12.8461	19.615	30	5	0.000832089	6.97226	Tubulin beta-6 chain OS=Homo sapiens GN=TUBB6 PE=1 SV=1	28	Q9BUF5	TBB6_HUMAN	3.07983
14.2301	19.9459	12.2854	20.2419	12.1136	19.2604	2	2	0.000713937	6.93971	NADH dehydrogenase [ubiquinone] 1 alpha subcomplex subunit 13 OS=Homo sapiens GN=NDUFA13 PE=1 SV=3	1942	Q9P0J0	NDUAD_HUMAN	3.14634
15.718	21.953	15.1317	21.9061	13.5075	21.2477	4	4	0.0005863	6.91656	60S ribosomal protein L35 OS=Homo sapiens GN=RPL35 PE=1 SV=2	1166	P42766	RL35_HUMAN	3.23188
13.8138	20.8651	14.5507	21.1946	14.3092	21.3376	3	3	1.15846e-05	6.90786	Non-POU domain-containing octamer-binding protein OS=Homo sapiens GN=NONO PE=1 SV=4	776	Q15233	NONO_HUMAN	4.93612
12.0639	19.6222	14.7438	19.3794	11.3366	19.8144	4	4	0.00272697	6.89056	Serine/threonine-protein phosphatase 2A 55 kDa regulatory subunit B alpha isoform OS=Homo sapiens GN=PPP2R2A PE=1 SV=1	346	P63151	2ABA_HUMAN	2.56432
12.0396	19.5261	13.1119	19.668	12.1122	18.724	2	2	0.000110179	6.88482	Cytochrome b-c1 complex subunit 8 OS=Homo sapiens GN=UQCRQ PE=1 SV=4	958	O14949	QCR8_HUMAN	3.9579
11.7611	19.6132	13.0888	20.7471	14.5579	19.6024	3	2	0.00154842	6.85165	Splicing factor 3B subunit 2 OS=Homo sapiens GN=SF3B2 PE=1 SV=2	1486	Q13435	SF3B2_HUMAN	2.81011
13.273	20.5356	13.0827	21.0886	13.08	18.2967	3	3	0.00133792	6.82842	AFG3-like protein 2 OS=Homo sapiens GN=AFG3L2 PE=1 SV=2	815	Q9Y4W6	AFG32_HUMAN	2.87357
12.9348	19.1704	14.4836	20.1332	11.3108	19.8787	2	1	0.0020785	6.81768	Splicing factor 3B subunit 1 OS=Homo sapiens GN=SF3B1 PE=1 SV=3	1564	O75533	SF3B1_HUMAN	2.68225
12.8118	20.3538	13.6753	18.2877	11.1098	19.3123	3	3	0.00212276	6.78565	Isoform 2 of Extended synaptotagmin-2 OS=Homo sapiens GN=ESYT2	1263	A0FGR8-2	ESYT2_HUMAN	2.6731
13.4955	19.624	12.447	19.856	13.8342	20.2877	4	3	0.000132715	6.66367	E3 ubiquitin-protein ligase UBR5 OS=Homo sapiens GN=UBR5 PE=1 SV=2	289	O95071	UBR5_HUMAN	3.87708
15.3021	21.1946	16.9882	23.8764	15.9635	22.976	19	11	0.00206928	6.59775	Heat shock protein HSP 90-beta OS=Homo sapiens GN=HSP90AB1 PE=1 SV=4	29	P08238	HS90B_HUMAN	2.68418
12.5919	19.6903	12.3896	20.4775	12.2449	16.8361	3	3	0.00404008	6.59253	Protein FAM83H OS=Homo sapiens GN=FAM83H PE=1 SV=3	674	Q6ZRV2	FA83H_HUMAN	2.39361
13.3978	19.898	11.6182	19.8454	14.1209	19.1028	2	2	0.00112401	6.56973	Phosphatidylglycerophosphatase and protein-tyrosine phosphatase 1 OS=Homo sapiens GN=PTPMT1 PE=1 SV=1	1996	Q8WUK0	PTPM1_HUMAN	2.94923
12.5118	20.5069	14.7936	20.9882	14.9882	20.5069	7	7	0.00126279	6.56947	Structural maintenance of chromosomes protein 1A OS=Homo sapiens GN=SMC1A PE=1 SV=2	354	Q14683	SMC1A_HUMAN	2.89867
13.2293	20.6886	15.148	20.9171	13.5394	20.002	2	2	0.000558085	6.56364	Transmembrane 9 superfamily member 2 OS=Homo sapiens GN=TM9SF2 PE=1 SV=1	1631	Q99805	TM9S2_HUMAN	3.2533
15.3339	20.7955	16.472	22.3457	15.5716	23.9225	17	6	0.00246167	6.56209	ADP/ATP translocase 2 OS=Homo sapiens GN=SLC25A5 PE=1 SV=7	141	P05141	ADT2_HUMAN	2.60877
13.8312	19.3538	14.0017	20.8113	12.6965	20.0156	3	3	0.000368579	6.55046	26S proteasome non-ATPase regulatory subunit 4 OS=Homo sapiens GN=PSMD4 PE=1 SV=1	890	P55036	PSMD4_HUMAN	3.43347
18.0479	24.7441	18.6835	25.3273	18.3878	24.6865	58	8	1.84625e-05	6.5462	Tubulin beta chain OS=Homo sapiens GN=TUBB PE=1 SV=2	1	P07437	TBB5_HUMAN	4.73371
12.4844	19.3408	14.2848	19.4046	12.2805	19.9112	2	2	0.000590255	6.53564	Zinc transporter SLC39A7 OS=Homo sapiens GN=SLC39A7 PE=1 SV=2	1902	Q92504	S39A7_HUMAN	3.22896
14.0179	19.1282	13.2076	20.2302	12.2706	19.6971	2	2	0.000398602	6.51979	Cytochrome b-c1 complex subunit 2 mitochondrial OS=Homo sapiens GN=UQCRC2 PE=1 SV=3	507	P22695	QCR2_HUMAN	3.39946
15.6718	23.1961	16.624	23.3645	17.4004	22.5961	4	4	0.000299137	6.48684	60S ribosomal protein L17 OS=Homo sapiens GN=RPL17 PE=1 SV=3	549	P18621	RL17_HUMAN	3.52413
11.7546	18.3495	12.3046	19.2696	13.0311	18.8515	2	2	0.00014341	6.46007	FAST kinase domain-containing protein 5 OS=Homo sapiens GN=FASTKD5 PE=1 SV=1	863	Q7L8L6	FAKD5_HUMAN	3.84342
13.3963	20.1457	14.1904	20.6276	13.7447	19.895	2	1	3.35421e-05	6.44567	Isoform 2 of HEAT repeat-containing protein 2 OS=Homo sapiens GN=HEATR2	1702	Q86Y56-2	HEAT2_HUMAN	4.47441
14.0189	21.953	15.8386	22.4196	16.3039	21.1143	3	3	0.00126046	6.44184	Proliferating cell nuclear antigen OS=Homo sapiens GN=PCNA PE=1 SV=1	969	P12004	PCNA_HUMAN	2.89947
14.509	20.4676	13.7768	20.5069	13.5904	20.0691	2	1	3.41334e-05	6.38911	Vezatin OS=Homo sapiens GN=VEZT PE=1 SV=3	888	Q9HBM0	VEZA_HUMAN	4.46682
12.9725	19.4211	13.336	19.9459	13.6546	19.7073	3	3	1.37969e-05	6.3704	Isoform 2 of Triosephosphate isomerase OS=Homo sapiens GN=TPI1	882	P60174-1	TPIS_HUMAN	4.86022
15.4512	20.7634	16.1236	21.2419	12.3426	21.002	5	5	0.00559435	6.36328	Acyl-coenzyme A thioesterase 9 mitochondrial OS=Homo sapiens GN=ACOT9 PE=1 SV=2	493	Q9Y305	ACOT9_HUMAN	2.25225
12.744	19.3709	14.3483	19.661	12.7524	19.8408	3	3	0.000324407	6.34267	Isoform 2 of RNA-binding protein 39 OS=Homo sapiens GN=RBM39	606	Q14498-2	RBM39_HUMAN	3.48891
16.2641	21.9061	15.8894	22.7533	15.7834	22.2961	13	13	2.41618e-05	6.33954	RuvB-like 2 OS=Homo sapiens GN=RUVBL2 PE=1 SV=3	133	Q9Y230	RUVB2_HUMAN	4.61687
13.4462	19.9601	12.5173	19.3878	12.0039	17.5731	2	2	0.00162937	6.3179	Prostate tumor-overexpressed gene 1 protein OS=Homo sapiens GN=PTOV1 PE=1 SV=1	1643	Q86YD1	PTOV1_HUMAN	2.78798
12.3217	19.3386	14.3408	19.5933	13.0643	19.6731	3	3	0.000461806	6.29279	Isoform 2 of Nuclear pore complex protein Nup214 OS=Homo sapiens GN=NUP214	464	P35658-2	NU214_HUMAN	3.33554
11.8158	18.4854	14.526	19.7471	12.3998	19.3581	3	3	0.00225216	6.28301	Isoform 3 of COBW domain-containing protein 5 OS=Homo sapiens GN=CBWD5	927	Q5RIA9-3	CBWD5_HUMAN	2.6474
12.308	19.1777	12.8157	18.963	12.5549	18.3794	2	2	2.33744e-05	6.28049	RNA-binding protein 14 OS=Homo sapiens GN=RBM14 PE=1 SV=2	1218	Q96PK6	RBM14_HUMAN	4.63126
12.4566	19.8697	15.0256	20.2066	12.8625	19.0925	3	3	0.0018999	6.27468	Isoleucine--tRNA ligase cytoplasmic OS=Homo sapiens GN=IARS PE=1 SV=2	321	P41252	SYIC_HUMAN	2.72127
11.1205	20.3101	14.3232	18.7569	12.7889	17.9882	2	1	0.00547898	6.27421	Ras-related protein Rab-13 OS=Homo sapiens GN=RAB13 PE=1 SV=1	1307	P51153	RAB13_HUMAN	2.2613
13.4553	19.8576	13.9029	20.0559	13.6843	19.9112	2	2	1.58994e-06	6.26072	Very-long-chain (3R)-3-hydroxyacyl-[acyl-carrier protein] dehydratase 3 OS=Homo sapiens GN=PTPLAD1 PE=1 SV=2	1386	Q9P035	HACD3_HUMAN	5.79862
13.0585	19.5337	12.0755	19.0951	13.8975	19.0769	2	2	0.0003408	6.22474	Isoform 3 of DnaJ homolog subfamily C member 11 OS=Homo sapiens GN=DNAJC11	1207	Q9NVH1-3	DJC11_HUMAN	3.4675
15.3127	21.1015	16.3581	21.3484	12.9331	20.8113	4	3	0.00372958	6.21906	Mitochondrial-processing peptidase subunit beta OS=Homo sapiens GN=PMPCB PE=1 SV=2	875	O75439	MPPB_HUMAN	2.42834
14.1357	19.786	13.4252	21.2877	15.6662	20.6886	2	2	0.00145871	6.17837	Protein ERGIC-53 OS=Homo sapiens GN=LMAN1 PE=1 SV=2	1498	P49257	LMAN1_HUMAN	2.83603
14.0145	19.7157	14.3999	21.0559	12.5257	18.5657	2	2	0.00261987	6.13239	Succinate dehydrogenase [ubiquinone] flavoprotein subunit mitochondrial OS=Homo sapiens GN=SDHA PE=1 SV=2	537	P31040	DHSA_HUMAN	2.58172
15.5447	20.9024	15.906	22.2679	14.9567	21.632	3	3	0.000219594	6.13162	60S ribosomal protein L27a OS=Homo sapiens GN=RPL27A PE=1 SV=2	1567	P46776	RL27A_HUMAN	3.65838
11.7483	19.0399	12.5377	18.6417	12.266	17.2419	2	2	0.000494015	6.12387	28S ribosomal protein S12 mitochondrial OS=Homo sapiens GN=MRPS12 PE=1 SV=1	1170	O15235	RT12_HUMAN	3.30626
13.2637	19.3079	13.0173	19.9459	13.7869	19.1581	2	2	5.07809e-05	6.11466	Isoform 3 of GTPase-activating protein and VPS9 domain-containing protein 1 OS=Homo sapiens GN=GAPVD1	1243	Q14C86-3	GAPD1_HUMAN	4.2943
15.0232	18.0585	12.8019	20.7056	13.0032	20.3538	3	3	0.00504336	6.09653	dCTP pyrophosphatase 1 OS=Homo sapiens GN=DCTPP1 PE=1 SV=1	656	Q9H773	DCTP1_HUMAN	2.29728
16.0889	23.5638	17.5878	23.7389	18.3012	22.9619	3	3	0.000921956	6.0956	40S ribosomal protein S26 OS=Homo sapiens GN=RPS26 PE=1 SV=3	1273	P62854	RS26_HUMAN	3.03529
11.1364	15.5447	12.2174	18.528	11.1958	18.7173	2	2	0.00499137	6.08016	Exportin-7 OS=Homo sapiens GN=XPO7 PE=1 SV=3	961	Q9UIA9	XPO7_HUMAN	2.30178
12.807	19.7521	12.952	19.6749	12.8385	17.3495	2	2	0.00154964	6.05962	Dolichyl-diphosphooligosaccharide--protein glycosyltransferase subunit STT3A OS=Homo sapiens GN=STT3A PE=1 SV=2	1465	P46977	STT3A_HUMAN	2.80977
11.0268	16.8113	13.4322	18.9686	11.4034	18.2466	4	2	0.00348369	6.05466	Erlin-1 OS=Homo sapiens GN=ERLIN1 PE=1 SV=1	1058	O75477	ERLN1_HUMAN	2.45796
12.2938	18.7987	11.7132	16.9658	12.5405	18.9083	2	2	0.000867122	6.04175	Isoform 2 of General transcription factor II-I OS=Homo sapiens GN=GTF2I	1293	P78347-2	GTF2I_HUMAN	3.06192
13.5406	18.4576	13.7999	20.3101	13.5533	20.2302	2	2	0.000587679	6.0347	Centromere/kinetochore protein zw10 homolog OS=Homo sapiens GN=ZW10 PE=1 SV=3	1113	O43264	ZW10_HUMAN	3.23086
13.1313	19.265	12.5554	18.2042	12.7642	18.9992	2	2	7.59784e-05	6.00583	Intermediate filament family orphan 2 OS=Homo sapiens GN=IFFO2 PE=2 SV=3	1515	Q5TF58	IFFO2_HUMAN	4.11931
16.0806	21.6364	16.1946	22.7876	16.6382	22.4601	10	10	9.6946e-05	5.99025	DnaJ homolog subfamily C member 7 OS=Homo sapiens GN=DNAJC7 PE=1 SV=2	115	Q99615	DNJC7_HUMAN	4.01347
15.9036	22.8633	18.0585	23.654	17.3495	22.7451	5	5	0.00100217	5.98358	Bifunctional glutamate/proline--tRNA ligase OS=Homo sapiens GN=EPRS PE=1 SV=5	312	P07814	SYEP_HUMAN	2.99906
13.9115	18.4576	14.0141	19.9742	12.1085	19.5432	2	2	0.00145114	5.98032	Thioredoxin domain-containing protein 5 OS=Homo sapiens GN=TXNDC5 PE=1 SV=2	1014	Q8NBS9	TXND5_HUMAN	2.83829
16.2841	20.7955	16.3198	22.6628	15.5173	22.5869	5	5	0.000844287	5.97465	60S ribosomal protein L24 OS=Homo sapiens GN=RPL24 PE=1 SV=1	679	P83731	RL24_HUMAN	3.07351
13.6478	17.5356	12.5553	20.0156	13.6662	20.1946	3	2	0.00308873	5.95885	Nuclear pore complex protein Nup93 OS=Homo sapiens GN=NUP93 PE=1 SV=2	947	Q8N1F7	NUP93_HUMAN	2.51022
17.5878	23.1704	15.2841	23.2492	17.8965	22.1143	6	6	0.00278208	5.92177	Mitochondrial carrier homolog 2 OS=Homo sapiens GN=MTCH2 PE=1 SV=1	426	Q9Y6C9	MTCH2_HUMAN	2.55563
16.24	22.44	16.6937	23.0443	16.7987	21.7955	8	8	0.000126264	5.84912	60S ribosomal protein L7 OS=Homo sapiens GN=RPL7 PE=1 SV=1	269	P18124	RL7_HUMAN	3.89872
14.1041	19.0238	14.7254	20.3857	13.0954	20.0426	2	2	0.000737259	5.84243	Protein QIL1 OS=Homo sapiens GN=QIL1 PE=1 SV=1	2028	Q5XKP0	QIL1_HUMAN	3.13238
16.0826	20.6364	14.3304	21.6364	15.6773	21.2764	5	3	0.000652965	5.81966	Destrin OS=Homo sapiens GN=DSTN PE=1 SV=3	539	P60981	DEST_HUMAN	3.18511
12.1146	17.7923	14.5289	19.8377	12.3688	18.7273	2	2	0.00394085	5.78168	ATP synthase subunit d mitochondrial OS=Homo sapiens GN=ATP5H PE=1 SV=3	1131	O75947	ATP5H_HUMAN	2.40441
12.6794	18.3836	13.4352	20.0426	13.5698	18.5432	2	2	0.00064328	5.76169	Proteasome subunit beta type-6 OS=Homo sapiens GN=PSMB6 PE=1 SV=4	2006	P28072	PSB6_HUMAN	3.1916
12.3799	17.185	13.1485	19.0074	12.0145	18.5842	2	2	0.000874037	5.74453	X-ray repair cross-complementing protein 6 OS=Homo sapiens GN=XRCC6 PE=1 SV=2	975	P12956	XRCC6_HUMAN	3.05847
16.8113	21.3211	15.5477	22.4849	16.4318	22.2155	3	3	0.000364133	5.74359	Dynein light chain 1 cytoplasmic OS=Homo sapiens GN=DYNLL1 PE=1 SV=1	1891	P63167	DYL1_HUMAN	3.43874
13.7757	18.9287	12.4589	19.0795	12.1841	17.5878	2	2	0.0011055	5.72578	Phenylalanine--tRNA ligase alpha subunit OS=Homo sapiens GN=FARSA PE=1 SV=3	786	Q9Y285	SYFA_HUMAN	2.95644
16.0167	20.7796	17.0638	22.9098	17.1752	23.5045	6	6	0.00337427	5.646	T-complex protein 1 subunit epsilon OS=Homo sapiens GN=CCT5 PE=1 SV=1	171	P48643	TCPE_HUMAN	2.47182
13.2886	18.0426	12.5434	19.9882	14.2876	18.9316	3	2	0.00175509	5.61423	Serine/threonine-protein phosphatase PP1-alpha catalytic subunit OS=Homo sapiens GN=PPP1CA PE=1 SV=1	1162	P62136	PP1A_HUMAN	2.7557
17.2696	22.4451	17.185	23.4298	17.2232	22.5708	6	6	5.59126e-05	5.58933	60S ribosomal protein L27 OS=Homo sapiens GN=RPL27 PE=1 SV=2	479	P61353	RL27_HUMAN	4.25249
17.2042	23.8191	16.9658	24.0359	19.6204	22.6843	11	11	0.0041223	5.58297	Importin subunit beta-1 OS=Homo sapiens GN=KPNB1 PE=1 SV=2	106	Q14974	IMB1_HUMAN	2.38486
19.3012	25.2996	20.2302	26.1015	20.0292	24.8904	7	7	0.000252331	5.57699	40S ribosomal protein S20 OS=Homo sapiens GN=RPS20 PE=1 SV=1	688	P60866	RS20_HUMAN	3.59803
12.813	17.8846	12.6665	18.9459	12.8597	18.1752	2	1	6.61759e-05	5.55555	Isoform 2 of Cullin-associated NEDD8-dissociated protein 2 OS=Homo sapiens GN=CAND2	1195	O75155-2	CAND2_HUMAN	4.1793
12.0521	17.1556	12.2428	18.2185	11.9333	17.3836	2	2	8.03841e-05	5.50984	Isoform 2 of Exocyst complex component 1 OS=Homo sapiens GN=EXOC1	845	Q9NV70-2	EXOC1_HUMAN	4.09483
12.0603	18.4736	13.0226	18.4496	12.7698	17.4496	2	1	0.000242187	5.50669	Isoform 2 of Protein flightless-1 homolog OS=Homo sapiens GN=FLII	574	Q13045-2	FLII_HUMAN	3.61585
16.8361	21.4425	14.6937	21.7995	16.2586	21.002	7	7	0.00128487	5.48518	26S protease regulatory subunit 10B OS=Homo sapiens GN=PSMC6 PE=1 SV=1	491	P62333	PRS10_HUMAN	2.89114
11.9684	19.4676	13.5602	18.83	13.2126	16.8606	2	2	0.00403144	5.47233	Myeloid leukemia factor 2 OS=Homo sapiens GN=MLF2 PE=1 SV=1	1158	Q15773	MLF2_HUMAN	2.39454
15.6297	20.4067	16.0102	21.2243	14.2288	20.6276	4	4	0.000776962	5.46329	Isoform 2 of 4F2 cell-surface antigen heavy chain OS=Homo sapiens GN=SLC3A2	792	P08195-2	4F2_HUMAN	3.1096
12.5265	19.1679	13.4488	19.4616	14.5388	18.2741	3	2	0.00132066	5.4632	Cyclin-dependent kinase 4 OS=Homo sapiens GN=CDK4 PE=1 SV=2	1147	P11802	CDK4_HUMAN	2.87921
13.6009	20.1332	14.0472	20.1581	14.8506	18.547	3	3	0.00108578	5.44652	Isoform 2 of E3 ubiquitin-protein ligase Praja-2 OS=Homo sapiens GN=PJA2	879	O43164-2	PJA2_HUMAN	2.96426
12.1444	18.417	12.5516	18.7923	14.438	18.2137	3	3	0.00171384	5.42967	Isoform 5 of Zinc finger SWIM domain-containing protein 8 OS=Homo sapiens GN=ZSWIM8	650	A7E2V4-5	ZSWM8_HUMAN	2.76603
14.2288	18.265	11.5075	17.5805	11.7482	17.8113	4	2	0.0037921	5.39073	Epiplakin OS=Homo sapiens GN=EPPK1 PE=1 SV=2	207	P58107	EPIPL_HUMAN	2.42112
11.6605	18.1357	11.6756	17.7207	14.1277	17.7406	2	1	0.00293704	5.37773	Guanine nucleotide-binding protein G(I)/G(S)/G(T) subunit beta-2 OS=Homo sapiens GN=GNB2 PE=1 SV=3	1378	P62879	GBB2_HUMAN	2.53209
17.8113	23.4923	20.1206	24.2891	17.3056	23.2961	17	11	0.00453242	5.28001	Keratin type II cytoskeletal 1 OS=Homo sapiens GN=KRT1 PE=1 SV=6	98	P04264	K2C1_HUMAN	2.34367
18.562	24.604	19.8846	24.3844	19.2066	24.3376	90	87	0.000180692	5.22426	DNA-dependent protein kinase catalytic subunit OS=Homo sapiens GN=PRKDC PE=1 SV=3	13	P78527	PRKDC_HUMAN	3.74306
17.185	22.9243	18.3538	23.5165	18.1357	22.8708	5	5	0.000229514	5.2124	Isoform Smooth muscle of Myosin light polypeptide 6 OS=Homo sapiens GN=MYL6	530	P60660-2	MYL6_HUMAN	3.63919
15.0951	21.5498	14.7868	20.6886	17.4972	20.6971	3	3	0.00455858	5.1855	Serine-protein kinase ATM OS=Homo sapiens GN=ATM PE=1 SV=3	854	Q13315	ATM_HUMAN	2.34117
14.7313	21.4015	16.0889	21.5309	17.7073	21.1395	7	7	0.00395339	5.18145	Isoform 2 of Structural maintenance of chromosomes protein 2 OS=Homo sapiens GN=SMC2	144	O95347-2	SMC2_HUMAN	2.40303
13.6823	18.3581	14.3871	20.0426	14.1873	19.392	2	1	0.000630144	5.17868	Ras-related protein Rab-9B OS=Homo sapiens GN=RAB9B PE=1 SV=1	1366	Q9NP90	RAB9B_HUMAN	3.20056
14.906	20.714	16.624	21.8987	16.786	21.1015	2	2	0.00179502	5.13277	Protein DJ-1 OS=Homo sapiens GN=PARK7 PE=1 SV=2	810	Q99497	PARK7_HUMAN	2.74593
14.7987	20.7389	15.8037	20.6096	15.435	20.0156	3	3	0.000156848	5.10893	Isoform 2 of Basigin OS=Homo sapiens GN=BSG	614	P35613-2	BASI_HUMAN	3.80452
12.6121	18.209	13.0551	18.1457	12.6059	17.1752	2	2	0.0001557	5.08562	Apolipoprotein L2 OS=Homo sapiens GN=APOL2 PE=1 SV=1	852	Q9BQE5	APOL2_HUMAN	3.80771
12.4371	17.5878	13.4605	18.83	13.2247	17.9373	6	1	0.000460013	5.07761	Ubiquitin-40S ribosomal protein S27a OS=Homo sapiens GN=RPS27A PE=1 SV=2	365	P62979	RS27A_HUMAN	3.33723
15.669	19.4616	15.6467	20.8269	14.0447	20.2535	3	3	0.00162506	5.06053	SUN domain-containing protein 1 OS=Homo sapiens GN=SUN1 PE=1 SV=3	516	O94901	SUN1_HUMAN	2.78913
16.5537	19.5988	14.9012	21.1395	14.2006	20.0292	5	5	0.00380627	5.03727	Heat shock protein 75 kDa mitochondrial OS=Homo sapiens GN=TRAP1 PE=1 SV=3	617	Q12931	TRAP1_HUMAN	2.4195
18.4893	24.9628	20.2185	24.4362	19.2161	23.5869	31	26	0.00144148	5.02067	Sodium/potassium-transporting ATPase subunit alpha-1 OS=Homo sapiens GN=ATP1A1 PE=1 SV=1	20	P05023	AT1A1_HUMAN	2.84119
16.8361	20.5638	14.4831	20.7389	15.3233	20.3645	3	3	0.00198623	5.00825	Cytoskeleton-associated protein 4 OS=Homo sapiens GN=CKAP4 PE=1 SV=2	156	Q07065	CKAP4_HUMAN	2.70197
18.3452	23.2961	18.1002	23.6209	18.7005	23.2492	20	20	1.82903e-05	5.00677	40S ribosomal protein S3 OS=Homo sapiens GN=RPS3 PE=1 SV=2	73	P23396	RS3_HUMAN	4.73778
16.2269	21.4118	17.1053	21.8538	17.0743	22.0459	4	4	0.00013296	4.96832	Isoform 2 of TBC1 domain family member 15 OS=Homo sapiens GN=TBC1D15	572	Q8TC07-2	TBC15_HUMAN	3.87628
11.1931	18.1605	12.9084	17.3321	12.6512	16.0743	5	1	0.00363086	4.93807	Putative Ras-related protein Rab-1C OS=Homo sapiens GN=RAB1C PE=5 SV=2	586	Q92928	RAB1C_HUMAN	2.43999
18.8757	24.7895	20.2535	25.1871	20.6886	24.5754	15	15	0.0010315	4.91143	40S ribosomal protein S18 OS=Homo sapiens GN=RPS18 PE=1 SV=3	267	P62269	RS18_HUMAN	2.98653
15.6745	22.2066	17.6937	22.1704	17.6168	21.3211	8	8	0.00244276	4.90433	Mitochondrial import inner membrane translocase subunit TIM50 OS=Homo sapiens GN=TIMM50 PE=1 SV=2	403	Q3ZCQ8	TIM50_HUMAN	2.61212
18.9171	23.8858	18.8545	24.4425	19.5069	23.6096	9	9	0.000108885	4.88649	40S ribosomal protein S14 OS=Homo sapiens GN=RPS14 PE=1 SV=3	878	P62263	RS14_HUMAN	3.96303
19.6222	26.5898	21.6141	26.2625	22.48	25.5195	32	30	0.00566291	4.88515	Keratin type I cytoskeletal 18 OS=Homo sapiens GN=KRT18 PE=1 SV=2	23	P05783	K1C18_HUMAN	2.24696
18.7106	23.4425	19.3321	23.9584	18.0319	23.2477	7	7	0.000353598	4.858	Emerin OS=Homo sapiens GN=EMD PE=1 SV=1	408	P50402	EMD_HUMAN	3.45149
18.4893	23.1627	19.0265	24.239	18.5915	23.2535	18	17	0.000221692	4.84929	ATP synthase subunit alpha mitochondrial OS=Homo sapiens GN=ATP5A1 PE=1 SV=1	114	P25705	ATPA_HUMAN	3.65425
17.2967	22.4726	18.0585	23.0641	18.5951	22.8034	3	3	0.000316373	4.79659	Nuclear migration protein nudC OS=Homo sapiens GN=NUDC PE=1 SV=1	665	Q9Y266	NUDC_HUMAN	3.4998
13.6991	19.0102	14.9748	19.3167	14.3581	19.0238	3	2	0.000235164	4.77289	Guanine nucleotide-binding protein G(I)/G(S)/G(T) subunit beta-1 OS=Homo sapiens GN=GNB1 PE=1 SV=3	1150	P62873	GBB1_HUMAN	3.62863
13.3718	17.2419	14.3304	19.805	13.3853	18.3581	2	2	0.00409251	4.77251	Prohibitin OS=Homo sapiens GN=PHB PE=1 SV=1	649	P35232	PHB_HUMAN	2.38801
16.734	21.4118	17.8787	21.743	16.1477	21.895	3	3	0.000835776	4.7632	Eukaryotic translation initiation factor 5A-2 OS=Homo sapiens GN=EIF5A2 PE=1 SV=3	905	Q9GZV4	IF5A2_HUMAN	3.07791
13.4383	18.5049	13.1091	18.7504	14.4252	17.8906	2	2	0.00055492	4.72445	Isoform 3 of Protein regulator of cytokinesis 1 OS=Homo sapiens GN=PRC1	982	O43663-3	PRC1_HUMAN	3.25577
19.64	25.1681	20.6628	25.5225	21.0292	24.8142	15	15	0.000520859	4.7243	40S ribosomal protein S11 OS=Homo sapiens GN=RPS11 PE=1 SV=3	185	P62280	RS11_HUMAN	3.28328
20.953	25.3612	20.0951	25.1527	19.9459	24.6096	7	2	0.000257846	4.70982	Ubiquitin-60S ribosomal protein L40 OS=Homo sapiens GN=UBA52 PE=1 SV=2	474	P62987	RL40_HUMAN	3.58864
17.9024	21.7715	18.0156	22.6714	16.7602	22.2736	5	5	0.000610492	4.67941	Nucleoside diphosphate kinase B OS=Homo sapiens GN=NME2 PE=1 SV=1	609	P22392	NDKB_HUMAN	3.21432
17.4893	22.8307	17.528	22.6164	19.3167	22.848	7	7	0.00155955	4.65369	Tricarboxylate transport protein mitochondrial OS=Homo sapiens GN=SLC25A1 PE=1 SV=2	379	P53007	TXTP_HUMAN	2.807
17.2232	21.9098	16.8361	22.3699	17.7471	21.4626	2	2	0.000236184	4.64527	Protein FAM133B OS=Homo sapiens GN=FAM133B PE=1 SV=1	1925	Q5BKY9	F133B_HUMAN	3.62675
15.6269	19.4149	14.0868	19.9098	14.7046	18.9459	2	2	0.000934889	4.61747	ATP synthase subunit b mitochondrial OS=Homo sapiens GN=ATP5F1 PE=1 SV=2	1763	P24539	AT5F1_HUMAN	3.02924
19.0319	24.5165	20.3962	24.6209	19.7907	23.895	13	13	0.000537081	4.60453	Alpha-enolase OS=Homo sapiens GN=ENO1 PE=1 SV=2	130	P06733	ENOA_HUMAN	3.26996
20.5731	25.8312	20.6628	25.9293	21.7995	25.0567	11	11	0.000674512	4.59398	60S ribosomal protein L23 OS=Homo sapiens GN=RPL23 PE=1 SV=1	361	P62829	RL23_HUMAN	3.17101
19.0691	24.1332	19.4354	24.1795	19.5413	23.3511	7	7	0.000117864	4.53933	Histone H4 OS=Homo sapiens GN=HIST1H4A PE=1 SV=2	682	P62805	H4_HUMAN	3.92862
14.9246	20.2066	15.7706	20.1332	15.4415	19.3815	6	2	0.000231729	4.5282	Histone H2B type 1-L OS=Homo sapiens GN=HIST1H2BL PE=1 SV=3	673	Q99880	H2B1L_HUMAN	3.63502
18.1898	21.6141	18.8965	23.3511	17.2042	22.8651	8	8	0.00318963	4.5133	Isoform 2 of Transportin-1 OS=Homo sapiens GN=TNPO1	101	Q92973-2	TNPO1_HUMAN	2.49626
19.1825	24.4298	20.0691	24.6649	20.5545	23.7594	8	8	0.000853473	4.34934	Isoform 2 of 60S ribosomal protein L11 OS=Homo sapiens GN=RPL11	396	P62913-2	RL11_HUMAN	3.06881
18.7504	23.0002	18.7173	23.6865	18.8238	22.502	7	6	0.00023793	4.29907	60S ribosomal protein L3 OS=Homo sapiens GN=RPL3 PE=1 SV=2	345	P39023	RL3_HUMAN	3.62355
17.1655	20.7056	15.9703	21.4676	16.1012	19.9258	4	4	0.0018359	4.28733	Nucleolar RNA helicase 2 OS=Homo sapiens GN=DDX21 PE=1 SV=5	343	Q9NR30	DDX21_HUMAN	2.73615
19.1922	24.5165	20.7876	24.8433	20.265	23.6431	9	6	0.00197192	4.2527	Peroxiredoxin-4 OS=Homo sapiens GN=PRDX4 PE=1 SV=1	357	Q13162	PRDX4_HUMAN	2.70511
17.1257	22.6253	18.1655	22.5285	18.9854	21.8651	7	7	0.00195736	4.2475	ATP synthase subunit beta mitochondrial OS=Homo sapiens GN=ATP5B PE=1 SV=3	294	P06576	ATPB_HUMAN	2.70833
16.0743	20.1332	16.624	20.7955	16.5507	20.9882	3	3	0.000170388	4.2226	Isoform 2 of Kinase D-interacting substrate of 220 kDa OS=Homo sapiens GN=KIDINS220	326	Q9ULH0-2	KDIS_HUMAN	3.76856
13.8897	18.5731	13.502	18.0211	14.147	17.5731	2	2	0.000257923	4.20952	DDB1- and CUL4-associated factor 8 OS=Homo sapiens GN=DCAF8 PE=1 SV=1	971	Q5TAQ9	DCAF8_HUMAN	3.58851
17.9431	22.9601	18.4375	22.9968	19.0372	22.0625	6	5	0.00067112	4.20055	60S ribosomal protein L18 OS=Homo sapiens GN=RPL18 PE=1 SV=2	568	Q07020	RL18_HUMAN	3.1732
17.2877	22.4476	18.0951	22.8054	19.0976	21.7471	7	7	0.00237088	4.17323	40S ribosomal protein S8 OS=Homo sapiens GN=RPS8 PE=1 SV=2	302	P62241	RS8_HUMAN	2.62509
17.8727	23.4041	19.2832	23.391	19.503	22.3239	9	9	0.00264101	4.15336	60S ribosomal protein L8 OS=Homo sapiens GN=RPL8 PE=1 SV=2	407	P62917	RL8_HUMAN	2.57823
16.0124	20.4375	15.997	20.7471	16.1135	19.1704	7	7	0.00108475	4.07736	Desmoplakin OS=Homo sapiens GN=DSP PE=1 SV=3	282	P15924	DESP_HUMAN	2.96467
15.3304	18.2922	15.6325	20.3211	15.0701	19.547	3	3	0.00274044	4.04244	S-adenosylmethionine synthase isoform type-2 OS=Homo sapiens GN=MAT2A PE=1 SV=1	818	P31153	METK2_HUMAN	2.56218
17.6593	22.391	18.2232	22.1519	18.4536	21.7307	4	4	0.000198838	3.97916	Melanoma-associated antigen D2 OS=Homo sapiens GN=MAGED2 PE=1 SV=2	469	Q9UNF1	MAGD2_HUMAN	3.7015
18.6903	23.3101	19.6222	23.0935	19.734	23.4425	6	6	0.000342003	3.9332	GTP-binding nuclear protein Ran OS=Homo sapiens GN=RAN PE=1 SV=3	438	P62826	RAN_HUMAN	3.46597
17.3056	22.1206	18.0156	21.9243	17.9142	20.9882	3	3	0.000684227	3.93256	Transcription factor 25 OS=Homo sapiens GN=TCF25 PE=1 SV=1	675	Q9BQ70	TCF25_HUMAN	3.1648
13.7119	17.1556	14.1555	17.6168	12.3617	17.1946	2	2	0.00219685	3.91262	APC membrane recruitment protein 1 OS=Homo sapiens GN=FAM123B PE=1 SV=2	1040	Q5JTC6	AMER1_HUMAN	2.6582
19.547	23.214	20.3538	24.8336	21.002	24.5285	27	5	0.00394076	3.89114	Actin cytoplasmic 1 OS=Homo sapiens GN=ACTB PE=1 SV=1	63	P60709	ACTB_HUMAN	2.40442
20.0559	24.7338	20.68	24.7846	21.343	24.1642	25	25	0.000782889	3.86788	60 kDa heat shock protein mitochondrial OS=Homo sapiens GN=HSPD1 PE=1 SV=2	24	P10809	CH60_HUMAN	3.1063
16.4186	20.0951	16.0254	21.2066	17.5049	20.1332	2	2	0.00261078	3.82862	NADH dehydrogenase [ubiquinone] iron-sulfur protein 2 mitochondrial OS=Homo sapiens GN=NDUFS2 PE=1 SV=2	849	O75306	NDUS2_HUMAN	2.58323
16.6068	20.4273	17.1357	20.7634	16.4448	20.3645	3	3	9.81319e-05	3.78934	Far upstream element-binding protein 3 OS=Homo sapiens GN=FUBP3 PE=1 SV=2	239	Q96I24	FUBP3_HUMAN	4.00819
17.8965	20.9024	16.8238	22.1111	18.7439	21.4425	3	3	0.00505057	3.66396	Sodium/potassium-transporting ATPase subunit beta-3 OS=Homo sapiens GN=ATP1B3 PE=1 SV=1	1213	P54709	AT1B3_HUMAN	2.29666
16.068	19.6382	15.0826	19.4696	16.1074	18.9909	2	2	0.000734125	3.61356	Isoform 2 of Nuclear mitotic apparatus protein 1 OS=Homo sapiens GN=NUMA1	734	Q14980-2	NUMA1_HUMAN	3.13423
13.3987	18.1605	14.5018	17.6382	14.3443	17.1946	2	2	0.00127415	3.58283	ATP-citrate synthase OS=Homo sapiens GN=ACLY PE=1 SV=3	578	P53396	ACLY_HUMAN	2.89478
20.4476	24.9539	21.3101	24.7745	22.1886	24.8528	15	15	0.00217325	3.54502	40S ribosomal protein S4 X isoform OS=Homo sapiens GN=RPS4X PE=1 SV=2	113	P62701	RS4X_HUMAN	2.66289
16.365	19.4129	16.5746	20.9098	16.5746	19.8128	3	3	0.00144514	3.54044	Ras-related protein Rab-11A OS=Homo sapiens GN=RAB11A PE=1 SV=3	771	P62491	RB11A_HUMAN	2.84009
15.6991	19.8846	15.3163	19.6662	16.2769	18.2696	2	2	0.00371304	3.50939	Cell division control protein 42 homolog OS=Homo sapiens GN=CDC42 PE=1 SV=2	2011	P60953	CDC42_HUMAN	2.43027
21.8034	25.3545	21.2707	25.0894	20.8034	23.9584	8	8	0.00245245	3.50824	Histone H1.2 OS=Homo sapiens GN=HIST1H1C PE=1 SV=2	789	P16403	H12_HUMAN	2.6104
16.9658	20.0426	16.5111	19.2066	16.1397	20.654	2	2	0.00207563	3.42886	Heterogeneous nuclear ribonucleoprotein R OS=Homo sapiens GN=HNRNPR PE=1 SV=1	1002	O43390	HNRPR_HUMAN	2.68285
18.4496	21.3857	18.0585	21.8727	17.9083	21.3857	2	2	0.00011825	3.40924	Transcription elongation factor B polypeptide 2 OS=Homo sapiens GN=TCEB2 PE=1 SV=1	2049	Q15370	ELOB_HUMAN	3.9272
18.4293	21.7389	18.0847	21.0756	17.2042	20.9601	6	3	0.00156769	3.35215	Isoform 2 of Polyadenylate-binding protein 4 OS=Homo sapiens GN=PABPC4	394	Q13310-2	PABP4_HUMAN	2.80474
18.4004	22.0886	18.209	22.6714	19.6971	21.5069	2	2	0.00448807	3.32015	40S ribosomal protein S6 OS=Homo sapiens GN=RPS6 PE=1 SV=1	683	P62753	RS6_HUMAN	2.34794
18.1407	20.7955	17.6937	22.1825	18.4775	21.2933	6	6	0.00203381	3.31981	Nuclear autoantigenic sperm protein OS=Homo sapiens GN=NASP PE=1 SV=2	462	P49321	NASP_HUMAN	2.69169
19.6329	23.7695	19.8545	23.2448	20.0156	22.265	7	7	0.00200563	3.25875	60S ribosomal protein L28 OS=Homo sapiens GN=RPL28 PE=1 SV=3	497	P46779	RL28_HUMAN	2.69775
20.0292	23.0838	20.0426	23.7594	20.0691	22.9459	7	6	0.000215948	3.21607	Serine/threonine-protein phosphatase PGAM5 mitochondrial OS=Homo sapiens GN=PGAM5 PE=1 SV=2	298	Q96HS1	PGAM5_HUMAN	3.66565
17.7667	21.3857	18.2512	21.2764	18.3408	21.343	3	3	5.91739e-05	3.21548	Sperm-associated antigen 5 OS=Homo sapiens GN=SPAG5 PE=1 SV=2	820	Q96R06	SPAG5_HUMAN	4.22787
19.547	23.4923	20.1825	23.2679	20.1457	22.5285	8	8	0.000920683	3.13781	BAG family molecular chaperone regulator 3 OS=Homo sapiens GN=BAG3 PE=1 SV=3	296	O95817	BAG3_HUMAN	3.03589
20.265	24.1253	20.3211	23.9043	21.417	23.2821	21	21	0.00235923	3.10285	Isoform 2 of Heterogeneous nuclear ribonucleoprotein M OS=Homo sapiens GN=HNRNPM	48	P52272-2	HNRPM_HUMAN	2.62723
17.9258	21.8839	18.1507	21.4676	18.0951	20.1206	4	3	0.00445164	3.1002	Isoform 2 of Nuclear pore complex protein Nup155 OS=Homo sapiens GN=NUP155	545	O75694-2	NU155_HUMAN	2.35148
19.5049	23.391	20.7634	24.0609	21.1581	23.1565	13	13	0.00571255	3.06064	60S ribosomal protein L4 OS=Homo sapiens GN=RPL4 PE=1 SV=5	112	P36578	RL4_HUMAN	2.24317
20.6971	23.5869	21.1079	24.9271	21.7307	24.1871	10	10	0.00338088	3.05513	60S ribosomal protein L10 OS=Homo sapiens GN=RPL10 PE=1 SV=4	175	P27635	RL10_HUMAN	2.47097
17.4004	21.5731	18.5507	21.5731	18.6835	20.5638	3	3	0.00460532	3.02515	60S ribosomal protein L21 OS=Homo sapiens GN=RPL21 PE=1 SV=2	848	P46778	RL21_HUMAN	2.33674
18.7273	22.7492	19.597	22.7307	20.3538	22.0122	8	8	0.00513819	2.93799	40S ribosomal protein S3a OS=Homo sapiens GN=RPS3A PE=1 SV=2	192	P61247	RS3A_HUMAN	2.28919
19.4596	22.2564	20.2185	23.3778	19.7844	22.5823	12	12	0.00186042	2.91803	Elongation factor 2 OS=Homo sapiens GN=EEF2 PE=1 SV=4	132	P13639	EF2_HUMAN	2.73039
20.2419	23.1301	19.4756	23.1627	20.0951	22.1612	9	9	0.00204301	2.88046	40S ribosomal protein S5 OS=Homo sapiens GN=RPS5 PE=1 SV=4	541	P46782	RS5_HUMAN	2.68973
17.786	19.7939	17.714	21.4526	17.5356	20.2877	3	3	0.00469256	2.83289	Serine-threonine kinase receptor-associated protein OS=Homo sapiens GN=STRAP PE=1 SV=1	435	Q9Y3F4	STRAP_HUMAN	2.32859
21.2477	24.3307	21.5777	24.7338	21.6276	23.8764	19	19	0.000502146	2.82931	Isoform 3 of Heterogeneous nuclear ribonucleoprotein K OS=Homo sapiens GN=HNRNPK	104	P61978-3	HNRPK_HUMAN	3.29917
17.1257	19.0559	16.4736	20.2302	17.1053	19.8591	3	3	0.00230452	2.81355	ELAV-like protein 1 OS=Homo sapiens GN=ELAVL1 PE=1 SV=2	731	Q15717	ELAV1_HUMAN	2.63742
18.0047	21.5404	19.209	21.4626	18.392	20.9459	14	7	0.00226908	2.78108	Brefeldin A-inhibited guanine nucleotide-exchange protein 2 OS=Homo sapiens GN=ARFGEF2 PE=1 SV=3	83	Q9Y6D5	BIG2_HUMAN	2.64415
16.6662	20.1332	17.805	20.4576	17.1946	19.3495	3	3	0.00405667	2.75817	Isoform 2 of Polymerase delta-interacting protein 3 OS=Homo sapiens GN=POLDIP3	1271	Q9BY77-2	PDIP3_HUMAN	2.39183
18.6453	21.2243	18.9992	21.8113	18.4696	21.2535	4	4	0.000380277	2.72501	Poly(A) RNA polymerase mitochondrial OS=Homo sapiens GN=MTPAP PE=1 SV=1	1134	Q9NVV4	PAPD1_HUMAN	3.4199
19.0506	22.882	19.4149	22.1825	19.8315	21.3699	3	3	0.00527242	2.71246	Isoform 3 of 60S ribosomal protein L31 OS=Homo sapiens GN=RPL31	1254	P62899-3	RL31_HUMAN	2.27799
22.5983	25.0732	22.155	25.7695	22.7553	24.6865	11	11	0.00183565	2.6735	UPF0585 protein C16orf13 OS=Homo sapiens GN=C16orf13 PE=1 SV=2	158	Q96S19	CP013_HUMAN	2.73621
19.5146	22.5141	20.4067	22.6029	19.1104	21.8651	7	4	0.00408922	2.65014	Poly(rC)-binding protein 1 OS=Homo sapiens GN=PCBP1 PE=1 SV=2	416	Q15365	PCBP1_HUMAN	2.38836
17.5507	19.7667	17.9258	20.4972	17.3752	20.3752	4	4	0.000734751	2.59577	Peptidyl-prolyl cis-trans isomerase A OS=Homo sapiens GN=PPIA PE=1 SV=2	647	P62937	PPIA_HUMAN	3.13386
20.2066	23.2199	20.9098	23.632	21.0493	23.0609	10	9	0.00115433	2.58239	60S ribosomal protein L13 OS=Homo sapiens GN=RPL13 PE=1 SV=4	334	P26373	RL13_HUMAN	2.93767
23.976	26.574	24.1871	26.3444	23.9495	26.9203	9	9	0.000149506	2.57535	40S ribosomal protein S9 OS=Homo sapiens GN=RPS9 PE=1 SV=3	527	P46781	RS9_HUMAN	3.82534
19.9459	22.3805	19.4576	23.1472	20.8269	22.4092	4	4	0.00556532	2.56884	Prostaglandin E synthase 3 OS=Homo sapiens GN=PTGES3 PE=1 SV=1	904	Q15185	TEBP_HUMAN	2.25451
17.1457	19.4435	17.5731	20.2535	16.7987	19.4435	2	2	0.00192761	2.54103	NEDD8-conjugating enzyme Ubc12 OS=Homo sapiens GN=UBE2M PE=1 SV=1	1238	P61081	UBC12_HUMAN	2.71498
19.8906	22.8054	19.5676	22.8093	20.5823	21.9316	4	3	0.00392085	2.50193	60S ribosomal protein L13a OS=Homo sapiens GN=RPL13A PE=1 SV=2	608	P40429	RL13A_HUMAN	2.40662
18.1752	20.0292	18.2232	21.1946	18.1898	20.7796	5	5	0.00193015	2.47172	Serine/arginine-rich splicing factor 3 OS=Homo sapiens GN=SRSF3 PE=1 SV=1	623	P84103	SRSF3_HUMAN	2.71441
19.2396	21.9171	20.0951	22.2593	19.0847	21.5498	7	4	0.00289988	2.43559	Isoform 6 of Poly(rC)-binding protein 2 OS=Homo sapiens GN=PCBP2	372	Q15366-6	PCBP2_HUMAN	2.53762
16.92	19.3277	16.8238	18.8484	16.4383	18.6024	6	1	0.00105342	2.19885	Isoform Short of 14-3-3 protein beta/alpha OS=Homo sapiens GN=YWHAB	518	P31946-2	1433B_HUMAN	2.9774
24.1015	25.705	24.4551	26.8142	24.4551	26.452	45	28	0.0046169	1.9865	Heat shock cognate 71 kDa protein OS=Homo sapiens GN=HSPA8 PE=1 SV=1	7	P11142	HSP7C_HUMAN	2.33565
28.066	29.7942	28.1164	30.2422	27.7453	29.6492	49	49	0.000839383	1.91928	Elongation factor 1-gamma OS=Homo sapiens GN=EEF1G PE=1 SV=3	45	P26641	EF1G_HUMAN	3.07604
19.9742	21.4067	20.2066	22.0625	19.9243	22.0886	12	4	0.00161581	1.81755	Heterogeneous nuclear ribonucleoprotein H OS=Homo sapiens GN=HNRNPH1 PE=1 SV=4	170	P31943	HNRH1_HUMAN	2.79161
