# Supplementary material for: Rhes, a striatal enriched protein, regulates post-translational small-ubiquitin-like-modifier (SUMO) modification of nuclear proteins and alters gene expression
Source: Cell Mol Life Sci. 2024 Apr 8;81(1):169. doi: 10.1007/s00018-024-05181-8 (PMC11001699; doi:10.1007/s00018-024-05181-8)
Supplement: Supplementary file 4 — Data file S4 (XLSX 26 KB) [file 18_2024_5181_MOESM4_ESM.xlsx]

## Sheet: Compare SUMO Sub and Rhes inter
SUMOylated proteins in Rhes expressing HEK293 cells (Fig. 2C) (a)	Rhesactome (Shahani, 2016) (b)	(a) vs (b)
acin1	cnksr2	safb
acta1	gnb2	ranbp2
acta2	gsdma	tp53bp1
actb	spata2l	rps27a
actc1	xpr1	h2afy
actg1	vwa1	rasd2
actg2	ldhb	bcl11a
adar	ncam1	hnrnpa1
adnp	rac1	rps11
adsl	myo1d	hnrnpab
ahnak	u2af2	hist1h2bb
arhgdia	syt1	nop56
arid3a	tbk1	hnrnpu
arid4b	nid1	hnrnpm
atf6	ablim2	rps3
atrx	ckb	rps14
bard1	actr1a	hnrnpc
baz1b	rab3c	hist1h3a
bcas3	camsap2	rpl3
bcl11a	synpo	rps2
bcl11b	neurl4	rps3a
bcl7a	c3	rpl26
bclaf1	eno2	hdac1
bcorl1	vdac3	hnrnpul1
bend3	sucla2	rps24
bhlhe40	prdx1	npm1
bms1	cep170	hist1h1c
bptf	hnrnph1	rasd2
brd1	cat	dgkh
brd4	prkar2b	ccdc54
brd8	tcp1	rapgef5
brms1l	hspg2	krt18
brpf3	cpsf6	rad18
c5orf24	lamb2	paf1
cav1	gad1	smchd1
cbx1	camk2d	smad4
cbx3	gnai1	pias4
cbx4	fscn1	setdb1
cbx5	rbbp4	krt8
ccar1	dynll1	pbrm1
ccdc132	rtn4	hnrnpm
ccdc175	c4b	pbrm1
ccdc54	actn2	myo1b
ccnl1	gnaz	ranbp2
ccnt1	dock7
cdc23	nefh
cdk1	anks1b
chaf1a	dnm1l
chd4	btbd17
chd9	wdr47
cux1	eps15l1
ddx19a	ctnnd2
depdc7	dlgap3
dgkh	fbxo41
dhfr	syn1
dnmt1	mapt
dpf1	safb
dpf2	grin2b
dsn1	rims1
e2f7	ctbp1
ebf3	elavl3
eif2s3	gpr158
eif2s3l	wdr7
ep300	coro2b
erf	dlg2
esrra	hal
etv3	hnrnpa0
etv6	ranbp2
exosc9	rps16
fam111b	caskin1
fanci	shank3
fgd6	coro1c
flna	rpl19
fosl2	cap1
foxm1	ank3
fsbp	rhot1
gabpb2	pde4a
gapdh	ubap2l
gatad2a	dzank1
gins2	mycbp2
gltscr1	cdh2
glyr1	clasp2
gnb2l1	lsamp
gon4l	tjp1
gtf2i	cacna1a
gtf2ird1	kifap3
gtf3c1	tsc2
gtpbp4	itpr1
h2afj	pde2a
h2afx	cacnb4
h2afy	epb41l3
h2afy2	mta2
h2afz	prpf8
h2bfs	sbf1
h3f3a	tmod2
h3f3c	tp53bp1
hdac1	myo6
hdac2	trim3
hipk3	pfkl
hist1h1b	cask
hist1h1c	cntn1
hist1h1e	herc2
hist1h2ad	cyfip1
hist1h2ag	itsn2
hist1h2ah	gprin3
hist1h2aj	arhgap32
hist1h2ba	prkcb
hist1h2bb	capza2
hist1h2bc	kif5c
hist1h2bd	kif3b
hist1h2bh	rps27a
hist1h2bj	tufm
hist1h2bk	ppfia3
hist1h2bl	tsc1
hist1h2bm	h2afy
hist1h2bn	csnk2a1
hist1h2bo	adcy5
hist1h3a	cpsf7
hist1h4a	ogt
hist1h4g	ryr3
hist2h2aa3	map7d1
hist2h2ac	rasd2
hist2h2be	acat1
hist2h2bf	cand1
hist2h3a	dnm1
hist3h2bb	rap1gap2
hist3h3	eef1g
hmbox1	mrps9
hmces	wasf1
hmgb1	bcl11a
hmgb1p1	kif3a
hmgn2	sec13
hmgn4	rpl10
hnrnpa1	gm996
hnrnpa3	rgs7
hnrnpab	ap2m1
hnrnpc	snap91
hnrnpm	tenm2
hnrnpr	ppfia2
hnrnpu	hcn1
hnrnpul1	dclk2
homez	hnrnpf
hsf2	aco2
hsf2	sv2a
hspa1a	cap2
hspa1b	hnrnpa1
hspa1l	rapgef4
hspa2	rps11
hspa6	rgs9
hspa8	ap3b2
hspb1	wnk2
ints4	lzts1
jun	nwd2
junb	dlg3
kctd1	sv2b
kctd15	ahcyl1
kdm1a	cenpv
kdm2b	eno1
kdm5a	mark2
kdm5b	tubb6
kdm5b	acot10
kif14	syngap1
klf3	sfxn3
krt18	calcoco1
krt2	plec
krt3	trim46
krt5	ncoa5
krt6a	dgkb
krt6b	ssbp1
krt6c	atp6v0d1
krt7	pde1b
krt75	tax1bp1
krt76	ilf2
krt79	slc25a4
krt8	uqcrq
krt84	foxred1
l3mbtl3	ago2
lcorl	aldoa
lct	pip5k1c
lmna	adgrl1
lmnb1	gphn
lmnb2	pkm
lsm4	rbmx
mafg	ddx3x
matr3	slc25a22
mbd1	nefl
mbd2	iqsec2
mbd3	nudt21
mbip	mapk8ip3
mcm2	rps25
mcm3	tra2b
mcm6	rab11fip2
mcm7	ap2s1
mcm7	usp9x
mcm7	basp1
mdc1	dhx9
mecom	hnrnpab
med12	pcbp1
med7	add1
mga	hspa4
mki67	abcd3
mllt3	akap5
mlst8	atp5c1
morc3	ywhah
msl2	hnrnpa2b1
myh10	sept11_
myo1b	ppp1cc
nab1	raly
nacc1	fxr1
nacc2	hist1h2bb
ncoa2	dhx15
ncor1	fam120a
ndnl2	hnrnpd
nfat5	hsph1
nfil3	dclk1
nfrkb	trim9
nhp2	lgi3
nop56	ndufs1
nop58	nop56
npm1	atp1a1
npm1	cnp
nsmce2	purb
numa1	prkacb
paf1	syp
parp1	mecp2
pbrm1	rpl11
pcna	hnrnpu
pfdn2	rbm14
pgam1	exog
pgam2	hnrnpl
pgam4	pdhb
phf21a	hnrnpm
phf8	vdac1
phip	arhgef2
pias1	thy1
pias2	rpl7
pias3	mlf2
pias4	mobp
pml	snx27
pnn	dlgap2
polr3d	sorbs1
polr3e	slc25a1
polr3f	grin1
prdm15	rbm39
prpf4b	cyld
psmd3	lancl2
psmd8	rps3
ptrf	immt
rad18	lrrc7
rai1	ddx17
ranbp2	amph
rangap1	dsg1a
rapgef5	zc2hc1a
rasd2	kcnj4
rbbp4	myef2
rbm6	mast3
rgpd1	rps14
rgpd2	hnrnpc
rgpd3	camkv
rgpd4	rplp0
rgpd5	hist1h3a
rgpd8	eef2
rlf	macf1
rpl26	g3bp2
rpl3	hp1bp3
rps11	rpl12
rps14	ilf3
rps2	rpl7a
rps24	srpk2
rps27a	rpl27
rps3	rpl3
rps3a	rpl8
rreb1	elavl1
rsf1	syngr3
rsl1d1	rpl28
ruvbl1	rps2
sae1	rpl30
safb	rpl31
safb2	lamc1
safb2	myl6
samd11	ap3d1
sap130	rpl14
sars	rps6
sart1	rps9
satb2	hist1h2af
scml2	rpl4
serbp1	rpl13a
setdb1	rpl27a
sf3a1	rpl6
sf3b1	rps3a
sfpq	rps8
slx4	rpl13
smad4	rpl18
smarca1	rpl23a
smarcc2	h1f0
smarce1	rpl34
smchd1	rpl18a
snd1	rpl15
snip1	rps15a
sp100	rpl26
sp3	rpl24
spen	rps13
sprtn	ryr2
sumo1	flii
sumo2	hdac1
sumo3	dnah8
supt3h	aak1
suv420h1	ccdc177
sympk	dnaja1
tada3	tecr
taf2	hacd3
tcf20	dgkz
tcof1	fxr2
tdg	micu3
tet3	purg
tfap2c	hnrnph2
thoc1	plekha6
top1	lgi1
top2a	tenm3
top2b	upf1
topors	arf5
tp53	znf326
tp53bp1	hspa4l
tp73	hnrnpul1
trim24	lrp1
trim28	dctn4
trim33	bag5
trps1	gabra4
trrap	syne1
uba2	srsf7
uba52	rbfox2
ubb	atp2b2
ubc	gap43
ube2i	fam126b
ubtf	ttn
uimc1	fmr1
usf1	rps20
wdr43	myo9a
wdr5	fbxl16
wdr64	dock11
wdr70	clta
wdr75	khdrbs1
wiz	sept3_
xpc	cltb
xrcc6	atp5o
yeats2	rps19
ylpm1	rrbp1
yy1	btbd10
yy1ap1	dctn2
zbtb2	ppp1r9b
zbtb21	rps24
zbtb25	bcas1
zbtb33	lactb
zbtb34	rpl29
zbtb38	caprin1
zbtb46	rpl32
zc3h11a	rps23
zc3h13	rpl36a
zeb1	ndufa4
zeb2	npm1
zfhx4	sag
zfp1	rpl35a
zfp62	rpl10a
zic2	rpl36
zic5	rps26
zmym1	thsd4
zmym2	rpl21
zmym4	hist1h1c
znf106	rpl17
znf12	rpl35
znf189	syt17
znf24
znf263
znf280c
znf296
znf318
znf319
znf337
znf444
znf445
znf451
znf462
znf516
znf518a
znf521
znf585a
znf585b
znf608
znf644
znf646
znf724p
znf800
znf827
znhit6
