# Supplementary material for: Rhes, a striatal enriched protein, regulates post-translational small-ubiquitin-like-modifier (SUMO) modification of nuclear proteins and alters gene expression
Source: Cell Mol Life Sci. 2024 Apr 8;81(1):169. doi: 10.1007/s00018-024-05181-8 (PMC11001699; doi:10.1007/s00018-024-05181-8)
Supplement: Supplementary file 5 — Data file S5 (XLSX 8061 KB) [file 18_2024_5181_MOESM5_ESM.xlsx]

## Sheet: RawGeneCounts
Gene Name	184_1	184_2	184_3	184_4	184_5	184_6		Rhes KO	184_4	184_5	184_6
0610007P14Rik	171	245	200	200	221	221		WT	184_1	184_2	184_3
0610009B22Rik	147	231	162	185	168	153
0610009E02Rik	8	23	9	19	14	11
0610009L18Rik	16	37	20	35	45	21
0610009O20Rik	198	346	310	358	371	325
0610010F05Rik	792	993	833	743	837	730
0610010K14Rik	0	3	0	1	1	0
0610011F06Rik	88	159	125	101	137	121
0610012D04Rik	0	2	0	1	0	1
0610012G03Rik	228	355	295	326	403	247
0610025J13Rik	0	1	0	0	0	0
0610030E20Rik	132	186	161	170	173	159
0610031O16Rik	0	0	0	0	0	0
0610033M10Rik	0	0	0	0	0	1
0610037L13Rik	258	329	302	287	345	285
0610038B21Rik	3	7	2	8	8	3
0610039K10Rik	1	1	2	1	1	1
0610040B10Rik	13	26	21	32	25	20
0610040F04Rik	6	1	2	2	4	4
0610040J01Rik	16	37	30	31	49	33
0610043K17Rik	87	87	91	96	94	83
1010001B22Rik	0	5	3	4	3	1
1010001N08Rik	0	0	0	0	0	1
1110001J03Rik	90	182	142	188	175	159
1110002E22Rik	16	12	19	2	7	6
1110002J07Rik	6	5	4	10	4	8
1110002L01Rik	94	171	176	184	178	117
1110002O04Rik	3	3	1	1	6	3
1110003F10Rik	13	8	11	7	7	8
1110004E09Rik	166	283	239	224	250	241
1110004F10Rik	573	945	756	782	962	761
1110006O24Rik	3	1	4	2	1	2
1110008E08Rik	2	0	0	0	0	0
1110008F13Rik	248	417	375	352	405	336
1110008L16Rik	80	118	92	81	93	73
1110008P14Rik	391	469	501	223	401	339
1110012L19Rik	71	71	65	77	84	70
1110015O18Rik	14	12	8	15	10	16
1110017D15Rik	10	11	11	5	26	24
1110018N20Rik	78	107	77	81	91	72
1110019D14Rik	34	43	47	46	37	39
1110020A21Rik	3	15	4	10	3	8
1110025L11Rik	0	0	0	0	0	0
1110025M09Rik	10	8	7	3	11	13
1110028F11Rik	2	0	1	3	2	0
1110028F18Rik	0	0	0	0	0	0
1110032A03Rik	243	318	275	271	267	263
1110032F04Rik	82	88	128	25	91	68
1110034G24Rik	70	83	67	77	97	71
1110035H17Rik	1	0	2	2	3	2
1110036E04Rik	0	0	0	0	0	0
1110037F02Rik	999	1504	1268	1202	1199	1008
1110038B12Rik	25	47	41	42	58	45
1110038F14Rik	107	169	132	125	143	115
1110046J04Rik	37	45	42	26	46	45
1110051M20Rik	450	820	695	690	794	597
1110057P08Rik	0	0	0	0	0	0
1110059E24Rik	252	285	282	281	304	245
1110059G10Rik	152	236	167	210	228	207
1110060G06Rik	0	0	2	0	1	0
1110065P20Rik	201	333	264	295	344	260
1190002N15Rik	307	374	330	281	335	259
1190003K10Rik	0	0	0	0	0	0
1190005I06Rik	4	11	2	7	10	12
1190007I07Rik	43	71	57	47	57	49
1200007C13Rik	0	0	0	0	0	0
1300002E11Rik	126	174	141	115	117	114
1300017J02Rik	0	1	0	0	0	0
1500002C15Rik	13	22	35	13	17	22
1500002F19Rik	5	3	3	4	6	4
1500004A13Rik	417	634	499	425	535	445
1500005C15Rik	4	1	0	3	0	0
1500009C09Rik	360	587	534	595	653	462
1500009L16Rik	69	126	122	64	127	115
1500011B03Rik	226	494	391	377	495	360
1500011K16Rik	192	263	202	217	257	208
1500012K07Rik	0	1	4	0	0	2
1500015A07Rik	36	66	53	56	72	56
1500015L24Rik	4	14	6	20	8	11
1500015O10Rik	2	4	5	6	26	5
1500017E21Rik	10	11	11	21	16	14
1500026H17Rik	32	40	30	22	35	24
1500035N22Rik	14	22	16	16	26	20
1520401A03Rik	2	2	3	0	0	1
1600002D24Rik	0	3	1	0	0	0
1600002H07Rik	33	67	81	62	72	52
1600002K03Rik	22	33	19	19	22	21
1600010M07Rik	1	0	3	0	1	0
1600012H06Rik	140	203	187	150	184	174
1600012P17Rik	0	0	0	0	0	0
1600014C10Rik	237	375	340	300	349	268
1600014C23Rik	1	3	3	0	1	4
1600015I10Rik	1	0	0	0	0	0
1600017P15Rik	0	2	2	3	3	2
1600019K03Rik	0	0	0	0	0	0
1600020E01Rik	76	112	123	118	125	108
1600023N17Rik	3	5	10	12	8	6
1600025M17Rik	0	0	0	0	0	0
1700001C02Rik	3	0	0	3	3	3
1700001C19Rik	1	0	0	0	1	0
1700001D01Rik	0	0	0	0	0	0
1700001F09Rik	0	0	0	0	0	0
1700001G01Rik	0	0	0	0	0	0
1700001G11Rik	1	6	4	4	7	1
1700001G17Rik	0	1	4	0	3	0
1700001J03Rik	0	0	0	0	0	3
1700001J04Rik	0	0	0	0	0	0
1700001K19Rik	0	0	0	0	2	0
1700001L05Rik	8	18	17	12	12	9
1700001L19Rik	43	28	55	19	57	41
1700001N15Rik	0	0	0	0	0	0
1700001O22Rik	28	69	39	39	54	26
1700001P01Rik	3	6	5	1	4	1
1700003C15Rik	0	0	0	0	0	0
1700003D09Rik	24	30	19	32	26	35
1700003E16Rik	138	186	182	119	187	124
1700003E24Rik	0	0	0	0	0	0
1700003F12Rik	1	1	1	2	1	1
1700003G13Rik	0	0	0	0	0	0
1700003G18Rik	1	1	2	1	1	1
1700003H04Rik	0	0	0	0	0	0
1700003I22Rik	0	0	0	0	0	0
1700003L19Rik	1	4	0	2	0	0
1700003M07Rik	27	20	30	19	41	19
1700003P14Rik	0	0	0	0	0	0
1700006A11Rik	0	0	0	0	0	0
1700006E09Rik	0	0	0	0	1	0
1700006F04Rik	31	20	16	13	12	12
1700006H21Rik	0	0	0	1	0	0
1700006J14Rik	0	0	0	0	0	0
1700006P03Rik	0	0	0	0	0	0
1700007B14Rik	4	13	11	508	488	435
1700007F19Rik	24	40	27	31	22	24
1700007G11Rik	2	7	4	2	5	3
1700007J10Rik	0	1	1	0	1	0
1700007K09Rik	0	0	0	0	0	1
1700007K13Rik	4	10	8	4	8	12
1700007L15Rik	3	17	6	12	8	13
1700007M16Rik	0	0	0	0	0	0
1700007P06Rik	1	5	6	0	1	5
1700008A23Rik	3	0	3	3	1	4
1700008B11Rik	0	0	0	0	0	0
1700008H02Rik	0	0	0	0	0	0
1700008J07Rik	13	27	15	20	24	14
1700008K24Rik	0	0	0	0	0	0
1700008O03Rik	12	14	9	8	14	9
1700008P02Rik	0	0	0	0	0	0
1700009C05Rik	0	1	0	1	0	0
1700009J07Rik	2	4	1	2	1	1
1700009N14Rik	0	0	0	0	0	0
1700010B08Rik	0	0	0	0	0	0
1700010B13Rik	0	2	1	0	2	0
1700010D01Rik	0	0	0	0	0	0
1700010H22Rik	1	0	0	0	0	0
1700010I02Rik	0	0	0	0	0	0
1700010I14Rik	9	7	8	10	5	4
1700010J16Rik	0	0	0	0	0	0
1700010K23Rik	3	1	3	1	1	1
1700010K24Rik	2	0	0	2	1	2
1700010L04Rik	0	0	0	1	0	0
1700011A15Rik	0	1	0	0	1	0
1700011B04Rik	0	0	0	0	0	0
1700011E24Rik	1	0	1	2	4	1
1700011H14Rik	0	0	0	0	0	0
1700011I03Rik	2	0	1	0	2	2
1700011L22Rik	2	0	2	1	1	0
1700011M02Rik	0	0	0	0	0	0
1700012A03Rik	0	0	0	0	0	0
1700012B07Rik	0	0	0	0	0	0
1700012B09Rik	3	2	1	3	1	2
1700012C08Rik	0	0	0	0	0	0
1700012C14Rik	0	1	0	0	0	0
1700012D16Rik	3	5	4	3	8	2
1700012E03Rik	0	0	0	0	0	0
1700012I11Rik	0	0	0	0	0	0
1700012J22Rik	0	0	0	0	0	0
1700012L04Rik	1	1	0	0	0	0
1700012P22Rik	0	0	0	0	0	0
1700013A02Rik	0	0	0	0	0	0
1700013D24Rik	0	0	0	0	0	0
1700013F07Rik	10	15	14	17	20	11
1700013G24Rik	0	0	0	0	0	0
1700013H16Rik	0	0	1	0	0	0
1700013M08Rik	0	0	0	0	0	0
1700013N06Rik	0	0	0	0	0	0
1700014D04Rik	22	31	11	31	18	13
1700014F14Rik	0	0	0	0	0	0
1700015C17Rik	1	2	4	1	4	4
1700015E13Rik	0	0	0	0	0	0
1700015F17Rik	5	2	2	3	5	2
1700015G11Rik	0	0	0	0	0	0
1700015O11Rik	0	0	0	0	0	0
1700016A09Rik	3	3	1	3	1	3
1700016C15Rik	0	0	1	0	0	0
1700016D06Rik	0	0	0	0	1	0
1700016D08Rik	0	0	0	0	1	0
1700016F12Rik	0	0	0	0	0	0
1700016G14Rik	5	2	4	2	0	4
1700016G22Rik	0	0	0	0	1	0
1700016H13Rik	0	0	0	0	0	0
1700016K19Rik	4	8	3	3	17	9
1700016L21Rik	0	0	0	0	0	0
1700016P03Rik	42	59	62	58	112	85
1700016P04Rik	0	0	0	0	0	0
1700017B05Rik	60	44	47	52	65	34
1700017D01Rik	0	0	0	0	0	0
1700017G19Rik	2	0	0	0	0	0
1700017I07Rik	0	0	0	0	0	0
1700017J07Rik	0	0	0	0	2	0
1700017L05Rik	0	0	0	0	0	0
1700017N19Rik	0	0	0	1	0	0
1700018A04Rik	1	2	1	2	1	1
1700018A14Rik	0	0	1	1	0	0
1700018B08Rik	0	0	0	0	0	0
1700018B24Rik	1	0	0	0	0	0
1700018C11Rik	0	0	0	0	0	0
1700018F24Rik	0	0	0	0	0	0
1700018L02Rik	2	3	0	5	6	3
1700019A02Rik	5	2	6	8	2	7
1700019B03Rik	1	1	2	3	0	4
1700019B21Rik	0	0	0	0	0	0
1700019D03Rik	87	123	113	61	103	84
1700019E08Rik	1	0	0	0	0	0
1700019G17Rik	91	157	139	155	150	137
1700019G24Rik	0	0	3	4	0	3
1700019N19Rik	2	3	2	0	2	0
1700019O17Rik	0	0	0	0	0	0
1700019P21Rik	0	0	0	0	0	0
1700020A23Rik	0	0	0	0	0	0
1700020D05Rik	11	15	14	15	15	26
1700020G17Rik	1	0	0	0	0	0
1700020I14Rik	6344	7557	7091	5147	6475	5547
1700020L24Rik	0	2	4	1	2	0
1700020M21Rik	1	0	0	1	0	0
1700020N01Rik	0	0	1	0	0	0
1700020N15Rik	0	0	0	0	0	0
1700020N18Rik	1	2	0	0	0	0
1700021A07Rik	0	0	0	0	0	0
1700021F05Rik	127	201	172	182	162	158
1700021F07Rik	0	0	0	0	0	1
1700021F13Rik	0	0	0	0	0	0
1700021J08Rik	0	0	0	2	1	1
1700021L23Rik	0	0	0	0	0	0
1700021N21Rik	0	0	0	0	2	1
1700021P04Rik	0	0	0	0	0	0
1700022A22Rik	0	0	0	0	0	0
1700022E09Rik	0	0	0	0	0	0
1700022F17Rik	0	0	0	0	0	0
1700022H16Rik	0	0	0	0	0	0
1700022I11Rik	0	0	0	0	0	0
1700022N22Rik	0	3	0	1	0	1
1700023C21Rik	0	0	0	0	0	0
1700023F02Rik	3	1	1	1	0	1
1700023F06Rik	5	8	6	3	12	5
1700023G09Rik	0	2	0	0	0	0
1700023H06Rik	2	3	4	2	4	3
1700024B05Rik	0	0	0	0	0	0
1700024B18Rik	0	0	0	0	0	0
1700024G13Rik	1	1	0	0	3	4
1700024P04Rik	0	0	0	0	0	0
1700024P16Rik	3	5	2	2	4	0
1700025A08Rik	0	0	0	1	1	0
1700025B11Rik	0	0	0	0	0	0
1700025C18Rik	0	0	0	0	0	0
1700025D23Rik	0	0	0	0	0	0
1700025F22Rik	0	0	0	0	0	0
1700025F24Rik	0	0	1	0	0	0
1700025G04Rik	553	798	689	582	793	584
1700025H01Rik	0	0	0	0	0	0
1700025K24Rik	0	0	0	0	0	0
1700025M24Rik	0	0	2	0	0	0
1700025N21Rik	0	0	0	0	0	0
1700025N23Rik	0	0	0	0	0	2
1700025O08Rik	0	0	0	0	0	0
1700026D11Rik	0	0	0	0	0	0
1700026F02Rik	0	0	0	0	0	0
1700026J12Rik	0	0	0	0	0	0
1700026J14Rik	3	10	8	9	2	8
1700026L06Rik	2	2	1	1	1	1
1700027A07Rik	4	5	2	3	0	4
1700027A15Rik	1	1	5	0	0	0
1700027F06Rik	0	0	0	0	0	0
1700027F09Rik	0	0	0	0	0	0
1700027H10Rik	0	0	0	0	0	0
1700027I24Rik	5	0	0	0	0	0
1700028D13Rik	0	0	0	0	0	0
1700028E10Rik	9	14	4	5	9	5
1700028I16Rik	0	0	0	0	0	0
1700028J19Rik	8	5	0	3	4	2
1700028K03Rik	4	5	0	1	3	2
1700028M03Rik	0	0	0	0	0	0
1700028N14Rik	1	5	4	0	3	3
1700028P14Rik	1	9	3	4	6	3
1700028P15Rik	0	0	0	0	0	0
1700029B22Rik	0	0	0	0	0	0
1700029B24Rik	0	2	0	0	0	0
1700029E06Rik	0	0	0	0	0	0
1700029F12Rik	0	0	0	0	0	0
1700029H14Rik	2	0	0	2	0	1
1700029I15Rik	8	7	11	10	5	10
1700029J03Rik	0	0	0	0	0	0
1700029J07Rik	45	54	38	58	53	44
1700029M03Rik	0	0	0	0	0	0
1700029M20Rik	0	0	0	0	1	1
1700029N11Rik	0	0	0	0	0	0
1700029P11Rik	0	0	0	0	0	0
1700030A11Rik	1	1	2	0	1	0
1700030C10Rik	13	8	8	6	10	8
1700030C12Rik	2	2	1	2	3	0
1700030C14Rik	5	6	1	6	7	5
1700030F04Rik	1	1	0	0	1	1
1700030I03Rik	4	3	1	0	0	0
1700030J22Rik	88	117	100	108	103	80
1700030K09Rik	85	116	83	67	90	71
1700030L20Rik	0	2	0	0	0	0
1700030M09Rik	0	0	0	0	0	0
1700030N03Rik	0	0	0	0	0	0
1700030N18Rik	1	0	1	0	0	0
1700030O20Rik	0	0	0	0	0	0
1700031A10Rik	0	0	0	0	0	0
1700031F05Rik	0	0	1	0	0	0
1700031F10Rik	0	0	0	0	0	0
1700031L13Rik	0	0	0	0	0	0
1700031M16Rik	0	0	0	0	0	0
1700031P21Rik	0	0	0	0	0	0
1700034B16Rik	0	0	0	0	0	0
1700034E13Rik	0	0	0	0	0	0
1700034G24Rik	0	0	0	0	0	0
1700034H15Rik	17	42	37	35	27	20
1700034I23Rik	1	0	0	0	0	0
1700034J04Rik	0	0	0	0	0	0
1700034J05Rik	0	0	0	0	0	0
1700034K08Rik	0	0	0	0	0	0
1700034O15Rik	0	0	1	0	0	0
1700034P13Rik	0	1	1	2	0	0
1700036A12Rik	3	1	0	2	0	3
1700036G14Rik	0	0	0	0	0	0
1700036O09Rik	0	0	0	0	0	0
1700037C06Rik	0	0	0	0	0	0
1700037C18Rik	19	34	38	33	44	30
1700037F24Rik	2	0	0	0	2	0
1700037H04Rik	445	580	473	563	651	463
1700039E15Rik	0	0	0	0	0	0
1700039E22Rik	0	0	0	0	0	0
1700039I01Rik	0	0	0	0	0	0
1700039M10Rik	1	3	0	0	0	1
1700039M15Rik	0	0	0	0	0	0
1700040D17Rik	8	31	22	20	34	17
1700040F15Rik	0	0	0	0	0	0
1700040F17Rik	0	0	0	0	0	0
1700040K01Rik	0	0	0	0	0	0
1700040L02Rik	4	21	23	19	30	23
1700041C23Rik	0	0	0	0	0	0
1700041G16Rik	3	3	2	7	4	5
1700041M05Rik	1	0	0	0	0	0
1700041M19Rik	0	0	0	0	0	0
1700042D02Rik	0	0	1	0	0	0
1700042G07Rik	0	0	0	0	0	0
1700042G15Rik	0	0	0	0	0	0
1700042O10Rik	0	0	1	0	0	0
1700044C05Rik	0	0	0	0	0	0
1700044K03Rik	0	0	0	0	0	0
1700045H11Rik	0	0	0	0	1	0
1700045I11Rik	0	0	0	0	0	0
1700046C09Rik	0	0	1	0	0	0
1700047A11Rik	0	0	0	0	0	0
1700047F07Rik	3	7	8	0	0	6
1700047G03Rik	0	0	0	0	0	0
1700047I17Rik2	0	0	0	0	0	0
1700047K16Rik	0	7	2	3	3	5
1700047L14Rik	0	0	0	0	0	0
1700047M11Rik	83	132	150	167	168	135
1700047N06Rik	0	0	0	1	0	0
1700048F04Rik	0	2	2	1	1	2
1700048M11Rik	0	0	0	0	0	0
1700048O20Rik	55	75	85	84	102	59
1700049E15Rik	0	0	0	0	0	0
1700049E17Rik1	0	0	0	0	0	0
1700049E17Rik2	0	0	0	0	0	0
1700049E22Rik	1	0	0	0	0	0
1700049G17Rik	174	177	161	162	199	142
1700049J03Rik	1	2	2	0	2	1
1700051A21Rik	0	0	0	0	0	1
1700051K13Rik	0	0	0	0	0	0
1700051O22Rik	0	0	2	2	1	0
1700052I22Rik	0	0	0	0	0	0
1700052K11Rik	78	114	95	112	130	107
1700054A03Rik	0	0	0	0	0	0
1700054K02Rik	0	0	0	0	0	0
1700054K19Rik	0	0	0	0	0	0
1700054M17Rik	1	1	1	3	2	0
1700054O19Rik	0	0	0	0	0	0
1700055C04Rik	0	0	0	0	0	0
1700055D18Rik	8	16	4	9	14	8
1700056E22Rik	0	1	0	3	0	0
1700056N10Rik	33	45	50	41	49	40
1700057G04Rik	0	0	0	0	0	0
1700057H15Rik	2	5	2	2	4	0
1700057H21Rik	0	0	0	0	0	0
1700058P15Rik	0	0	0	0	0	0
1700060C16Rik	0	0	0	0	0	0
1700060C20Rik	0	0	0	0	0	0
1700060J05Rik	0	1	0	0	0	2
1700060O08Rik	0	0	0	0	0	0
1700061E17Rik	0	0	0	2	0	2
1700061E18Rik	0	0	0	0	0	0
1700061F12Rik	0	0	0	0	0	0
1700061G19Rik	2	1	0	0	2	0
1700061H18Rik	0	0	0	0	0	0
1700061I17Rik	0	0	0	0	0	0
1700061J23Rik	0	0	0	0	0	0
1700063A18Rik	0	0	0	0	0	0
1700063D05Rik	10	12	12	16	12	13
1700063H04Rik	0	0	0	0	0	0
1700063H06Rik	3	3	2	6	0	6
1700063I16Rik	0	0	0	0	0	0
1700063O14Rik	0	0	0	2	0	0
1700064H15Rik	6	3	2	4	3	3
1700064J06Rik	0	0	0	0	0	0
1700064M15Rik	1	0	0	0	0	4
1700065D16Rik	0	0	2	2	0	1
1700065J11Rik	1	0	0	0	0	0
1700065J18Rik	1	0	0	0	0	0
1700065L07Rik	0	0	0	0	0	0
1700065O20Rik	0	0	0	0	0	0
1700066B17Rik	0	0	0	0	1	0
1700066B19Rik	0	0	1	0	0	0
1700066C05Rik	0	0	0	0	0	0
1700066J03Rik	0	0	0	0	0	0
1700066M21Rik	360	512	402	341	376	402
1700066N21Rik	0	0	0	0	0	0
1700066O22Rik	0	0	0	0	0	0
1700067G17Rik	0	0	0	0	0	0
1700067K01Rik	2	1	5	0	1	4
1700067P10Rik	0	0	0	0	0	0
1700069B07Rik	3	0	2	5	1	3
1700069L16Rik	0	0	0	0	1	0
1700069P05Rik	0	0	0	0	0	0
1700071G01Rik	0	0	0	0	0	0
1700071M16Rik	0	0	2	1	0	0
1700072B07Rik	0	0	0	0	0	0
1700072G22Rik	0	0	0	0	0	0
1700072O05Rik	0	0	0	0	0	0
1700074A21Rik	0	0	0	0	0	0
1700074H08Rik	0	0	0	0	0	0
1700074P13Rik	0	0	0	0	0	0
1700080E11Rik	0	0	0	0	0	0
1700080G11Rik	3	1	4	0	3	1
1700080N15Rik	0	1	0	0	0	0
1700080O16Rik	0	0	0	0	0	0
1700081H04Rik	0	0	0	0	0	0
1700082M22Rik	0	1	0	1	1	0
1700083H02Rik	0	0	0	0	0	0
1700084C06Rik	0	2	5	2	1	1
1700084E18Rik	2	8	2	5	4	1
1700084F23Rik	0	1	0	0	0	0
1700084M14Rik	0	0	0	0	0	0
1700085C21Rik	0	0	0	0	2	0
1700086D15Rik	31	22	24	14	13	11
1700086L19Rik	545	775	687	676	687	625
1700086O06Rik	34	49	28	48	42	39
1700086P04Rik	2	0	4	0	4	0
1700087M22Rik	0	0	0	0	0	0
1700088E04Rik	24	39	37	34	46	45
1700092C02Rik	0	0	0	0	0	0
1700092C10Rik	0	0	0	0	0	0
1700092C17Rik	0	0	0	0	0	0
1700092E19Rik	0	0	0	0	0	0
1700092K14Rik	0	5	1	0	1	1
1700092M07Rik	0	1	1	2	1	0
1700093J21Rik	0	6	0	2	5	0
1700093K21Rik	2	1	0	1	0	2
1700094J05Rik	0	0	0	1	2	0
1700094M24Rik	0	0	0	0	0	0
1700095A13Rik	0	0	0	0	0	0
1700095A21Rik	0	0	0	0	0	0
1700095B10Rik	0	0	0	0	0	0
1700095J03Rik	5	1	1	2	2	0
1700095J07Rik	0	0	0	0	0	0
1700095J12Rik	0	0	0	0	0	0
1700096J18Rik	0	0	0	0	0	0
1700096K18Rik	22	21	16	26	26	21
1700097M23Rik	0	0	0	0	0	0
1700097N02Rik	0	0	0	0	0	0
1700099I09Rik	0	0	0	0	0	1
1700100L14Rik	0	0	0	0	0	0
1700101I11Rik	16	26	27	25	31	19
1700101I19Rik	1	1	3	0	2	1
1700101O22Rik	0	0	0	0	2	0
1700102F20Rik	0	0	0	0	0	0
1700102P08Rik	17	15	20	11	6	9
1700104B16Rik	1	3	1	1	1	0
1700105P06Rik	6	8	5	4	8	4
1700108F19Rik	0	0	1	1	0	0
1700108J01Rik	0	0	0	0	0	0
1700108N11Rik	4	0	1	0	0	0
1700109G14Rik	0	0	0	0	0	1
1700109G15Rik	0	0	0	0	0	0
1700109H08Rik	31	34	29	23	27	21
1700109I08Rik	0	0	0	0	0	0
1700109K24Rik	1	0	0	0	0	0
1700110C19Rik	8	16	11	8	7	8
1700110I01Rik	0	0	1	0	0	0
1700110K17Rik	1	0	5	8	1	1
1700111E14Rik	0	0	0	0	0	0
1700111N16Rik	0	0	0	0	0	2
1700112D23Rik	13	14	10	13	12	14
1700112E06Rik	5	13	6	6	5	7
1700112H15Rik	0	0	0	0	0	0
1700112J05Rik	0	0	0	0	0	0
1700112J16Rik	8	9	9	15	18	16
1700112K13Rik	0	0	0	0	0	0
1700113A16Rik	15	3	14	15	19	18
1700113B19Rik	0	0	0	0	0	0
1700113H08Rik	3	0	0	0	0	0
1700116B05Rik	0	0	0	0	0	0
1700119H24Rik	0	0	0	0	0	0
1700119I11Rik	3	6	1	2	2	0
1700120B22Rik	3	6	2	1	4	10
1700120C14Rik	2	6	2	6	4	4
1700120C18Rik	0	0	0	0	0	0
1700120E14Rik	0	0	0	0	0	0
1700120G07Rik	1	0	0	0	1	0
1700120G11Rik	0	0	0	0	0	0
1700120K04Rik	0	0	0	0	0	0
1700120O09Rik	0	0	1	0	0	0
1700121C08Rik	5	3	0	0	1	0
1700121L03Rik	0	0	0	0	0	0
1700121L16Rik	0	0	0	0	0	0
1700121N20Rik	0	0	0	0	0	1
1700122D07Rik	0	0	0	0	0	0
1700122E12Rik	0	0	0	2	1	1
1700122O11Rik	0	0	0	0	0	0
1700123I01Rik	2	1	0	1	1	0
1700123K08Rik	0	0	0	0	0	0
1700123L14Rik	0	0	0	0	0	0
1700123M08Rik	8	13	16	13	17	13
1700123O12Rik	0	0	0	0	0	0
1700123O20Rik	100	140	122	109	123	119
1700123O21Rik	83	70	53	24	32	40
1700124L16Rik	11	10	12	9	13	6
1700125G02Rik	3	2	0	2	0	1
1700125G22Rik	1	3	2	1	0	1
1700125H03Rik	0	0	0	0	0	0
1700125H20Rik	0	2	0	0	1	0
1700126A01Rik	0	0	0	0	0	0
1700126G02Rik	0	2	1	0	3	1
1700126H18Rik	0	0	0	0	0	0
1700128A07Rik	0	0	0	0	0	0
1700128E19Rik	0	0	0	0	0	0
1700128F08Rik	0	2	1	0	1	0
1700129C05Rik	0	0	0	0	0	0
1700129L04Rik	5	0	4	0	2	3
1810006J02Rik	0	0	0	1	0	0
1810007C17Rik	0	0	0	0	0	0
1810007D17Rik	0	0	0	0	0	0
1810008B01Rik	1	1	0	2	0	1
1810008I18Rik	0	1	0	0	0	0
1810009A15Rik	0	0	0	0	0	0
1810009J06Rik	0	0	0	0	0	0
1810010H24Rik	3	22	16	26	14	16
1810010K12Rik	0	0	1	4	1	2
1810011H11Rik	2	6	10	12	3	4
1810011O10Rik	7	11	13	11	14	12
1810012K08Rik	1	1	3	2	0	1
1810012K16Rik	4	4	5	4	2	7
1810013D15Rik	1	0	2	1	0	0
1810013L24Rik	819	1076	865	884	943	737
1810014B01Rik	19	32	27	30	35	15
1810017P11Rik	0	0	0	0	0	0
1810019D21Rik	0	1	0	1	0	1
1810019N24Rik	2	4	3	5	6	9
1810020O05Rik	18	26	25	31	32	20
1810021B22Rik	4	8	9	6	6	6
1810022K09Rik	143	188	180	169	222	172
1810024B03Rik	2	9	2	1	5	3
1810026B05Rik	294	330	292	267	296	269
1810026J23Rik	422	712	601	674	754	562
1810030O07Rik	214	374	266	324	305	275
1810032O08Rik	21	29	43	22	28	21
1810034E14Rik	2	6	2	2	4	3
1810037I17Rik	256	433	330	345	439	342
1810041H14Rik	0	1	2	2	4	1
1810041L15Rik	260	301	308	199	318	193
1810043G02Rik	153	249	238	234	248	201
1810043H04Rik	96	143	140	150	170	115
1810044D09Rik	5	7	4	4	6	2
1810046K07Rik	0	0	0	1	0	0
1810049J17Rik	8	9	4	3	7	5
1810053B23Rik	0	0	0	0	0	0
1810055G02Rik	65	114	111	91	137	81
1810058I24Rik	71	99	103	117	104	67
1810059C17Rik	1	3	1	0	3	0
1810059H22Rik	9	6	5	4	5	7
1810062G17Rik	1	2	0	1	4	0
1810062O18Rik	10	14	17	15	16	10
1810063I02Rik	0	0	0	0	0	0
1810064F22Rik	0	0	0	0	0	0
1810065E05Rik	0	0	0	0	0	0
2010001A14Rik	11	17	18	22	19	20
2010001E11Rik	1	0	0	0	0	0
2010003K11Rik	0	0	0	0	0	0
2010005H15Rik	0	2	1	0	1	0
2010007H06Rik	12	8	13	4	1	7
2010008C14Rik	0	0	1	2	3	0
2010009K17Rik	0	0	0	0	0	0
2010013B24Rik	0	3	1	0	1	1
2010015M23Rik	7	17	8	14	19	5
2010016I18Rik	0	0	1	0	1	0
2010103J01Rik	0	0	0	0	0	0
2010106C02Rik	0	0	0	0	0	0
2010106E10Rik	0	1	0	0	0	0
2010107E04Rik	657	840	724	786	906	689
2010107G12Rik	7	10	7	6	3	4
2010107G23Rik	155	223	190	189	200	200
2010109A12Rik	4	7	1	8	1	2
2010109I03Rik	0	3	0	0	3	2
2010109P13Rik	0	0	0	0	0	0
2010110E17Rik	1	2	1	0	1	0
2010110G14Rik	0	0	0	0	0	0
2010110K18Rik	0	0	0	0	0	0
2010111I01Rik	448	664	646	482	564	489
2010204K13Rik	70	83	91	77	91	76
2010300C02Rik	2755	4508	3803	4301	4191	3443
2010300F17Rik	1	0	0	0	0	0
2010308F09Rik	0	1	1	0	0	3
2010309G21Rik	0	0	0	0	0	0
2010310C07Rik	3	1	1	2	0	0
2010315B03Rik	248	305	255	237	262	219
2010320M18Rik	25	55	38	48	47	46
2010320O07Rik	0	0	0	0	0	0
2200002D01Rik	0	0	1	0	2	1
2200002J24Rik	0	0	0	0	0	0
2210008F06Rik	13	44	30	34	33	18
2210010C04Rik	1	0	0	0	0	0
2210011C24Rik	4	5	4	5	8	3
2210011K15Rik	0	0	0	0	0	0
2210013O21Rik	135	228	168	234	248	207
2210016F16Rik	77	118	163	153	143	118
2210016L21Rik	540	937	756	794	895	666
2210017I01Rik	0	0	0	0	0	0
2210019I11Rik	1	0	0	0	0	0
2210404O09Rik	105	119	108	108	103	79
2210406O10Rik	13	22	24	10	23	12
2210407C18Rik	2	0	0	0	0	0
2210408F21Rik	127	143	139	80	116	82
2210408I21Rik	326	322	294	228	344	243
2210411M09Rik	0	0	0	1	1	0
2210412B16Rik	6	9	20	10	4	7
2210414B05Rik	0	0	0	0	0	0
2210417A02Rik	0	0	0	0	0	0
2210418O10Rik	0	2	0	0	2	1
2210420H20Rik	0	0	0	0	0	0
2300002M23Rik	0	0	0	0	0	0
2300003K06Rik	0	0	0	0	0	0
2300005B03Rik	1	0	0	0	0	0
2300009A05Rik	51	68	64	56	67	57
2310001H17Rik	0	1	5	0	3	1
2310001K24Rik	1	0	0	1	2	1
2310002F09Rik	2	0	0	0	3	0
2310002L09Rik	0	0	0	0	1	0
2310003L06Rik	0	0	0	0	0	0
2310005A03Rik	0	1	0	1	0	0
2310005E17Rik	0	0	0	0	0	0
2310007B03Rik	0	0	0	0	0	0
2310008N11Rik	0	0	0	0	0	0
2310009A05Rik	68	98	83	81	77	70
2310009B15Rik	36	64	52	41	61	46
2310010G23Rik	6	3	2	5	5	4
2310010J17Rik	15	27	31	19	33	22
2310011J03Rik	187	280	248	260	276	211
2310014F06Rik	0	1	2	1	1	2
2310015A10Rik	50	86	68	65	83	67
2310015D24Rik	1	3	0	0	5	1
2310015K22Rik	0	0	0	0	0	0
2310016D03Rik	0	0	0	1	0	0
2310016D23Rik	0	0	0	0	0	0
2310016G11Rik	0	0	1	2	2	1
2310020H05Rik	0	0	0	0	0	0
2310022A10Rik	80	104	133	86	121	63
2310022B05Rik	221	308	307	295	349	253
2310026I22Rik	3	3	11	4	5	5
2310026L22Rik	1	0	0	0	0	3
2310030A07Rik	1	0	0	1	0	0
2310030G06Rik	15	27	22	14	16	12
2310031A07Rik	0	0	0	0	0	0
2310033P09Rik	73	111	101	98	121	84
2310034C09Rik	0	0	0	0	0	0
2310034O05Rik	0	0	1	0	0	0
2310035C23Rik	1394	1804	1607	1438	1655	1402
2310036O22Rik	333	546	499	478	517	482
2310039H08Rik	17	30	31	29	51	33
2310039L15Rik	0	0	0	0	0	0
2310040G07Rik	2	1	2	0	2	0
2310040G24Rik	4	11	9	1	10	1
2310043L19Rik	0	0	0	0	0	1
2310043M15Rik	0	0	0	0	0	0
2310043O21Rik	0	0	0	0	1	0
2310044K18Rik	0	0	0	0	0	0
2310046K23Rik	0	0	0	0	0	0
2310047D07Rik	2	4	1	0	3	2
2310050C09Rik	0	0	0	0	0	0
2310057J18Rik	0	0	1	0	0	0
2310057M21Rik	144	200	180	148	173	133
2310057N15Rik	0	0	0	0	0	0
2310058D17Rik	25	35	32	26	32	16
2310061I04Rik	193	291	280	236	265	208
2310061N02Rik	0	0	0	0	0	0
2310065F04Rik	0	0	0	0	0	0
2310068J16Rik	1	4	4	3	0	1
2310069B03Rik	0	0	0	0	0	0
2310069G16Rik	48	68	63	48	40	42
2310074N15Rik	12	13	3	10	4	7
2310075C17Rik	5	16	3	21	22	14
2310079G19Rik	0	0	0	0	0	0
2310081O03Rik	0	0	0	0	0	0
2410002F23Rik	310	471	428	448	466	398
2410003L11Rik	0	1	0	0	0	0
2410004B18Rik	191	297	308	253	351	239
2410004I01Rik	2	1	3	2	4	2
2410004P03Rik	10	15	5	4	21	12
2410006H16Rik	93	132	106	123	163	134
2410012E07Rik	0	0	0	0	0	0
2410015M20Rik	315	416	364	416	431	357
2410016O06Rik	120	168	198	149	176	157
2410017I17Rik	0	0	0	0	0	0
2410018L13Rik	19	32	27	15	21	16
2410021H03Rik	0	0	0	1	0	0
2410022M11Rik	48	102	79	97	95	90
2410080I02Rik	3	15	6	4	3	4
2410089E03Rik	1112	1175	1209	957	1106	881
2410124H12Rik	0	0	0	0	1	0
2410131K14Rik	242	445	353	419	459	313
2410137M14Rik	2	2	1	2	1	1
2410141K09Rik	0	0	0	0	0	0
2410152P15Rik	0	0	0	1	0	0
2500002B13Rik	12	9	15	5	8	8
2500004C02Rik	60	107	99	113	110	103
2510002D24Rik	48	107	109	111	111	68
2510009E07Rik	1082	1457	1296	1331	1230	1270
2510016D11Rik	6	4	3	5	9	4
2510017J16Rik	8	15	13	7	9	11
2510039O18Rik	179	258	254	257	289	187
2510046G10Rik	6	11	7	6	6	10
2600006K01Rik	3	2	1	1	3	2
2600014E21Rik	14	13	10	0	10	2
2610001A08Rik	10	8	10	5	6	8
2610001J05Rik	137	146	121	132	178	144
2610002M06Rik	885	1011	995	937	1047	838
2610008E11Rik	558	707	586	598	680	579
2610011E03Rik	93	78	62	40	30	36
2610012C04Rik	7	6	1	1	1	2
2610016A17Rik	0	0	0	0	0	0
2610020C07Rik	16	25	24	32	37	18
2610020F03Rik	4	0	6	1	2	1
2610020H08Rik	9	20	9	11	18	9
2610021A01Rik	450	471	484	385	406	394
2610027F03Rik	0	0	0	0	0	0
2610027K06Rik	0	0	0	0	3	0
2610028E06Rik	5	3	3	6	1	7
2610028H24Rik	0	1	0	0	0	0
2610034O05Rik	0	0	0	0	0	0
2610035D17Rik	65	146	126	114	128	87
2610035F20Rik	1	0	0	0	0	0
2610037D02Rik	96	136	116	80	95	77
2610042L04Rik	1	2	0	0	0	0
2610044O15Rik8	456	517	440	461	463	479
2610105M22Rik	0	0	0	0	0	0
2610203C20Rik	678	530	499	367	398	365
2610203C22Rik	11	14	13	5	10	9
2610204G07Rik	0	0	0	0	0	0
2610206C17Rik	0	0	2	0	0	0
2610300A13Rik	0	0	0	0	0	0
2610301B20Rik	451	513	489	433	516	428
2610303G11Rik	0	0	0	0	0	0
2610305D13Rik	8	12	5	8	8	12
2610306M01Rik	45	70	44	61	45	58
2610307P16Rik	4	5	0	3	7	3
2610316D01Rik	81	79	66	53	63	53
2610318N02Rik	2	2	2	9	0	11
2610507B11Rik	2777	4859	4093	4377	4310	3602
2610507I01Rik	27	41	58	52	51	35
2610509F24Rik	0	0	0	0	0	0
2610524H06Rik	72	113	85	85	78	98
2610528A11Rik	0	2	1	2	2	3
2610528J11Rik	0	0	0	0	0	0
2700012I20Rik	6	3	3	1	0	3
2700016F22Rik	12	11	5	19	11	7
2700029L08Rik	32	25	23	7	14	9
2700029M09Rik	343	438	432	414	446	380
2700033N17Rik	15	23	5	25	25	24
2700038G22Rik	4	7	5	4	5	1
2700046A07Rik	5	8	13	5	6	11
2700046G09Rik	22	52	53	50	46	41
2700049A03Rik	170	209	180	183	185	176
2700060E02Rik	417	594	600	496	590	499
2700062C07Rik	108	192	142	183	154	135
2700068H02Rik	0	5	4	2	3	2
2700069I18Rik	0	0	1	1	2	1
2700078F05Rik	51	32	30	16	21	16
2700081O15Rik	190	282	294	205	253	205
2700089I24Rik	0	1	0	0	0	0
2700094K13Rik	46	75	78	60	68	53
2700097O09Rik	60	68	65	41	57	49
2810001G20Rik	71	104	79	110	117	100
2810002D19Rik	35	36	46	31	41	30
2810004N23Rik	97	194	166	155	171	120
2810006K23Rik	76	149	108	107	142	98
2810013P06Rik	122	291	225	252	269	248
2810021J22Rik	123	201	187	201	198	187
2810029C07Rik	62	129	97	76	106	80
2810030D12Rik	0	1	0	0	0	0
2810032G03Rik	70	146	99	126	130	86
2810049E08Rik	21	31	34	14	41	30
2810402E24Rik	21	37	30	31	26	36
2810403A07Rik	611	963	873	808	802	757
2810403D21Rik	2	1	1	0	0	1
2810404F17Rik	0	0	0	0	0	1
2810404M03Rik	0	2	0	2	1	2
2810405F15Rik	2	3	4	2	5	0
2810405F17Rik	12	40	37	35	29	23
2810407A14Rik	13	21	15	20	16	10
2810408A11Rik	0	1	4	6	3	7
2810408I11Rik	3	9	7	13	5	5
2810410L24Rik	10	20	24	29	30	14
2810414N06Rik	11	20	20	11	14	17
2810417H13Rik	3	13	3	4	15	8
2810425M01Rik	5	5	2	12	2	6
2810428I15Rik	222	271	281	338	383	305
2810428J06Rik	36	26	19	25	21	17
2810429I04Rik	19	43	28	31	23	24
2810430I11Rik	0	1	2	0	3	1
2810432F15Rik	0	0	0	0	1	0
2810433D01Rik	0	0	0	0	2	1
2810442N19Rik	3	1	0	0	0	0
2810454H06Rik	8	18	13	8	21	16
2810455O05Rik	76	158	125	118	121	113
2810459M11Rik	84	133	121	127	146	95
2810468N07Rik	169	339	285	335	341	276
2810471M01Rik	0	0	0	0	0	0
2810474O19Rik	359	483	420	415	415	381
2900002M20Rik	79	72	57	63	48	54
2900005J15Rik	8	22	18	1	11	5
2900009J06Rik	7	9	9	12	6	6
2900011O08Rik	1296	1715	1645	1438	1666	1424
2900018N21Rik	8	6	7	10	7	6
2900022M07Rik	69	82	67	41	45	75
2900026A02Rik	343	372	397	329	343	311
2900035J10Rik	6	1	3	3	0	2
2900037B21Rik	16	12	6	8	7	11
2900041M22Rik	5	6	5	3	3	1
2900042K21Rik	5	3	5	6	5	6
2900052L18Rik	30	56	43	49	50	36
2900052N01Rik	325	400	341	386	433	327
2900055J20Rik	203	297	248	236	240	213
2900060B14Rik	1	2	3	0	3	4
2900064F13Rik	47	55	44	34	46	33
2900064K03Rik	379	181	193	83	149	114
2900069G24Rik	1	0	1	0	0	0
2900072N19Rik	0	6	1	1	1	6
2900076A07Rik	53	76	65	86	80	50
2900076G11Rik	0	6	0	0	1	2
2900079G21Rik	39	61	34	50	53	44
2900089D17Rik	7	4	9	7	4	3
2900092C05Rik	0	1	0	0	0	1
2900092N22Rik	257	217	174	151	108	122
2900092O11Rik	0	0	0	0	0	0
2900093K20Rik	11	31	19	24	24	26
2900097C17Rik	1005	1596	1513	1499	1726	1433
3010001F23Rik	12	12	6	5	13	3
3010003L21Rik	0	0	0	0	0	1
3010026O09Rik	43	74	72	50	75	57
3100002H09Rik	16	5	5	1	1	3
3100003L05Rik	0	0	0	0	0	1
3110001I22Rik	44	56	51	63	46	57
3110002H16Rik	212	326	269	261	280	257
3110004A20Rik	2	0	0	0	0	0
3110009E18Rik	11	29	21	10	19	27
3110018I06Rik	0	0	0	0	0	0
3110021N24Rik	14	9	24	20	11	12
3110031N09Rik	4	2	1	0	4	2
3110035E14Rik	2976	2650	4346	454	2693	2151
3110039M20Rik	249	234	210	207	184	228
3110040N11Rik	56	89	70	90	88	69
3110043O21Rik	352	500	392	465	469	389
3110045C21Rik	13	14	5	8	8	7
3110052M02Rik	112	145	137	103	112	118
3110056K07Rik	50	80	72	57	88	65
3110062G12Rik	18	14	12	18	11	8
3110062M04Rik	38	60	83	38	63	64
3110070M22Rik	10	10	30	18	11	20
3110079O15Rik	3	7	2	3	5	1
3110080O07Rik	10	5	13	1	3	3
3110082I17Rik	34	42	53	40	49	31
3110082J24Rik	7	13	9	7	10	12
3110083C13Rik	9	10	11	6	4	6
3110099E03Rik	1	3	2	1	0	1
3222401L13Rik	38	56	69	64	58	72
3300002A11Rik	0	1	0	2	0	2
3300002I08Rik	16	24	27	18	16	14
3300002P13Rik	0	0	0	1	0	0
3300005D01Rik	1	0	0	0	0	0
3425401B19Rik	2	9	2	5	4	2
3632451O06Rik	197	276	269	169	279	178
3632454L22Rik	37	19	28	25	27	23
3830403N18Rik	2	2	0	1	1	1
3830406C13Rik	235	341	303	259	290	286
3830408C21Rik	12	13	5	5	8	6
3830417A13Rik	0	0	0	0	0	0
3830422I06Rik	1	0	3	0	1	0
3830432H09Rik	3	0	0	0	2	1
3930402G23Rik	1	0	1	2	1	0
4430402I18Rik	27	45	41	18	38	24
4631405J19Rik	0	1	0	0	0	0
4631405K08Rik	0	0	0	0	0	0
4632404H12Rik	179	340	260	243	286	210
4632404M16Rik	5	9	5	6	5	5
4632411P08Rik	14	20	19	14	12	10
4632415L05Rik	188	295	255	238	319	238
4632427E13Rik	492	774	655	559	597	568
4632428C04Rik	16	23	19	30	29	28
4632432E15Rik	0	0	0	0	0	0
4633401B06Rik	16	19	11	10	10	7
4731419I09Rik	1	0	1	1	0	1
4732414G09Rik	7	9	15	26	20	16
4732416N19Rik	35	54	39	48	50	31
4732419C18Rik	0	3	2	0	0	0
4732440D04Rik	108	120	118	110	98	96
4732456N10Rik	0	0	0	0	1	0
4732463B04Rik	6	8	5	3	6	0
4732465J04Rik	0	0	2	0	0	1
4732471J01Rik	6	4	6	3	4	3
4732487G21Rik	2	0	0	0	1	1
4732490B19Rik	0	0	0	0	0	0
4732491K20Rik	25	44	40	42	32	27
4831440E17Rik	20	36	21	21	22	19
4833403J16Rik	1	2	0	1	0	0
4833407H14Rik	2	0	2	2	0	2
4833412C05Rik	8	5	4	1	4	2
4833412K13Rik	26	46	23	30	25	23
4833413E03Rik	0	0	0	0	0	0
4833413G10Rik	30	55	28	42	44	31
4833417C18Rik	2	2	5	7	8	4
4833418N02Rik	14	31	38	28	25	39
4833420G17Rik	272	457	437	424	440	413
4833421G17Rik	5	3	2	4	4	2
4833422C13Rik	14	13	20	7	22	17
4833422M21Rik	6	3	4	1	8	2
4833423E24Rik	0	0	0	1	0	0
4833427F10Rik	0	0	0	0	0	0
4833427G06Rik	0	3	1	1	1	4
4833428L15Rik	0	0	0	0	0	0
4833439L19Rik	824	1543	1376	1321	1402	1250
4833445I07Rik	29	64	40	54	53	33
4921501E09Rik	5	2	3	1	3	1
4921504A21Rik	19	25	22	26	27	13
4921504E06Rik	0	2	1	0	0	0
4921506M07Rik	1	2	4	3	9	6
4921507G05Rik	1	1	0	0	1	1
4921507P07Rik	4	5	5	4	4	3
4921508D12Rik	0	0	0	1	0	0
4921508M14Rik	1	3	4	2	1	0
4921509A06Rik	0	0	0	0	0	0
4921509C19Rik	0	0	0	0	0	0
4921511C10Rik	0	0	0	0	0	0
4921511C20Rik	0	0	0	0	0	0
4921511E07Rik	0	0	0	0	0	0
4921511H03Rik	1	0	0	0	0	0
4921511M17Rik	0	0	0	0	0	0
4921513D11Rik	16	32	10	18	13	18
4921513I03Rik	0	0	0	0	0	0
4921514A10Rik	0	1	1	0	2	2
4921515E04Rik	0	0	0	0	0	0
4921517D22Rik	0	2	0	0	0	1
4921518K17Rik	0	0	0	0	0	0
4921521D15Rik	0	0	0	0	1	0
4921522P10Rik	0	0	1	0	0	0
4921523L03Rik	0	0	0	0	0	0
4921524J17Rik	102	141	109	131	143	134
4921524L21Rik	0	0	0	0	0	0
4921527H02Rik	0	0	0	0	0	0
4921528I07Rik	0	0	0	0	0	0
4921529L05Rik	0	0	0	1	0	0
4921530L21Rik	0	0	1	2	1	0
4921531C22Rik	33	52	50	29	40	46
4921534H16Rik	0	0	0	0	0	0
4921536K21Rik	1	5	6	5	5	1
4921539E11Rik	0	1	0	0	0	0
4921539H07Rik	20	10	23	0	14	5
4922502D21Rik	0	0	0	0	0	0
4922502N22Rik	0	0	0	0	0	0
4930401G09Rik	0	0	0	0	0	0
4930401O10Rik	0	0	0	0	0	0
4930401O12Rik	0	0	0	0	0	0
4930402C01Rik	0	0	0	0	0	0
4930402F06Rik	0	1	0	0	0	0
4930402H05Rik	0	0	0	0	0	0
4930402H24Rik	1164	2135	1744	1571	1841	1527
4930402K13Rik	0	0	0	0	0	0
4930403D09Rik	0	0	0	0	0	0
4930403O15Rik	70	56	49	41	36	40
4930403P22Rik	0	0	0	0	0	0
4930404A12Rik	0	0	2	0	0	0
4930404H24Rik	2	2	0	2	0	0
4930404I05Rik	0	0	2	0	1	1
4930404N11Rik	3	5	4	5	4	5
4930405A21Rik	3	2	2	3	2	3
4930405D11Rik	0	0	0	0	0	0
4930405H06Rik	0	0	0	0	0	1
4930405L22Rik	0	0	0	0	0	0
4930405N21Rik	0	0	0	0	1	0
4930405O22Rik	49	37	30	18	12	23
4930406D18Rik	0	0	0	0	0	0
4930407G08Rik	0	0	0	2	1	1
4930407I10Rik	0	0	0	0	0	0
4930408K08Rik	0	0	0	0	0	0
4930408O17Rik	1	0	4	0	0	2
4930412B13Rik	0	0	0	0	0	0
4930412C18Rik	28	44	20	26	32	34
4930412E21Rik	0	0	0	0	0	0
4930412F09Rik	0	0	0	0	0	0
4930412L05Rik	0	0	0	0	1	0
4930412M03Rik	2	2	1	3	0	2
4930412O13Rik	0	0	0	0	0	0
4930413E15Rik	0	0	0	0	0	0
4930415F15Rik	2	3	0	1	2	2
4930415L06Rik	0	0	0	0	0	0
4930415O20Rik	0	1	0	0	0	0
4930417H01Rik	3	0	1	2	1	1
4930417O13Rik	15	17	13	16	11	14
4930417O22Rik	1	0	0	0	0	0
4930419G24Rik	0	0	1	4	2	0
4930420N18Rik	0	0	0	0	1	0
4930421C12Rik	0	1	0	0	0	0
4930422M22Rik	0	2	0	0	0	0
4930423C22Rik	0	0	0	0	0	0
4930423M02Rik	0	0	0	0	0	0
4930425K10Rik	0	0	0	0	0	0
4930425L21Rik	0	0	0	1	0	0
4930425O10Rik	0	0	0	0	0	0
4930426D05Rik	2	4	2	3	2	4
4930426I24Rik	1	15	10	2	9	6
4930426L09Rik	3	4	14	6	8	1
4930427A07Rik	3	6	10	6	14	8
4930428N03Rik	0	0	0	0	0	1
4930428O21Rik	0	0	0	0	0	0
4930429D17Rik	0	0	0	0	0	0
4930429F24Rik	4	10	4	9	8	5
4930429P21Rik	0	0	0	0	0	0
4930430A15Rik	0	0	0	0	0	0
4930430E12Rik	0	0	0	0	0	0
4930430F08Rik	233	273	238	237	222	234
4930430O22Rik	0	0	1	0	0	1
4930431F12Rik	0	0	0	0	0	0
4930431L21Rik	0	0	0	0	0	0
4930431P03Rik	2	2	1	1	0	0
4930432B10Rik	26	33	16	15	11	13
4930432H08Rik	0	0	0	0	0	0
4930432K21Rik	26	24	24	18	36	23
4930432L08Rik	0	2	0	0	0	1
4930432M17Rik	0	0	0	0	0	0
4930433B08Rik	0	0	0	0	0	0
4930433I11Rik	0	0	0	0	0	0
4930433J02Rik	0	0	0	0	0	0
4930433N12Rik	0	0	0	0	0	0
4930434B07Rik	0	0	0	0	0	0
4930434O05Rik	0	0	0	0	0	0
4930435C17Rik	0	0	0	0	0	0
4930435E12Rik	0	0	0	0	0	0
4930438A08Rik	0	0	0	0	0	0
4930438E09Rik	0	0	0	0	0	0
4930439A04Rik	0	0	0	0	0	0
4930439D14Rik	2	11	4	3	4	3
4930440C22Rik	0	0	0	0	0	0
4930440I19Rik	0	0	0	0	0	0
4930441J16Rik	0	0	0	0	0	0
4930442H23Rik	0	0	0	0	0	0
4930442J19Rik	0	0	0	0	0	0
4930442L01Rik	0	0	0	0	0	0
4930442P19Rik	0	0	0	0	0	0
4930443O20Rik	0	0	1	0	0	0
4930444A19Rik	0	0	0	0	0	0
4930444E06Rik	0	0	0	0	0	0
4930444G20Rik	0	0	0	0	0	0
4930444M15Rik	1	1	0	0	0	0
4930444P10Rik	4	4	3	1	4	5
4930445B16Rik	0	0	1	0	0	0
4930445N08Rik	1	0	0	0	0	0
4930445N18Rik	3	1	1	1	0	0
4930447A16Rik	0	0	0	0	0	0
4930447C04Rik	104	98	94	51	76	77
4930447F04Rik	0	0	0	0	0	0
4930447F24Rik	0	1	0	0	0	0
4930447M23Rik	48	50	50	72	65	42
4930447N08Rik	2	3	0	0	1	0
4930448D08Rik	0	0	0	0	0	0
4930448E22Rik	0	3	2	0	0	1
4930448H16Rik	0	0	0	0	0	0
4930448I06Rik	0	0	0	0	0	0
4930448I18Rik	0	0	0	0	0	1
4930448N21Rik	61	73	50	54	48	39
4930449E01Rik	0	0	0	0	0	0
4930449I04Rik	0	2	0	0	3	1
4930449I24Rik	0	0	0	0	0	0
4930451E10Rik	0	0	0	0	0	0
4930451G09Rik	28	46	48	39	38	28
4930451I11Rik	0	0	0	0	0	0
4930452B06Rik	72	112	90	61	97	81
4930452N14Rik	1	1	3	0	1	0
4930453H23Rik	0	1	0	0	0	0
4930453N24Rik	389	591	514	524	535	594
4930453O03Rik	0	0	0	0	0	0
4930455B14Rik	0	0	1	0	1	0
4930455D15Rik	0	2	0	0	1	0
4930455G09Rik	1	1	0	4	1	0
4930455H04Rik	0	1	0	1	0	0
4930456G14Rik	7	16	7	6	9	10
4930456L15Rik	0	0	0	0	0	0
4930458D05Rik	16	31	20	27	22	27
4930459L07Rik	0	0	0	0	0	0
4930461C15Rik	0	0	1	0	6	0
4930461G14Rik	0	0	0	0	0	0
4930463O16Rik	0	0	0	0	0	0
4930465M20Rik	3	1	2	4	1	1
4930466I24Rik	0	0	0	0	0	0
4930467D21Rik	0	0	0	0	0	0
4930467E23Rik	0	0	1	0	1	0
4930467K11Rik	1	2	0	0	0	0
4930469G21Rik	0	0	0	0	0	0
4930469K13Rik	0	2	0	0	0	0
4930470B04Rik	1	0	0	2	0	0
4930470G03Rik	4	5	7	5	8	4
4930470P17Rik	0	0	0	0	0	0
4930471C04Rik	2	3	1	1	1	2
4930471C06Rik	0	0	0	0	0	0
4930471D02Rik	0	0	0	0	0	0
4930471M09Rik	1	2	6	2	4	2
4930473A02Rik	0	3	2	4	3	6
4930473D10Rik	0	0	0	0	0	0
4930474B08Rik	0	0	0	0	0	0
4930474H06Rik	0	1	2	0	0	0
4930474N05Rik	0	0	0	0	0	0
4930477E14Rik	0	0	0	0	0	0
4930477O15Rik	4	3	3	1	0	6
4930478K11Rik	2	2	1	2	5	4
4930478M09Rik	0	0	0	0	0	0
4930478P22Rik	0	0	0	0	0	0
4930479D17Rik	9	25	18	14	18	5
4930480E11Rik	0	0	0	0	0	0
4930480G23Rik	0	0	0	0	0	0
4930480K15Rik	1	0	0	0	0	0
4930480K23Rik	34	74	78	67	57	49
4930481A15Rik	15	25	19	26	33	24
4930481B07Rik	5	10	9	2	3	2
4930483J18Rik	0	0	0	0	0	0
4930483K19Rik	0	0	0	0	0	0
4930486F22Rik	0	0	0	0	0	0
4930486I03Rik	0	0	0	0	0	0
4930486L24Rik	3	0	1	4	0	2
4930487D11Rik	0	0	0	0	0	0
4930488B22Rik	1	0	0	0	0	0
4930500F04Rik	0	2	1	1	2	0
4930500F10Rik	19	32	24	41	27	25
4930500L23Rik	0	0	0	1	0	0
4930500M09Rik	2	1	2	2	1	1
4930502C17Rik	0	0	0	0	0	0
4930502E09Rik	0	0	0	0	0	0
4930502E18Rik	3	0	1	2	1	1
4930503B20Rik	1	1	0	0	1	0
4930503E14Rik	0	0	0	0	0	0
4930503L19Rik	169	195	152	179	188	172
4930503O07Rik	0	0	3	0	1	0
4930504D19Rik	0	0	0	0	0	0
4930504O13Rik	0	0	0	0	0	0
4930505A04Rik	6	3	6	9	5	6
4930505G20Rik	0	0	0	0	0	0
4930505K14Rik	0	0	0	0	0	0
4930505M18Rik	0	0	0	0	0	0
4930505N22Rik	0	0	0	1	1	0
4930505O20Rik	0	0	0	0	0	0
4930506C21Rik	27	29	19	32	28	23
4930507D05Rik	9	8	10	13	11	10
4930507D10Rik	0	0	0	0	1	0
4930509E16Rik	1	0	0	0	0	0
4930509G22Rik	5	4	3	3	1	1
4930509H03Rik	12	23	16	10	13	20
4930509J09Rik	0	0	0	0	0	0
4930509K18Rik	0	0	0	0	0	0
4930510E17Rik	0	0	0	0	0	0
4930511A02Rik	0	0	1	0	1	0
4930511E03Rik	0	0	0	0	0	0
4930511M06Rik	3	5	3	4	0	0
4930511M18Rik	0	0	0	0	0	0
4930511O05Rik	0	0	0	0	0	0
4930512B01Rik	2	2	4	0	1	2
4930512H18Rik	0	0	0	0	0	0
4930512M02Rik	0	0	0	0	0	0
4930512P04Rik	0	1	0	0	1	0
4930513D17Rik	0	0	1	0	0	2
4930513N10Rik	2	6	5	3	5	1
4930513O06Rik	0	0	0	0	0	0
4930515B02Rik	0	0	0	0	0	0
4930515G01Rik	9	14	9	8	12	12
4930515L19Rik	0	0	0	0	0	0
4930516B21Rik	0	0	0	0	2	0
4930516K23Rik	0	0	0	0	0	0
4930517E11Rik	0	0	0	0	0	0
4930517J16Rik	0	0	1	2	0	0
4930517L18Rik	0	0	0	0	0	0
4930517O19Rik	0	1	0	1	0	1
4930518C09Rik	0	0	0	0	0	0
4930518I15Rik	14	19	29	13	18	8
4930518I17Rik	0	0	0	0	0	0
4930518J20Rik	0	0	0	0	0	0
4930519A11Rik	0	0	0	0	0	0
4930519D14Rik	0	0	0	0	0	0
4930519E07Rik	0	0	0	0	0	0
4930519F24Rik	0	0	0	0	0	0
4930519G04Rik	0	0	0	0	0	0
4930519H02Rik	0	0	0	0	0	0
4930519L02Rik	1	0	0	0	0	0
4930519P11Rik	2	2	0	0	3	1
4930520M14Rik	0	0	0	0	0	0
4930520O04Rik	3	5	0	1	3	3
4930521E06Rik	0	0	0	0	0	0
4930522H14Rik	0	0	0	0	0	0
4930522L14Rik	32	27	42	34	38	32
4930522N08Rik	0	0	0	0	0	0
4930522O17Rik	0	0	0	0	0	0
4930523C07Rik	1	1	3	2	4	3
4930524B15Rik	4	1	0	4	1	0
4930524B17Rik	0	0	0	0	0	0
4930524J08Rik	3	10	3	7	8	9
4930524N10Rik	0	0	0	0	0	0
4930524O07Rik	12	14	6	14	18	11
4930524O08Rik	0	0	0	0	0	0
4930525G20Rik	25	52	28	53	37	30
4930526F13Rik	0	1	0	0	0	0
4930526L06Rik	0	0	0	0	0	0
4930526M16Rik	0	0	0	0	0	0
4930527A07Rik	0	0	0	0	0	0
4930527B05Rik	0	0	0	0	0	0
4930527E20Rik	0	0	0	0	0	0
4930528D03Rik	2	2	1	3	0	0
4930528G23Rik	0	1	0	0	1	0
4930528J11Rik	0	0	0	1	2	0
4930528P14Rik	0	0	0	0	0	0
4930529I22Rik	0	0	0	0	0	0
4930532G15Rik	6	7	14	11	7	6
4930532M18Rik	0	0	1	3	1	1
4930533B01Rik	0	1	0	0	0	0
4930533D04Rik	0	0	0	0	0	0
4930533I22Rik	0	0	0	0	0	0
4930533K18Rik	0	0	1	1	1	1
4930533L02Rik	0	0	0	0	0	0
4930533P14Rik	0	0	0	0	0	0
4930534D22Rik	5	3	4	5	0	0
4930535E02Rik	0	0	0	0	0	0
4930535G08Rik	0	0	0	0	0	0
4930535I16Rik	0	1	0	2	0	0
4930535L15Rik	0	0	2	1	5	1
4930535O05Rik	0	0	0	0	0	0
4930537H20Rik	6	13	5	6	7	1
4930538E20Rik	0	0	0	0	0	0
4930538K18Rik	12	21	18	13	24	17
4930539C22Rik	0	0	0	0	0	0
4930539E08Rik	43	72	49	33	62	46
4930539J05Rik	41	51	42	36	54	45
4930539M17Rik	1	0	2	1	0	1
4930540E01Rik	0	0	0	0	0	0
4930540M05Rik	4	7	3	0	3	0
4930542C12Rik	0	0	0	0	0	0
4930542C16Rik	0	0	0	0	0	0
4930544D05Rik	2	1	1	6	5	1
4930544G11Rik	0	0	0	0	0	0
4930544I03Rik	2	0	0	1	0	0
4930544L04Rik	0	0	0	0	0	0
4930544M13Rik	0	0	0	0	0	0
4930545L23Rik	1	1	0	1	0	1
4930546C10Rik	0	0	0	0	0	0
4930547E08Rik	0	0	0	0	0	0
4930547M16Rik	8	15	8	14	8	10
4930548G14Rik	0	0	0	0	0	0
4930548H24Rik	0	2	0	0	2	2
4930548K13Rik	0	0	0	0	0	0
4930549C01Rik	0	0	0	0	0	0
4930550C14Rik	3	2	2	0	4	2
4930550C17Rik	0	0	0	0	0	0
4930550L24Rik	0	0	0	0	0	0
4930551L18Rik	0	0	0	0	0	0
4930551O13Rik	1	0	0	0	1	0
4930552N02Rik	0	0	0	0	0	0
4930552P12Rik	0	0	1	0	1	0
4930553I04Rik	0	0	0	0	0	0
4930553M12Rik	0	0	0	0	0	0
4930553P18Rik	7	12	9	10	11	11
4930554C24Rik	0	0	0	0	0	0
4930554G22Rik	0	0	0	0	0	0
4930554G24Rik	0	0	0	0	0	0
4930554H23Rik	0	1	3	1	3	0
4930555A03Rik	0	1	2	0	0	0
4930555B11Rik	0	0	0	0	0	0
4930555B12Rik	0	0	0	0	0	0
4930555F03Rik	0	0	0	0	0	0
4930555G01Rik	0	0	0	0	0	0
4930555M17Rik	0	0	0	0	0	0
4930555O08Rik	0	0	0	0	0	0
4930556G01Rik	0	0	0	0	0	0
4930556G22Rik	0	0	0	0	0	0
4930556I23Rik	0	0	0	0	0	0
4930556J24Rik	0	5	5	1	4	1
4930556L07Rik	0	0	0	0	0	0
4930556M19Rik	1	2	3	0	0	1
4930556N13Rik	0	0	0	0	0	0
4930557A04Rik	2	2	3	3	1	2
4930557B06Rik	0	0	0	0	0	0
4930557F10Rik	0	0	0	0	0	0
4930557J02Rik	0	0	0	0	0	0
4930558C23Rik	0	0	0	0	0	0
4930558F17Rik	0	0	0	0	0	0
4930558G05Rik	0	0	0	0	0	0
4930558J18Rik	0	0	1	0	1	1
4930558J22Rik	0	1	2	1	1	2
4930558K02Rik	1	2	4	2	2	0
4930558N11Rik	0	0	0	0	0	0
4930562A09Rik	0	0	0	0	0	0
4930562C15Rik	1	0	0	0	0	0
4930562D21Rik	0	0	0	0	0	0
4930562F07Rik	0	1	0	1	0	0
4930562F17Rik	0	0	0	0	0	0
4930563D23Rik	0	0	0	0	0	0
4930563E18Rik	1	4	1	5	6	0
4930563E22Rik	35	24	36	31	39	25
4930563F08Rik	0	0	0	0	0	0
4930563H07Rik	0	0	0	3	0	0
4930563I02Rik	0	1	0	0	0	0
4930563M21Rik	0	0	0	0	0	0
4930564D02Rik	0	0	0	0	0	0
4930565D16Rik	0	0	0	0	0	0
4930565N06Rik	0	0	0	0	0	0
4930566F21Rik	0	1	0	0	0	0
4930566N20Rik	0	0	0	0	0	0
4930567H17Rik	0	0	0	0	0	0
4930568A12Rik	0	0	1	2	0	0
4930568D16Rik	0	0	0	0	0	0
4930568G15Rik	2	2	2	1	6	1
4930569F06Rik	0	0	0	0	0	0
4930570D08Rik	0	0	0	0	0	0
4930570G19Rik	160	153	156	112	148	119
4930570N18Rik	0	0	0	0	0	0
4930571K23Rik	0	0	0	0	0	0
4930571N24Rik	0	0	0	0	0	0
4930572K03Rik	0	0	0	0	0	0
4930572O03Rik	0	0	0	0	0	0
4930573C15Rik	0	0	0	0	0	0
4930573I07Rik	0	0	0	0	0	0
4930577H14Rik	0	0	0	0	0	0
4930577N17Rik	10	2	4	4	3	3
4930578C19Rik	12	6	14	5	9	8
4930578G10Rik	2	5	2	3	3	1
4930578I06Rik	0	0	0	0	0	0
4930578I07Rik	0	0	0	0	0	0
4930578M01Rik	13	19	13	12	12	13
4930579C12Rik	0	0	0	0	0	0
4930579D09Rik	0	0	0	0	0	0
4930579F01Rik	0	0	0	0	0	0
4930579G18Rik	2	0	1	0	1	0
4930579G24Rik	12	17	24	27	30	28
4930579H20Rik	0	0	0	0	0	0
4930579K19Rik	10	13	6	7	10	9
4930579M01Rik	0	1	0	0	1	0
4930579O11Rik	0	0	0	0	0	0
4930580E04Rik	0	0	0	0	0	0
4930581F22Rik	15	30	29	14	18	28
4930583I09Rik	0	0	0	0	0	0
4930583K01Rik	0	0	0	0	0	0
4930583P06Rik	0	0	0	0	0	0
4930584F24Rik	0	0	0	0	0	0
4930586N03Rik	0	1	0	0	0	0
4930587A21Rik	0	0	0	0	0	0
4930588K23Rik	0	0	0	0	0	0
4930589L23Rik	0	1	0	0	1	0
4930589O11Rik	4	5	5	5	4	7
4930589P08Rik	0	0	0	0	0	1
4930590H14Rik	0	0	0	0	0	0
4930590J08Rik	2	7	3	2	0	0
4930590L14Rik	0	0	0	0	0	0
4930590L20Rik	0	0	1	0	0	0
4930591A17Rik	0	0	0	0	1	0
4930593A02Rik	4	6	4	3	1	2
4930593C16Rik	1	2	0	0	0	1
4930594C11Rik	18	25	21	12	13	17
4930594M17Rik	0	0	0	0	0	0
4930594M22Rik	16	9	8	4	10	3
4930594O21Rik	0	0	0	0	0	0
4930595D18Rik	1	1	0	0	1	0
4930595M18Rik	0	0	1	0	0	0
4930596D02Rik	0	0	0	0	0	0
4930596I21Rik	19	4	2	2	6	3
4930597A21Rik	0	0	0	0	0	0
4930597L12Rik	4	5	4	2	2	3
4930597O21Rik	6	5	2	3	3	1
4930598A11Rik	2	4	1	4	1	0
4930598F16Rik	0	0	0	0	0	0
4930599A14Rik	0	0	0	0	0	0
4930599N23Rik	2	1	2	0	6	1
4930599N24Rik	0	1	1	0	1	0
4931400O07Rik	0	0	0	0	0	0
4931403E22Rik	0	3	4	2	0	4
4931403G20Rik	0	0	0	0	0	0
4931403M11Rik	0	0	0	0	1	1
4931406B18Rik	0	0	0	0	0	0
4931406C07Rik	95	119	80	95	81	74
4931406G06Rik	1	2	2	2	0	1
4931406P16Rik	363	586	606	550	615	489
4931408C20Rik	0	0	0	0	0	0
4931409K22Rik	3	1	0	1	2	1
4931413I07Rik	0	0	0	0	0	0
4931413K12Rik	0	0	0	0	0	0
4931414P19Rik	27	42	33	24	43	34
4931415C17Rik	39	58	40	38	39	43
4931417E11Rik	0	0	0	0	0	0
4931419H13Rik	1	0	0	0	0	0
4931422A03Rik	0	4	1	2	2	2
4931423N10Rik	5	4	1	5	2	5
4931428F04Rik	77	86	114	60	76	53
4931428L18Rik	0	0	0	0	0	0
4931429I11Rik	1	7	4	2	1	3
4931429L15Rik	0	1	2	0	0	1
4931429P17Rik	0	0	1	1	0	0
4931431C16Rik	5	6	2	4	6	4
4931431F19Rik	0	0	0	0	0	0
4931440F15Rik	22	29	13	24	17	20
4931440J10Rik	6	13	6	2	0	6
4932411K12Rik	0	0	0	0	0	0
4932411N23Rik	0	0	0	0	0	0
4932412D23Rik	4	9	4	7	8	2
4932413F04Rik	0	0	0	0	0	0
4932414J04Rik	0	0	0	0	0	0
4932414N04Rik	1	0	0	0	0	0
4932415D10Rik	0	0	0	0	0	0
4932415M13Rik	0	0	0	0	0	0
4932422M17Rik	8	12	12	22	10	15
4932429P05Rik	0	0	0	0	0	0
4932430I15Rik	0	1	0	0	0	0
4932431L22Rik	0	0	0	0	0	0
4932431P20Rik	0	0	1	1	0	0
4932435O22Rik	1	1	2	4	2	2
4932438A13Rik	5712	6178	5489	5465	5664	4538
4932438H23Rik	6	16	8	13	15	5
4932441J04Rik	2	3	6	6	4	1
4932442E05Rik	0	0	1	1	0	0
4932443I19Rik	2	8	3	1	2	1
4932443L11Rik	2	2	3	3	2	5
4932702P03Rik	1	3	3	1	1	1
4933400A11Rik	0	0	0	0	0	0
4933400C23Rik	0	0	1	0	0	0
4933400F21Rik	1	0	0	0	0	0
4933401H06Rik	0	0	0	0	0	0
4933401J01Rik	0	0	0	0	0	0
4933402C06Rik	0	0	0	0	0	0
4933402D24Rik	0	1	0	1	3	0
4933402E13Rik	0	0	0	0	0	0
4933402J07Rik	0	0	0	0	0	0
4933402J10Rik	0	0	0	0	0	0
4933402N03Rik	0	0	0	0	0	0
4933402N22Rik	0	0	0	0	0	0
4933402P03Rik	0	0	0	0	0	0
4933403L11Rik	3	1	3	1	0	0
4933403O08Rik	1	1	0	0	0	0
4933404I11Rik	0	0	0	0	0	0
4933404K08Rik	0	4	0	0	0	0
4933404O12Rik	72	93	124	97	73	80
4933405D12Rik	2	1	1	0	0	1
4933405E24Rik	1	0	0	0	0	0
4933405L10Rik	0	2	0	5	0	0
4933405O20Rik	4	1	0	1	2	0
4933406C10Rik	13	20	7	9	21	11
4933406D12Rik	0	0	0	0	0	0
4933406F09Rik	0	0	0	0	0	0
4933406G16Rik	0	0	0	0	0	0
4933406I18Rik	110	136	86	122	138	89
4933406J08Rik	0	0	0	0	0	0
4933406J10Rik	0	0	0	0	0	0
4933406K04Rik	0	0	0	0	1	0
4933406M09Rik	1	0	0	0	0	0
4933406P04Rik	17	21	15	19	11	16
4933407E24Rik	1	1	0	0	0	0
4933407I08Rik	0	0	0	0	0	0
4933407K13Rik	24	25	17	26	27	20
4933407L21Rik	35	58	47	70	79	42
4933408A14Rik	0	0	0	0	0	0
4933408B17Rik	5	15	9	10	11	10
4933408J17Rik	1	0	0	0	0	2
4933408N05Rik	0	1	2	1	2	1
4933409D19Rik	2	1	0	0	0	0
4933409G03Rik	2	0	0	0	0	0
4933411E06Rik	0	0	0	0	0	0
4933411G06Rik	0	0	0	0	0	0
4933411K16Rik	1	1	1	1	0	3
4933411O13Rik	0	0	0	0	0	0
4933412E24Rik	0	0	0	0	0	0
4933412L11Rik	2	4	3	6	1	3
4933413C19Rik	2	0	9	2	4	0
4933413G19Rik	8	20	24	27	14	23
4933413J09Rik	1	0	0	0	0	0
4933413L06Rik	0	2	1	0	0	0
4933414I15Rik	0	0	0	0	0	0
4933415A04Rik	1	1	2	2	3	1
4933415F23Rik	0	0	0	0	2	0
4933415J04Rik	0	1	0	0	0	1
4933416C03Rik	0	0	0	0	0	0
4933416E03Rik	0	0	0	0	0	0
4933416M07Rik	0	0	0	0	0	0
4933417A18Rik	1	0	0	0	0	0
4933417C20Rik	9	12	15	11	14	16
4933417D19Rik	4	3	9	7	4	5
4933417E11Rik	0	0	1	0	0	2
4933417O13Rik	1	0	0	0	1	0
4933421A08Rik	0	2	0	0	3	2
4933421I07Rik	0	0	0	0	0	0
4933421O10Rik	65	115	116	93	113	95
4933423P22Rik	1	1	0	0	0	1
4933424G06Rik	2	0	4	0	0	1
4933424H11Rik	0	0	0	0	0	0
4933424L21Rik	0	0	0	0	0	0
4933424M12Rik	2	4	1	3	1	1
4933424N20Rik	2	0	0	0	0	0
4933425D22Rik	0	0	2	0	2	0
4933425L06Rik	1	0	4	0	0	2
4933425M03Rik	1	1	2	0	1	1
4933426K07Rik	0	0	0	0	0	0
4933427D06Rik	0	1	0	0	0	0
4933427D14Rik	388	571	526	415	492	379
4933427E11Rik	2	3	2	5	6	1
4933427E13Rik	1	0	0	1	0	0
4933427G17Rik	3	1	6	7	2	3
4933427I04Rik	0	0	0	0	0	0
4933427I22Rik	5	1	4	3	3	6
4933427J07Rik	0	0	0	0	0	0
4933428C19Rik	0	0	0	0	0	0
4933428G20Rik	2	5	1	0	0	2
4933428M09Rik	0	0	0	0	0	0
4933428P19Rik	4	6	2	4	6	4
4933429H19Rik	0	5	6	2	5	2
4933430H06Rik	3	3	2	2	1	0
4933430I17Rik	3	12	5	3	2	2
4933430M04Rik	0	0	0	1	0	0
4933431E20Rik	641	1058	1043	978	948	842
4933431K14Rik	12	28	25	34	33	20
4933431K23Rik	0	0	0	0	0	0
4933431M02Rik	0	1	1	0	1	0
4933433C11Rik	0	0	0	0	0	0
4933433F19Rik	0	0	0	0	0	0
4933433G15Rik	8	8	8	6	7	7
4933434E20Rik	539	794	772	751	817	700
4933434M16Rik	0	0	0	0	0	0
4933435F18Rik	0	0	0	0	0	0
4933436E23Rik	0	0	0	0	0	0
4933436F18Rik	1	0	0	0	0	0
4933436I01Rik	0	0	0	0	0	0
4933436I20Rik	2	2	1	0	0	0
4933437G19Rik	0	1	1	0	0	0
4933438A12Rik	0	0	0	0	0	0
4933438B17Rik	0	0	0	0	0	0
4933438K21Rik	0	0	0	0	0	0
4933439C10Rik	44	53	54	46	54	26
4933439J24Rik	0	0	0	0	0	0
4933439K11Rik	2	3	3	2	1	6
4933439N06Rik	0	0	0	0	0	0
4933440J02Rik	0	0	0	0	0	0
4933440M02Rik	1	0	2	0	0	0
4933440N22Rik	6	8	4	5	13	6
5031410I06Rik	0	0	0	0	0	0
5031414D18Rik	16	18	20	12	15	12
5031415H12Rik	0	0	0	0	0	0
5031425E22Rik	249	299	263	238	248	208
5031425F14Rik	2	0	4	1	1	0
5031434C07Rik	0	0	0	0	0	1
5031434O11Rik	31	42	37	41	60	33
5031439G07Rik	1022	1587	1561	1669	1591	1306
5033403F01Rik	5	2	5	5	12	6
5033403H07Rik	0	0	0	0	0	0
5033417F24Rik	34	70	61	43	56	47
5033426O07Rik	1	0	6	3	2	1
5033428I22Rik	0	0	0	0	0	0
5033430I15Rik	17	39	33	34	33	24
5330406M23Rik	165	116	121	71	78	73
5330411J11Rik	0	0	0	0	0	0
5330413P13Rik	13	12	9	4	5	7
5330416C01Rik	48	26	51	5	25	24
5330417C22Rik	738	1096	980	977	981	794
5330417H12Rik	0	0	0	0	0	0
5330425B07Rik	16	19	13	19	11	11
5330426L24Rik	1	1	1	0	0	0
5330429C05Rik	0	0	0	1	0	0
5330434G04Rik	529	574	504	452	440	437
5330437M03Rik	161	85	66	56	33	76
5330438I03Rik	1	1	2	1	2	0
5330439A09Rik	7	3	3	2	0	2
5330439B14Rik	0	0	0	0	0	0
5330439K02Rik	12	28	18	15	24	20
5430400D12Rik	13	21	16	14	12	16
5430401F13Rik	0	0	0	0	0	0
5430402E10Rik	0	0	0	0	0	0
5430402O13Rik	22	18	18	19	16	10
5430403G16Rik	50	69	49	46	42	37
5430405H02Rik	27	39	40	42	41	32
5430416N02Rik	64	96	74	74	82	84
5430416O09Rik	12	14	7	15	11	15
5430419D17Rik	0	0	0	0	1	0
5430420F09Rik	29	12	15	14	11	10
5430421N21Rik	0	0	1	0	0	1
5430427M07Rik	0	0	0	0	0	0
5430427N15Rik	0	1	2	3	2	0
5430427O19Rik	4	3	7	5	3	1
5430433H01Rik	0	0	0	1	0	0
5430434I15Rik	0	0	0	0	0	0
5530400C23Rik	0	0	0	0	0	0
5530400K19Rik	0	0	3	0	0	1
5530401A14Rik	2	1	0	0	0	0
5530601H04Rik	108	123	141	120	130	121
5730403I07Rik	0	0	1	2	0	1
5730405O15Rik	81	68	70	78	84	65
5730408A14Rik	79	61	58	24	24	25
5730409E04Rik	521	831	705	681	803	617
5730412P04Rik	0	0	0	0	3	2
5730419F03Rik	0	0	0	1	0	0
5730420D15Rik	0	1	0	0	2	0
5730422E09Rik	10	11	1	5	5	6
5730435O14Rik	2	1	1	0	1	0
5730437C11Rik	0	0	0	0	0	0
5730455P16Rik	679	1090	869	808	1032	761
5730460C07Rik	0	0	0	0	0	0
5730488B01Rik	0	0	0	0	0	0
5730507A11Rik	10	9	5	0	2	2
5730507C01Rik	2	9	5	3	3	5
5730508B09Rik	91	159	126	119	118	135
5730522E02Rik	33	37	24	33	40	30
5730559C18Rik	10	7	12	5	10	8
5730585A16Rik	0	0	0	0	0	0
5730596B20Rik	0	0	0	0	0	0
5830405F06Rik	1	0	0	0	0	0
5830411K02Rik	0	1	0	0	0	0
5830411N06Rik	0	0	0	1	0	1
5830415G21Rik	3	1	3	0	0	2
5830416I19Rik	6	6	3	5	4	5
5830418P13Rik	1	0	1	1	0	0
5830432E09Rik	5	0	1	6	6	2
5830437K03Rik	0	0	0	0	0	0
5830444B04Rik	2	3	6	3	4	3
5830444F18Rik	16	8	8	4	6	4
5830454E08Rik	7	11	16	16	12	4
5830462I19Rik	0	2	0	2	0	0
5830468F06Rik	1	0	0	0	0	0
5830473C10Rik	1	2	1	1	0	2
5830487J09Rik	10	5	4	4	5	2
5930403N24Rik	1	3	4	1	3	1
5930409G06Rik	51	40	34	32	40	26
5930412G12Rik	11	24	13	10	18	21
5930420M18Rik	16	19	19	8	16	18
5930422O12Rik	12	7	3	5	4	3
5930430L01Rik	15	21	20	12	15	11
6030400A10Rik	74	41	42	44	31	33
6030407O03Rik	6	3	7	9	3	8
6030408B16Rik	2	3	3	3	3	5
6030419C18Rik	1550	2475	2257	2413	2514	1980
6030442E23Rik	0	0	0	0	0	0
6030442K20Rik	16	18	8	17	10	7
6030443J06Rik	88	80	68	57	80	49
6030445D17Rik	3	3	2	2	2	4
6030452D12Rik	0	0	0	0	0	0
6030458C11Rik	402	742	554	577	565	565
6030460B20Rik	1	0	2	1	0	1
6030468B19Rik	0	0	4	0	0	0
6030469F06Rik	0	0	0	0	0	0
6030471H07Rik	0	0	0	0	0	0
6030498E09Rik	1	0	1	0	0	0
6230400D17Rik	8	15	13	19	11	7
6330403A02Rik	1425	2336	2091	1815	2043	1642
6330403K07Rik	1199	1861	1617	1413	1939	1383
6330403L08Rik	164	192	209	150	228	146
6330403N20Rik	0	1	2	0	1	0
6330408A02Rik	79	170	129	124	150	94
6330409D20Rik	4	6	6	7	5	1
6330410L21Rik	1	2	0	3	1	0
6330415B21Rik	109	65	64	41	45	46
6330416G13Rik	114	237	195	205	159	155
6330418K02Rik	30	56	30	34	50	23
6330419E04Rik	152	111	93	66	71	75
6330562C20Rik	0	4	1	0	2	2
6430500D05Rik	0	0	0	0	0	0
6430503K07Rik	0	3	3	2	4	0
6430511E19Rik	229	246	211	222	229	218
6430531B16Rik	7	5	6	3	10	1
6430548M08Rik	1526	1699	1834	1164	1740	1330
6430550D23Rik	6	15	10	6	16	7
6430562O15Rik	2	2	0	2	0	2
6430571L13Rik	26	99	50	74	63	31
6430573F11Rik	127	179	134	194	189	132
6430573P05Rik	6	6	12	1	9	7
6430584L05Rik	27	35	35	21	31	23
6430590A07Rik	46	78	54	42	37	54
6430628N08Rik	0	0	0	2	1	0
6430710C18Rik	2	0	0	0	0	0
6530401F13Rik	6	5	8	6	5	4
6530402F18Rik	113	82	98	45	130	71
6530403H02Rik	248	312	217	288	247	256
6530409C15Rik	3	9	2	2	6	0
6530411M01Rik	5	10	2	4	9	5
6720427I07Rik	259	291	268	240	264	264
6720464F23Rik	68	53	35	25	13	19
6720475M21Rik	20	21	12	9	9	6
6720482G16Rik	10	9	7	1	14	6
6720483E21Rik	1	3	5	3	5	1
6720489N17Rik	60	65	55	69	55	57
6820402A03Rik	85	58	58	35	46	51
6820408C15Rik	11	24	10	14	22	16
7330404K18Rik	0	0	1	0	0	0
7330423F06Rik	4	0	1	0	0	0
7420426K07Rik	0	0	0	0	0	0
7420461P10Rik	0	0	0	0	0	0
7530416G11Rik	0	0	0	0	0	0
7630403G23Rik	3	3	2	15	4	13
8030411F24Rik	0	0	0	0	0	0
8030423F21Rik	1	2	0	0	2	1
8030423J24Rik	0	0	0	1	1	0
8030442B05Rik	4	1	4	2	0	3
8030443G20Rik	0	0	0	0	1	1
8030445P17Rik	221	167	154	79	64	98
8030451A03Rik	0	0	1	0	0	0
8030453O22Rik	22	48	42	37	34	29
8030462N17Rik	720	1102	917	936	883	799
8030474K03Rik	1	0	0	0	0	0
8030487O14Rik	11	1	10	4	4	2
8430408G22Rik	14	8	16	22	17	20
8430419K02Rik	0	0	1	4	1	2
8430422M14Rik	9	12	8	11	12	5
8430423G03Rik	0	0	0	0	0	0
8430429K09Rik	45	61	51	47	56	60
8430432A02Rik	3	15	16	6	10	10
8430436N08Rik	0	0	1	0	0	0
8430437L04Rik	0	0	0	0	0	0
9030204H09Rik	0	0	1	0	0	1
9030407P20Rik	44	90	64	57	95	56
9030612E09Rik	11	12	7	5	8	4
9030616G12Rik	0	0	0	0	0	0
9030617O03Rik	78	134	121	129	160	105
9030622O22Rik	3	0	0	0	0	0
9030624G23Rik	10	8	14	6	10	6
9030624J02Rik	474	823	702	685	806	596
9130008F23Rik	1	4	1	0	0	0
9130011E15Rik	205	326	253	290	333	225
9130015L21Rik	0	0	0	0	0	0
9130017K11Rik	3	1	2	0	2	2
9130019O22Rik	29	39	30	29	41	27
9130019P16Rik	12	11	13	14	13	13
9130023H24Rik	30	68	52	36	54	47
9130024F11Rik	96	77	83	11	73	56
9130204K15Rik	0	1	0	0	1	0
9130204L05Rik	0	0	0	0	0	0
9130213A22Rik	2	1	1	0	4	0
9130221H12Rik	55	75	72	86	95	66
9130227L01Rik	0	1	0	1	0	0
9130230L23Rik	0	0	0	0	0	0
9130230N09Rik	35	65	40	47	53	57
9130401M01Rik	101	198	143	167	150	142
9130409I23Rik	0	0	0	0	0	0
9130409J20Rik	0	0	0	1	0	0
9130410C08Rik	0	0	0	0	0	0
9130604C24Rik	5	11	8	5	7	7
9230009I02Rik	18	30	22	33	26	23
9230019H11Rik	0	0	0	0	0	0
9230020A06Rik	1	0	0	0	0	0
9230102O04Rik	0	0	0	0	0	0
9230104L09Rik	0	0	1	0	0	0
9230104M06Rik	2	1	0	0	1	2
9230105E05Rik	0	0	0	0	0	0
9230106D20Rik	0	0	0	0	0	0
9230109A22Rik	0	0	0	0	0	0
9230110C19Rik	61	93	69	73	82	65
9230110F15Rik	0	0	0	0	0	0
9230111E07Rik	1	1	1	1	2	1
9230112D13Rik	0	0	0	0	0	0
9230112E08Rik	121	178	202	138	160	154
9230113P08Rik	0	0	0	0	0	0
9230114J08Rik	1	0	0	0	0	0
9230114K14Rik	22	38	27	32	27	26
9230116N13Rik	3	3	6	6	6	7
9230117E06Rik	0	0	0	0	0	0
9330020H09Rik	18	32	23	16	26	26
9330102E08Rik	165	281	246	204	216	174
9330104G04Rik	25	42	34	25	44	40
9330111N05Rik	8	18	9	16	10	17
9330118I20Rik	1	0	0	0	1	2
9330121J05Rik	3	4	0	4	5	2
9330136K24Rik	5	12	10	12	11	13
9330151L19Rik	162	266	211	227	253	239
9330154J02Rik	7	10	10	11	9	8
9330154K18Rik	0	1	0	2	0	0
9330158H04Rik	14	13	15	9	6	6
9330159F19Rik	1266	1450	1433	1248	1252	1139
9330159M07Rik	16	31	19	16	11	13
9330160F10Rik	27	28	22	26	32	22
9330161L09Rik	3	5	10	11	7	3
9330162012Rik	58	63	61	62	57	58
9330162B11Rik	0	0	0	0	0	0
9330171B17Rik	4	13	8	7	11	8
9330175E14Rik	0	2	2	0	0	0
9330175M20Rik	3	4	4	4	2	3
9330178D15Rik	0	0	0	0	0	1
9330179D12Rik	20	39	38	23	49	24
9330182L06Rik	866	1197	963	1143	1111	911
9330182O14Rik	0	0	0	0	0	0
9330185C12Rik	2	1	1	0	2	0
9330198N18Rik	0	1	0	2	1	1
9430002A10Rik	4	7	5	9	4	6
9430007A20Rik	0	0	0	0	0	0
9430007M09Rik	0	0	0	0	0	0
9430015G10Rik	121	131	143	112	140	107
9430016H08Rik	161	252	208	188	206	171
9430018G01Rik	2	3	1	2	5	1
9430020K01Rik	4345	7313	6363	6794	6339	5940
9430021M05Rik	12	20	23	10	23	20
9430024E24Rik	1	0	0	0	0	0
9430034N14Rik	26	25	20	15	15	17
9430037G07Rik	29	17	16	16	24	19
9430037O13Rik	1	0	3	0	1	0
9430038I01Rik	22	18	20	14	12	17
9430053O09Rik	10	9	18	8	10	12
9430060I03Rik	7	20	11	13	10	4
9430062P05Rik	0	0	0	0	0	0
9430065F17Rik	1	24	17	11	8	10
9430069I07Rik	0	0	0	0	0	0
9430073C21Rik	0	1	0	0	0	0
9430083B18Rik	0	0	0	0	0	0
9430087B13Rik	1	0	0	0	0	0
9430087J23Rik	16	15	16	7	4	7
9430091E24Rik	13	26	13	11	15	10
9430092D12Rik	13	17	8	7	11	8
9430093N23Rik	0	0	0	0	0	0
9430097D07Rik	5	15	7	6	6	11
9430098F02Rik	2	0	1	3	2	3
9530002B09Rik	0	0	0	0	0	0
9530003J23Rik	0	0	0	0	1	0
9530003O04Rik	34	30	14	16	17	25
9530013L04Rik	2	1	4	0	2	3
9530018H14Rik	0	0	0	0	0	0
9530022L04Rik	2	5	4	1	2	3
9530026F06Rik	0	0	0	0	0	0
9530026P05Rik	17	20	11	13	16	18
9530027J09Rik	0	1	0	0	0	0
9530034A14Rik	0	0	0	0	0	0
9530034E10Rik	0	0	0	0	0	0
9530036M11Rik	0	0	0	1	0	0
9530036O11Rik	22	32	20	18	16	20
9530046B11Rik	0	1	0	0	0	0
9530051G07Rik	21	24	19	14	14	14
9530052C20Rik	7	15	11	17	7	8
9530052E02Rik	6	10	5	2	3	5
9530053A07Rik	1	2	0	0	1	0
9530059O14Rik	1088	1320	1129	1036	998	867
9530062K07Rik	5	14	11	17	18	11
9530068E07Rik	562	901	768	836	798	712
9530077C05Rik	61	77	100	64	65	79
9530080O11Rik	22	17	16	11	14	11
9530082P21Rik	22	21	19	21	24	16
9530085L11Rik	58	65	72	49	62	43
9530085P06Rik	0	0	0	0	0	0
9530086O07Rik	13	9	7	0	8	1
9530097N15Rik	7	10	10	5	5	6
9630001P10Rik	33	52	34	35	37	52
9630010A21Rik	190	131	103	81	76	69
9630013D21Rik	2	2	1	0	4	1
9630013K17Rik	0	0	0	0	0	0
9630028B13Rik	2	2	1	7	0	1
9630028H03Rik	2	4	2	4	1	2
9630041A04Rik	0	0	1	0	0	0
9830004L10Rik	1	0	0	0	0	0
9830107B12Rik	0	0	0	0	0	0
9830132P13Rik	0	2	0	0	1	0
9830144P21Rik	1	1	2	0	2	1
9830147E19Rik	54	55	31	55	47	53
9930004E17Rik	2	15	6	5	3	2
9930012K11Rik	5	17	21	13	6	8
9930014A18Rik	34	111	38	71	67	67
9930021J03Rik	1334	1753	1622	1635	1591	1409
9930022D16Rik	1	0	1	0	1	1
9930038B18Rik	2	2	2	1	0	1
9930104L06Rik	98	152	143	149	188	130
9930111H07Rik	0	0	0	0	0	0
9930111J21Rik1	7	4	9	6	8	7
9930111J21Rik2	10	35	14	24	11	28
9930120I10Rik	6	4	5	3	5	3
A030005K14Rik	0	0	0	0	0	0
A030012G06Rik	0	0	0	0	0	0
A130010J15Rik	62	99	85	88	82	72
A130014A01Rik	22	32	37	32	23	32
A130023I24Rik	0	0	0	0	0	0
A130030D18Rik	0	0	0	0	1	0
A130048G24Rik	13	6	7	4	7	9
A130050O07Rik	81	47	35	32	32	25
A130051J06Rik	5	6	4	6	1	2
A130057D12Rik	1	1	1	0	2	0
A130071D04Rik	2	2	3	2	1	0
A1bg	1	0	0	0	0	0
A1cf	0	0	0	0	0	0
A230001M10Rik	48	77	62	72	55	63
A230004M16Rik	6	3	1	3	3	7
A230005M16Rik	5	8	13	7	12	11
A230006K03Rik	181	177	148	161	190	142
A230009B12Rik	10	28	14	28	18	15
A230020J21Rik	0	0	1	0	2	1
A230028O05Rik	5	1	3	0	2	1
A230046K03Rik	805	924	902	680	887	729
A230050P20Rik	259	520	429	458	530	373
A230052G05Rik	2	2	4	2	1	1
A230056P14Rik	27	51	35	42	35	36
A230059L01Rik	5	8	6	6	6	4
A230060F14Rik	1	0	5	2	0	3
A230065H16Rik	1	0	1	0	11	0
A230065N10Rik	5	7	4	16	11	6
A230072C01Rik	41	92	79	76	76	74
A230072E10Rik	35	49	63	52	43	42
A230072I06Rik	0	0	0	1	0	0
A230077H06Rik	41	34	47	32	39	25
A230083G16Rik	5	3	2	8	6	0
A230083N12Rik	0	1	2	0	0	4
A230087F16Rik	12	34	25	22	33	20
A230103J11Rik	68	76	73	76	83	65
A230107N01Rik	10	26	20	21	14	18
A230108P19Rik	0	0	0	0	0	0
A2m	5	12	11	11	22	5
A330008L17Rik	183	193	156	135	134	161
A330009N23Rik	51	75	80	75	81	68
A330015K06Rik	50	62	82	78	70	70
A330017A19Rik	18	18	14	13	7	15
A330023F24Rik	1028	1286	1326	1028	1081	924
A330032B11Rik	4	6	7	1	10	6
A330033J07Rik	9	22	10	16	12	17
A330035P11Rik	7	11	13	13	18	10
A330040F15Rik	2	2	2	1	3	0
A330041J22Rik	11	6	9	6	10	6
A330043C09Rik	1	2	0	0	0	0
A330048O09Rik	16	12	9	9	9	8
A330050F15Rik	30	39	37	30	48	21
A330058E17Rik	1	4	0	0	0	0
A330069E16Rik	5	17	3	6	12	9
A330069K06Rik	0	3	1	3	5	0
A330070K13Rik	0	5	0	3	4	1
A330074H02Rik	37	48	44	30	37	28
A330074K22Rik	12	14	13	22	28	13
A330087D11Rik	0	0	1	0	0	0
A330093E20Rik	5	5	0	2	3	4
A330094K24Rik	13	50	31	44	45	28
A330102I10Rik	72	70	63	46	48	34
A3galt2	7	12	1	5	8	2
A430005L14Rik	51	90	100	74	99	74
A430018G15Rik	5	0	7	8	2	8
A430027C01Rik	26	30	18	7	14	15
A430027H14Rik	22	33	28	24	29	14
A430033K04Rik	227	353	302	330	316	273
A430034D21Rik	0	0	0	0	0	0
A430035B10Rik	3	7	1	3	3	2
A430046D13Rik	103	135	104	83	116	86
A430048G15Rik	0	0	0	0	0	0
A430050A11Rik	0	0	0	0	0	0
A430057M04Rik	3	6	4	0	6	3
A430072C10Rik	1	1	0	0	1	0
A430072P03Rik	0	0	0	0	0	0
A430073D23Rik	1	7	0	1	1	2
A430078G23Rik	0	0	0	0	1	0
A430078I02Rik	4	8	5	3	4	3
A430093F15Rik	0	2	1	0	2	4
A430105I19Rik	24	107	84	87	99	83
A430105J06Rik	7	10	11	2	7	1
A430106G13Rik	30	36	30	25	17	26
A430108G06Rik	18	37	18	27	25	29
A430110C17Rik	37	22	29	17	10	20
A430110L20Rik	25	21	18	11	18	13
A4galt	11	29	18	19	31	19
A4gnt	1	1	3	2	2	3
A530006G24Rik	0	0	0	0	0	0
A530010F05Rik	0	0	0	0	0	0
A530013C23Rik	0	1	0	0	1	0
A530016L24Rik	0	0	1	0	0	0
A530017D24Rik	96	153	183	122	145	126
A530020G20Rik	0	0	0	0	0	0
A530021J07Rik	1	0	0	0	0	1
A530030E21Rik	0	1	0	0	0	0
A530032D15Rik	0	0	0	0	0	0
A530040E14Rik	0	1	0	0	0	0
A530041M06Rik	39	29	29	29	23	15
A530053G22Rik	3	3	3	1	3	4
A530053M12Rik	0	0	0	0	0	0
A530058N18Rik	27	57	37	28	40	39
A530064D06Rik	0	0	0	0	0	0
A530064N14Rik	40	53	41	23	31	28
A530072M11Rik	2	6	4	9	7	6
[truncated: 35,412 more rows]

## Sheet: NormalizedGeneCounts
Gene Name	184_1	184_2	184_3	184_4	184_5	184_6
0610007P14Rik	205.283	208.381	191.219	200.187	198.309	244.914
0610009B22Rik	176.471	196.474	154.887	185.173	150.75	169.556
0610009E02Rik	9.60387	19.5623	8.60484	19.0177	12.5625	12.1903
0610009L18Rik	19.2077	31.4698	19.1219	35.0327	40.3796	23.2723
0610009O20Rik	237.696	294.285	296.389	358.334	332.907	360.167
0610010F05Rik	950.783	844.581	796.425	743.694	751.06	808.991
0610010K14Rik	0	2.5516	0	1.00093	0.897324	0
0610011F06Rik	105.643	135.235	119.512	101.094	122.933	134.093
0610012D04Rik	0	1.70107	0	1.00093	0	1.10821
0610012G03Rik	273.71	301.94	282.047	326.305	361.622	273.727
0610025J13Rik	0	0.850535	0	0	0	0
0610030E20Rik	158.464	158.199	153.931	170.159	155.237	176.205
0610031O16Rik	0	0	0	0	0	0
0610033M10Rik	0	0	0	0	0	1.10821
0610037L13Rik	309.725	279.826	288.74	287.268	309.577	315.839
0610038B21Rik	3.60145	5.95374	1.91219	8.00747	7.17859	3.32462
0610039K10Rik	1.20048	0.850535	1.91219	1.00093	0.897324	1.10821
0610040B10Rik	15.6063	22.1139	20.078	32.0299	22.4331	22.1641
0610040F04Rik	7.2029	0.850535	1.91219	2.00187	3.5893	4.43283
0610040J01Rik	19.2077	31.4698	28.6828	31.029	43.9689	36.5708
0610043K17Rik	104.442	73.9965	87.0045	96.0897	84.3484	91.9812
1010001B22Rik	0	4.25267	2.86828	4.00374	2.69197	1.10821
1010001N08Rik	0	0	0	0	0	1.10821
1110001J03Rik	108.044	154.797	135.765	188.176	157.032	176.205
1110002E22Rik	19.2077	10.2064	18.1658	2.00187	6.28127	6.64924
1110002J07Rik	7.2029	4.25267	3.82437	10.0093	3.5893	8.86566
1110002L01Rik	112.845	145.441	168.272	184.172	159.724	129.66
1110002O04Rik	3.60145	2.5516	0.956093	1.00093	5.38394	3.32462
1110003F10Rik	15.6063	6.80428	10.517	7.00654	6.28127	8.86566
1110004E09Rik	199.28	240.701	228.506	224.209	224.331	267.078
1110004F10Rik	687.877	803.755	722.806	782.731	863.226	843.346
1110006O24Rik	3.60145	0.850535	3.82437	2.00187	0.897324	2.21641
1110008E08Rik	2.40097	0	0	0	0	0
1110008F13Rik	297.72	354.673	358.535	352.329	363.416	372.358
1110008L16Rik	96.0387	100.363	87.9606	81.0757	83.4511	80.8991
1110008P14Rik	469.389	398.901	479.003	223.208	359.827	375.682
1110012L19Rik	85.2343	60.388	62.146	77.0719	75.3752	77.5745
1110015O18Rik	16.8068	10.2064	7.64874	15.014	8.97324	17.7313
1110017D15Rik	12.0048	9.35588	10.517	5.00467	23.3304	26.597
1110018N20Rik	93.6377	91.0072	73.6192	81.0757	81.6565	79.7909
1110019D14Rik	40.8164	36.573	44.9364	46.043	33.201	43.2201
1110020A21Rik	3.60145	12.758	3.82437	10.0093	2.69197	8.86566
1110025L11Rik	0	0	0	0	0	0
1110025M09Rik	12.0048	6.80428	6.69265	3.0028	9.87056	14.4067
1110028F11Rik	2.40097	0	0.956093	3.0028	1.79465	0
1110028F18Rik	0	0	0	0	0	0
1110032A03Rik	291.717	270.47	262.926	271.253	239.585	291.458
1110032F04Rik	98.4396	74.8471	122.38	25.0234	81.6565	75.3581
1110034G24Rik	84.0338	70.5944	64.0582	77.0719	87.0404	78.6827
1110035H17Rik	1.20048	0	1.91219	2.00187	2.69197	2.21641
1110036E04Rik	0	0	0	0	0	0
1110037F02Rik	1199.28	1279.2	1212.33	1203.12	1075.89	1117.07
1110038B12Rik	30.0121	39.9751	39.1998	42.0392	52.0448	49.8693
1110038F14Rik	128.452	143.74	126.204	125.117	128.317	127.444
1110046J04Rik	44.4179	38.2741	40.1559	26.0243	41.2769	49.8693
1110051M20Rik	540.218	697.438	664.485	690.645	712.475	661.6
1110057P08Rik	0	0	0	0	0	0
1110059E24Rik	302.522	242.402	269.618	281.263	272.786	271.511
1110059G10Rik	182.473	200.726	159.668	210.196	204.59	229.399
1110060G06Rik	0	0	1.91219	0	0.897324	0
1110065P20Rik	241.297	283.228	252.409	295.276	308.679	288.134
1190002N15Rik	368.548	318.1	315.511	281.263	300.604	287.026
1190003K10Rik	0	0	0	0	0	0
1190005I06Rik	4.80193	9.35588	1.91219	7.00654	8.97324	13.2985
1190007I07Rik	51.6208	60.388	54.4973	47.0439	51.1475	54.3021
1200007C13Rik	0	0	0	0	0	0
1300002E11Rik	151.261	147.993	134.809	115.107	104.987	126.336
1300017J02Rik	0	0.850535	0	0	0	0
1500002C15Rik	15.6063	18.7118	33.4633	13.0121	15.2545	24.3806
1500002F19Rik	6.00242	2.5516	2.86828	4.00374	5.38394	4.43283
1500004A13Rik	500.602	539.239	477.09	425.397	480.068	493.152
1500005C15Rik	4.80193	0.850535	0	3.0028	0	0
1500009C09Rik	432.174	499.264	510.554	595.556	585.953	511.992
1500009L16Rik	82.8334	107.167	116.643	64.0598	113.96	127.444
1500011B03Rik	271.309	420.164	373.832	377.352	444.175	398.955
1500011K16Rik	230.493	223.691	193.131	217.203	230.612	230.507
1500012K07Rik	0	0.850535	3.82437	0	0	2.21641
1500015A07Rik	43.2174	56.1353	50.6729	56.0523	64.6073	62.0596
1500015L24Rik	4.80193	11.9075	5.73656	20.0187	7.17859	12.1903
1500015O10Rik	2.40097	3.40214	4.78046	6.00561	23.3304	5.54104
1500017E21Rik	12.0048	9.35588	10.517	21.0196	14.3572	15.5149
1500026H17Rik	38.4155	34.0214	28.6828	22.0206	31.4063	26.597
1500035N22Rik	16.8068	18.7118	15.2975	16.0149	23.3304	22.1641
1520401A03Rik	2.40097	1.70107	2.86828	0	0	1.10821
1600002D24Rik	0	2.5516	0.956093	0	0	0
1600002H07Rik	39.616	56.9858	77.4435	62.0579	64.6073	57.6268
1600002K03Rik	26.4106	28.0676	18.1658	19.0177	19.7411	23.2723
1600010M07Rik	1.20048	0	2.86828	0	0.897324	0
1600012H06Rik	168.068	172.659	178.789	150.14	165.108	192.828
1600012P17Rik	0	0	0	0	0	0
1600014C10Rik	284.515	318.951	325.072	300.28	313.166	296.999
1600014C23Rik	1.20048	2.5516	2.86828	0	0.897324	4.43283
1600015I10Rik	1.20048	0	0	0	0	0
1600017P15Rik	0	1.70107	1.91219	3.0028	2.69197	2.21641
1600019K03Rik	0	0	0	0	0	0
1600020E01Rik	91.2367	95.2599	117.599	118.11	112.165	119.686
1600023N17Rik	3.60145	4.25267	9.56093	12.0112	7.17859	6.64924
1600025M17Rik	0	0	0	0	0	0
1700001C02Rik	3.60145	0	0	3.0028	2.69197	3.32462
1700001C19Rik	1.20048	0	0	0	0.897324	0
1700001D01Rik	0	0	0	0	0	0
1700001F09Rik	0	0	0	0	0	0
1700001G01Rik	0	0	0	0	0	0
1700001G11Rik	1.20048	5.10321	3.82437	4.00374	6.28127	1.10821
1700001G17Rik	0	0.850535	3.82437	0	2.69197	0
1700001J03Rik	0	0	0	0	0	3.32462
1700001J04Rik	0	0	0	0	0	0
1700001K19Rik	0	0	0	0	1.79465	0
1700001L05Rik	9.60387	15.3096	16.2536	12.0112	10.7679	9.97386
1700001L19Rik	51.6208	23.815	52.5851	19.0177	51.1475	45.4365
1700001N15Rik	0	0	0	0	0	0
1700001O22Rik	33.6135	58.6869	37.2876	39.0364	48.4555	28.8134
1700001P01Rik	3.60145	5.10321	4.78046	1.00093	3.5893	1.10821
1700003C15Rik	0	0	0	0	0	0
1700003D09Rik	28.8116	25.516	18.1658	32.0299	23.3304	38.7872
1700003E16Rik	165.667	158.199	174.009	119.111	167.8	137.418
1700003E24Rik	0	0	0	0	0	0
1700003F12Rik	1.20048	0.850535	0.956093	2.00187	0.897324	1.10821
1700003G13Rik	0	0	0	0	0	0
1700003G18Rik	1.20048	0.850535	1.91219	1.00093	0.897324	1.10821
1700003H04Rik	0	0	0	0	0	0
1700003I22Rik	0	0	0	0	0	0
1700003L19Rik	1.20048	3.40214	0	2.00187	0	0
1700003M07Rik	32.4131	17.0107	28.6828	19.0177	36.7903	21.0559
1700003P14Rik	0	0	0	0	0	0
1700006A11Rik	0	0	0	0	0	0
1700006E09Rik	0	0	0	0	0.897324	0
1700006F04Rik	37.215	17.0107	15.2975	13.0121	10.7679	13.2985
1700006H21Rik	0	0	0	1.00093	0	0
1700006J14Rik	0	0	0	0	0	0
1700006P03Rik	0	0	0	0	0	0
1700007B14Rik	4.80193	11.057	10.517	508.475	437.894	482.07
1700007F19Rik	28.8116	34.0214	25.8145	31.029	19.7411	26.597
1700007G11Rik	2.40097	5.95374	3.82437	2.00187	4.48662	3.32462
1700007J10Rik	0	0.850535	0.956093	0	0.897324	0
1700007K09Rik	0	0	0	0	0	1.10821
1700007K13Rik	4.80193	8.50535	7.64874	4.00374	7.17859	13.2985
1700007L15Rik	3.60145	14.4591	5.73656	12.0112	7.17859	14.4067
1700007M16Rik	0	0	0	0	0	0
1700007P06Rik	1.20048	4.25267	5.73656	0	0.897324	5.54104
1700008A23Rik	3.60145	0	2.86828	3.0028	0.897324	4.43283
1700008B11Rik	0	0	0	0	0	0
1700008H02Rik	0	0	0	0	0	0
1700008J07Rik	15.6063	22.9644	14.3414	20.0187	21.5358	15.5149
1700008K24Rik	0	0	0	0	0	0
1700008O03Rik	14.4058	11.9075	8.60484	8.00747	12.5625	9.97386
1700008P02Rik	0	0	0	0	0	0
1700009C05Rik	0	0.850535	0	1.00093	0	0
1700009J07Rik	2.40097	3.40214	0.956093	2.00187	0.897324	1.10821
1700009N14Rik	0	0	0	0	0	0
1700010B08Rik	0	0	0	0	0	0
1700010B13Rik	0	1.70107	0.956093	0	1.79465	0
1700010D01Rik	0	0	0	0	0	0
1700010H22Rik	1.20048	0	0	0	0	0
1700010I02Rik	0	0	0	0	0	0
1700010I14Rik	10.8044	5.95374	7.64874	10.0093	4.48662	4.43283
1700010J16Rik	0	0	0	0	0	0
1700010K23Rik	3.60145	0.850535	2.86828	1.00093	0.897324	1.10821
1700010K24Rik	2.40097	0	0	2.00187	0.897324	2.21641
1700010L04Rik	0	0	0	1.00093	0	0
1700011A15Rik	0	0.850535	0	0	0.897324	0
1700011B04Rik	0	0	0	0	0	0
1700011E24Rik	1.20048	0	0.956093	2.00187	3.5893	1.10821
1700011H14Rik	0	0	0	0	0	0
1700011I03Rik	2.40097	0	0.956093	0	1.79465	2.21641
1700011L22Rik	2.40097	0	1.91219	1.00093	0.897324	0
1700011M02Rik	0	0	0	0	0	0
1700012A03Rik	0	0	0	0	0	0
1700012B07Rik	0	0	0	0	0	0
1700012B09Rik	3.60145	1.70107	0.956093	3.0028	0.897324	2.21641
1700012C08Rik	0	0	0	0	0	0
1700012C14Rik	0	0.850535	0	0	0	0
1700012D16Rik	3.60145	4.25267	3.82437	3.0028	7.17859	2.21641
1700012E03Rik	0	0	0	0	0	0
1700012I11Rik	0	0	0	0	0	0
1700012J22Rik	0	0	0	0	0	0
1700012L04Rik	1.20048	0.850535	0	0	0	0
1700012P22Rik	0	0	0	0	0	0
1700013A02Rik	0	0	0	0	0	0
1700013D24Rik	0	0	0	0	0	0
1700013F07Rik	12.0048	12.758	13.3853	17.0159	17.9465	12.1903
1700013G24Rik	0	0	0	0	0	0
1700013H16Rik	0	0	0.956093	0	0	0
1700013M08Rik	0	0	0	0	0	0
1700013N06Rik	0	0	0	0	0	0
1700014D04Rik	26.4106	26.3666	10.517	31.029	16.1518	14.4067
1700014F14Rik	0	0	0	0	0	0
1700015C17Rik	1.20048	1.70107	3.82437	1.00093	3.5893	4.43283
1700015E13Rik	0	0	0	0	0	0
1700015F17Rik	6.00242	1.70107	1.91219	3.0028	4.48662	2.21641
1700015G11Rik	0	0	0	0	0	0
1700015O11Rik	0	0	0	0	0	0
1700016A09Rik	3.60145	2.5516	0.956093	3.0028	0.897324	3.32462
1700016C15Rik	0	0	0.956093	0	0	0
1700016D06Rik	0	0	0	0	0.897324	0
1700016D08Rik	0	0	0	0	0.897324	0
1700016F12Rik	0	0	0	0	0	0
1700016G14Rik	6.00242	1.70107	3.82437	2.00187	0	4.43283
1700016G22Rik	0	0	0	0	0.897324	0
1700016H13Rik	0	0	0	0	0	0
1700016K19Rik	4.80193	6.80428	2.86828	3.0028	15.2545	9.97386
1700016L21Rik	0	0	0	0	0	0
1700016P03Rik	50.4203	50.1815	59.2778	58.0542	100.5	94.1976
1700016P04Rik	0	0	0	0	0	0
1700017B05Rik	72.029	37.4235	44.9364	52.0486	58.3261	37.679
1700017D01Rik	0	0	0	0	0	0
1700017G19Rik	2.40097	0	0	0	0	0
1700017I07Rik	0	0	0	0	0	0
1700017J07Rik	0	0	0	0	1.79465	0
1700017L05Rik	0	0	0	0	0	0
1700017N19Rik	0	0	0	1.00093	0	0
1700018A04Rik	1.20048	1.70107	0.956093	2.00187	0.897324	1.10821
1700018A14Rik	0	0	0.956093	1.00093	0	0
1700018B08Rik	0	0	0	0	0	0
1700018B24Rik	1.20048	0	0	0	0	0
1700018C11Rik	0	0	0	0	0	0
1700018F24Rik	0	0	0	0	0	0
1700018L02Rik	2.40097	2.5516	0	5.00467	5.38394	3.32462
1700019A02Rik	6.00242	1.70107	5.73656	8.00747	1.79465	7.75745
1700019B03Rik	1.20048	0.850535	1.91219	3.0028	0	4.43283
1700019B21Rik	0	0	0	0	0	0
1700019D03Rik	104.442	104.616	108.039	61.057	92.4244	93.0894
1700019E08Rik	1.20048	0	0	0	0	0
1700019G17Rik	109.244	133.534	132.897	155.145	134.599	151.824
1700019G24Rik	0	0	2.86828	4.00374	0	3.32462
1700019N19Rik	2.40097	2.5516	1.91219	0	1.79465	0
1700019O17Rik	0	0	0	0	0	0
1700019P21Rik	0	0	0	0	0	0
1700020A23Rik	0	0	0	0	0	0
1700020D05Rik	13.2053	12.758	13.3853	15.014	13.4599	28.8134
1700020G17Rik	1.20048	0	0	0	0	0
1700020I14Rik	7615.87	6427.49	6779.66	5151.81	5810.17	6147.22
1700020L24Rik	0	1.70107	3.82437	1.00093	1.79465	0
1700020M21Rik	1.20048	0	0	1.00093	0	0
1700020N01Rik	0	0	0.956093	0	0	0
1700020N15Rik	0	0	0	0	0	0
1700020N18Rik	1.20048	1.70107	0	0	0	0
1700021A07Rik	0	0	0	0	0	0
1700021F05Rik	152.461	170.957	164.448	182.17	145.366	175.097
1700021F07Rik	0	0	0	0	0	1.10821
1700021F13Rik	0	0	0	0	0	0
1700021J08Rik	0	0	0	2.00187	0.897324	1.10821
1700021L23Rik	0	0	0	0	0	0
1700021N21Rik	0	0	0	0	1.79465	1.10821
1700021P04Rik	0	0	0	0	0	0
1700022A22Rik	0	0	0	0	0	0
1700022E09Rik	0	0	0	0	0	0
1700022F17Rik	0	0	0	0	0	0
1700022H16Rik	0	0	0	0	0	0
1700022I11Rik	0	0	0	0	0	0
1700022N22Rik	0	2.5516	0	1.00093	0	1.10821
1700023C21Rik	0	0	0	0	0	0
1700023F02Rik	3.60145	0.850535	0.956093	1.00093	0	1.10821
1700023F06Rik	6.00242	6.80428	5.73656	3.0028	10.7679	5.54104
1700023G09Rik	0	1.70107	0	0	0	0
1700023H06Rik	2.40097	2.5516	3.82437	2.00187	3.5893	3.32462
1700024B05Rik	0	0	0	0	0	0
1700024B18Rik	0	0	0	0	0	0
1700024G13Rik	1.20048	0.850535	0	0	2.69197	4.43283
1700024P04Rik	0	0	0	0	0	0
1700024P16Rik	3.60145	4.25267	1.91219	2.00187	3.5893	0
1700025A08Rik	0	0	0	1.00093	0.897324	0
1700025B11Rik	0	0	0	0	0	0
1700025C18Rik	0	0	0	0	0	0
1700025D23Rik	0	0	0	0	0	0
1700025F22Rik	0	0	0	0	0	0
1700025F24Rik	0	0	0.956093	0	0	0
1700025G04Rik	663.867	678.727	658.748	582.544	711.578	647.193
1700025H01Rik	0	0	0	0	0	0
1700025K24Rik	0	0	0	0	0	0
1700025M24Rik	0	0	1.91219	0	0	0
1700025N21Rik	0	0	0	0	0	0
1700025N23Rik	0	0	0	0	0	2.21641
1700025O08Rik	0	0	0	0	0	0
1700026D11Rik	0	0	0	0	0	0
1700026F02Rik	0	0	0	0	0	0
1700026J12Rik	0	0	0	0	0	0
1700026J14Rik	3.60145	8.50535	7.64874	9.00841	1.79465	8.86566
1700026L06Rik	2.40097	1.70107	0.956093	1.00093	0.897324	1.10821
1700027A07Rik	4.80193	4.25267	1.91219	3.0028	0	4.43283
1700027A15Rik	1.20048	0.850535	4.78046	0	0	0
1700027F06Rik	0	0	0	0	0	0
1700027F09Rik	0	0	0	0	0	0
1700027H10Rik	0	0	0	0	0	0
1700027I24Rik	6.00242	0	0	0	0	0
1700028D13Rik	0	0	0	0	0	0
1700028E10Rik	10.8044	11.9075	3.82437	5.00467	8.07592	5.54104
1700028I16Rik	0	0	0	0	0	0
1700028J19Rik	9.60387	4.25267	0	3.0028	3.5893	2.21641
1700028K03Rik	4.80193	4.25267	0	1.00093	2.69197	2.21641
1700028M03Rik	0	0	0	0	0	0
1700028N14Rik	1.20048	4.25267	3.82437	0	2.69197	3.32462
1700028P14Rik	1.20048	7.65481	2.86828	4.00374	5.38394	3.32462
1700028P15Rik	0	0	0	0	0	0
1700029B22Rik	0	0	0	0	0	0
1700029B24Rik	0	1.70107	0	0	0	0
1700029E06Rik	0	0	0	0	0	0
1700029F12Rik	0	0	0	0	0	0
1700029H14Rik	2.40097	0	0	2.00187	0	1.10821
1700029I15Rik	9.60387	5.95374	10.517	10.0093	4.48662	11.0821
1700029J03Rik	0	0	0	0	0	0
1700029J07Rik	54.0218	45.9289	36.3315	58.0542	47.5582	48.7611
1700029M03Rik	0	0	0	0	0	0
1700029M20Rik	0	0	0	0	0.897324	1.10821
1700029N11Rik	0	0	0	0	0	0
1700029P11Rik	0	0	0	0	0	0
1700030A11Rik	1.20048	0.850535	1.91219	0	0.897324	0
1700030C10Rik	15.6063	6.80428	7.64874	6.00561	8.97324	8.86566
1700030C12Rik	2.40097	1.70107	0.956093	2.00187	2.69197	0
1700030C14Rik	6.00242	5.10321	0.956093	6.00561	6.28127	5.54104
1700030F04Rik	1.20048	0.850535	0	0	0.897324	1.10821
1700030I03Rik	4.80193	2.5516	0.956093	0	0	0
1700030J22Rik	105.643	99.5126	95.6093	108.101	92.4244	88.6566
1700030K09Rik	102.041	98.662	79.3557	67.0626	80.7592	78.6827
1700030L20Rik	0	1.70107	0	0	0	0
1700030M09Rik	0	0	0	0	0	0
1700030N03Rik	0	0	0	0	0	0
1700030N18Rik	1.20048	0	0.956093	0	0	0
1700030O20Rik	0	0	0	0	0	0
1700031A10Rik	0	0	0	0	0	0
1700031F05Rik	0	0	0.956093	0	0	0
1700031F10Rik	0	0	0	0	0	0
1700031L13Rik	0	0	0	0	0	0
1700031M16Rik	0	0	0	0	0	0
1700031P21Rik	0	0	0	0	0	0
1700034B16Rik	0	0	0	0	0	0
1700034E13Rik	0	0	0	0	0	0
1700034G24Rik	0	0	0	0	0	0
1700034H15Rik	20.4082	35.7225	35.3754	35.0327	24.2277	22.1641
1700034I23Rik	1.20048	0	0	0	0	0
1700034J04Rik	0	0	0	0	0	0
1700034J05Rik	0	0	0	0	0	0
1700034K08Rik	0	0	0	0	0	0
1700034O15Rik	0	0	0.956093	0	0	0
1700034P13Rik	0	0.850535	0.956093	2.00187	0	0
1700036A12Rik	3.60145	0.850535	0	2.00187	0	3.32462
1700036G14Rik	0	0	0	0	0	0
1700036O09Rik	0	0	0	0	0	0
1700037C06Rik	0	0	0	0	0	0
1700037C18Rik	22.8092	28.9182	36.3315	33.0308	39.4823	33.2462
1700037F24Rik	2.40097	0	0	0	1.79465	0
1700037H04Rik	534.215	493.31	452.232	563.526	584.158	513.1
1700039E15Rik	0	0	0	0	0	0
1700039E22Rik	0	0	0	0	0	0
1700039I01Rik	0	0	0	0	0	0
1700039M10Rik	1.20048	2.5516	0	0	0	1.10821
1700039M15Rik	0	0	0	0	0	0
1700040D17Rik	9.60387	26.3666	21.034	20.0187	30.509	18.8395
1700040F15Rik	0	0	0	0	0	0
1700040F17Rik	0	0	0	0	0	0
1700040K01Rik	0	0	0	0	0	0
1700040L02Rik	4.80193	17.8612	21.9901	19.0177	26.9197	25.4888
1700041C23Rik	0	0	0	0	0	0
1700041G16Rik	3.60145	2.5516	1.91219	7.00654	3.5893	5.54104
1700041M05Rik	1.20048	0	0	0	0	0
1700041M19Rik	0	0	0	0	0	0
1700042D02Rik	0	0	0.956093	0	0	0
1700042G07Rik	0	0	0	0	0	0
1700042G15Rik	0	0	0	0	0	0
1700042O10Rik	0	0	0.956093	0	0	0
1700044C05Rik	0	0	0	0	0	0
1700044K03Rik	0	0	0	0	0	0
1700045H11Rik	0	0	0	0	0.897324	0
1700045I11Rik	0	0	0	0	0	0
1700046C09Rik	0	0	0.956093	0	0	0
1700047A11Rik	0	0	0	0	0	0
1700047F07Rik	3.60145	5.95374	7.64874	0	0	6.64924
1700047G03Rik	0	0	0	0	0	0
1700047I17Rik2	0	0	0	0	0	0
1700047K16Rik	0	5.95374	1.91219	3.0028	2.69197	5.54104
1700047L14Rik	0	0	0	0	0	0
1700047M11Rik	99.6401	112.271	143.414	167.156	150.75	149.608
1700047N06Rik	0	0	0	1.00093	0	0
1700048F04Rik	0	1.70107	1.91219	1.00093	0.897324	2.21641
1700048M11Rik	0	0	0	0	0	0
1700048O20Rik	66.0266	63.7901	81.2679	84.0785	91.527	65.3842
1700049E15Rik	0	0	0	0	0	0
1700049E17Rik1	0	0	0	0	0	0
1700049E17Rik2	0	0	0	0	0	0
1700049E22Rik	1.20048	0	0	0	0	0
1700049G17Rik	208.884	150.545	153.931	162.151	178.567	157.365
1700049J03Rik	1.20048	1.70107	1.91219	0	1.79465	1.10821
1700051A21Rik	0	0	0	0	0	1.10821
1700051K13Rik	0	0	0	0	0	0
1700051O22Rik	0	0	1.91219	2.00187	0.897324	0
1700052I22Rik	0	0	0	0	0	0
1700052K11Rik	93.6377	96.961	90.8288	112.105	116.652	118.578
1700054A03Rik	0	0	0	0	0	0
1700054K02Rik	0	0	0	0	0	0
1700054K19Rik	0	0	0	0	0	0
1700054M17Rik	1.20048	0.850535	0.956093	3.0028	1.79465	0
1700054O19Rik	0	0	0	0	0	0
1700055C04Rik	0	0	0	0	0	0
1700055D18Rik	9.60387	13.6086	3.82437	9.00841	12.5625	8.86566
1700056E22Rik	0	0.850535	0	3.0028	0	0
1700056N10Rik	39.616	38.2741	47.8046	41.0383	43.9689	44.3283
1700057G04Rik	0	0	0	0	0	0
1700057H15Rik	2.40097	4.25267	1.91219	2.00187	3.5893	0
1700057H21Rik	0	0	0	0	0	0
1700058P15Rik	0	0	0	0	0	0
1700060C16Rik	0	0	0	0	0	0
1700060C20Rik	0	0	0	0	0	0
1700060J05Rik	0	0.850535	0	0	0	2.21641
1700060O08Rik	0	0	0	0	0	0
1700061E17Rik	0	0	0	2.00187	0	2.21641
1700061E18Rik	0	0	0	0	0	0
1700061F12Rik	0	0	0	0	0	0
1700061G19Rik	2.40097	0.850535	0	0	1.79465	0
1700061H18Rik	0	0	0	0	0	0
1700061I17Rik	0	0	0	0	0	0
1700061J23Rik	0	0	0	0	0	0
1700063A18Rik	0	0	0	0	0	0
1700063D05Rik	12.0048	10.2064	11.4731	16.0149	10.7679	14.4067
1700063H04Rik	0	0	0	0	0	0
1700063H06Rik	3.60145	2.5516	1.91219	6.00561	0	6.64924
1700063I16Rik	0	0	0	0	0	0
1700063O14Rik	0	0	0	2.00187	0	0
1700064H15Rik	7.2029	2.5516	1.91219	4.00374	2.69197	3.32462
1700064J06Rik	0	0	0	0	0	0
1700064M15Rik	1.20048	0	0	0	0	4.43283
1700065D16Rik	0	0	1.91219	2.00187	0	1.10821
1700065J11Rik	1.20048	0	0	0	0	0
1700065J18Rik	1.20048	0	0	0	0	0
1700065L07Rik	0	0	0	0	0	0
1700065O20Rik	0	0	0	0	0	0
1700066B17Rik	0	0	0	0	0.897324	0
1700066B19Rik	0	0	0.956093	0	0	0
1700066C05Rik	0	0	0	0	0	0
1700066J03Rik	0	0	0	0	0	0
1700066M21Rik	432.174	435.474	384.349	341.319	337.394	445.499
1700066N21Rik	0	0	0	0	0	0
1700066O22Rik	0	0	0	0	0	0
1700067G17Rik	0	0	0	0	0	0
1700067K01Rik	2.40097	0.850535	4.78046	0	0.897324	4.43283
1700067P10Rik	0	0	0	0	0	0
1700069B07Rik	3.60145	0	1.91219	5.00467	0.897324	3.32462
1700069L16Rik	0	0	0	0	0.897324	0
1700069P05Rik	0	0	0	0	0	0
1700071G01Rik	0	0	0	0	0	0
1700071M16Rik	0	0	1.91219	1.00093	0	0
1700072B07Rik	0	0	0	0	0	0
1700072G22Rik	0	0	0	0	0	0
1700072O05Rik	0	0	0	0	0	0
1700074A21Rik	0	0	0	0	0	0
1700074H08Rik	0	0	0	0	0	0
1700074P13Rik	0	0	0	0	0	0
1700080E11Rik	0	0	0	0	0	0
1700080G11Rik	3.60145	0.850535	3.82437	0	2.69197	1.10821
1700080N15Rik	0	0.850535	0	0	0	0
1700080O16Rik	0	0	0	0	0	0
1700081H04Rik	0	0	0	0	0	0
1700082M22Rik	0	0.850535	0	1.00093	0.897324	0
1700083H02Rik	0	0	0	0	0	0
1700084C06Rik	0	1.70107	4.78046	2.00187	0.897324	1.10821
1700084E18Rik	2.40097	6.80428	1.91219	5.00467	3.5893	1.10821
1700084F23Rik	0	0.850535	0	0	0	0
1700084M14Rik	0	0	0	0	0	0
1700085C21Rik	0	0	0	0	1.79465	0
1700086D15Rik	37.215	18.7118	22.9462	14.0131	11.6652	12.1903
1700086L19Rik	654.264	659.164	656.836	676.632	616.462	692.629
1700086O06Rik	40.8164	41.6762	26.7706	48.0448	37.6876	43.2201
1700086P04Rik	2.40097	0	3.82437	0	3.5893	0
1700087M22Rik	0	0	0	0	0	0
1700088E04Rik	28.8116	33.1709	35.3754	34.0318	41.2769	49.8693
1700092C02Rik	0	0	0	0	0	0
1700092C10Rik	0	0	0	0	0	0
1700092C17Rik	0	0	0	0	0	0
1700092E19Rik	0	0	0	0	0	0
1700092K14Rik	0	4.25267	0.956093	0	0.897324	1.10821
1700092M07Rik	0	0.850535	0.956093	2.00187	0.897324	0
1700093J21Rik	0	5.10321	0	2.00187	4.48662	0
1700093K21Rik	2.40097	0.850535	0	1.00093	0	2.21641
1700094J05Rik	0	0	0	1.00093	1.79465	0
1700094M24Rik	0	0	0	0	0	0
1700095A13Rik	0	0	0	0	0	0
1700095A21Rik	0	0	0	0	0	0
1700095B10Rik	0	0	0	0	0	0
1700095J03Rik	6.00242	0.850535	0.956093	2.00187	1.79465	0
1700095J07Rik	0	0	0	0	0	0
1700095J12Rik	0	0	0	0	0	0
1700096J18Rik	0	0	0	0	0	0
1700096K18Rik	26.4106	17.8612	15.2975	26.0243	23.3304	23.2723
1700097M23Rik	0	0	0	0	0	0
1700097N02Rik	0	0	0	0	0	0
1700099I09Rik	0	0	0	0	0	1.10821
1700100L14Rik	0	0	0	0	0	0
1700101I11Rik	19.2077	22.1139	25.8145	25.0234	27.817	21.0559
1700101I19Rik	1.20048	0.850535	2.86828	0	1.79465	1.10821
1700101O22Rik	0	0	0	0	1.79465	0
1700102F20Rik	0	0	0	0	0	0
1700102P08Rik	20.4082	12.758	19.1219	11.0103	5.38394	9.97386
1700104B16Rik	1.20048	2.5516	0.956093	1.00093	0.897324	0
1700105P06Rik	7.2029	6.80428	4.78046	4.00374	7.17859	4.43283
1700108F19Rik	0	0	0.956093	1.00093	0	0
1700108J01Rik	0	0	0	0	0	0
1700108N11Rik	4.80193	0	0.956093	0	0	0
1700109G14Rik	0	0	0	0	0	1.10821
1700109G15Rik	0	0	0	0	0	0
1700109H08Rik	37.215	28.9182	27.7267	23.0215	24.2277	23.2723
1700109I08Rik	0	0	0	0	0	0
1700109K24Rik	1.20048	0	0	0	0	0
1700110C19Rik	9.60387	13.6086	10.517	8.00747	6.28127	8.86566
1700110I01Rik	0	0	0.956093	0	0	0
1700110K17Rik	1.20048	0	4.78046	8.00747	0.897324	1.10821
1700111E14Rik	0	0	0	0	0	0
1700111N16Rik	0	0	0	0	0	2.21641
1700112D23Rik	15.6063	11.9075	9.56093	13.0121	10.7679	15.5149
1700112E06Rik	6.00242	11.057	5.73656	6.00561	4.48662	7.75745
1700112H15Rik	0	0	0	0	0	0
1700112J05Rik	0	0	0	0	0	0
1700112J16Rik	9.60387	7.65481	8.60484	15.014	16.1518	17.7313
1700112K13Rik	0	0	0	0	0	0
1700113A16Rik	18.0073	2.5516	13.3853	15.014	17.0492	19.9477
1700113B19Rik	0	0	0	0	0	0
1700113H08Rik	3.60145	0	0	0	0	0
1700116B05Rik	0	0	0	0	0	0
1700119H24Rik	0	0	0	0	0	0
1700119I11Rik	3.60145	5.10321	0.956093	2.00187	1.79465	0
1700120B22Rik	3.60145	5.10321	1.91219	1.00093	3.5893	11.0821
1700120C14Rik	2.40097	5.10321	1.91219	6.00561	3.5893	4.43283
1700120C18Rik	0	0	0	0	0	0
1700120E14Rik	0	0	0	0	0	0
1700120G07Rik	1.20048	0	0	0	0.897324	0
1700120G11Rik	0	0	0	0	0	0
1700120K04Rik	0	0	0	0	0	0
1700120O09Rik	0	0	0.956093	0	0	0
1700121C08Rik	6.00242	2.5516	0	0	0.897324	0
1700121L03Rik	0	0	0	0	0	0
1700121L16Rik	0	0	0	0	0	0
1700121N20Rik	0	0	0	0	0	1.10821
1700122D07Rik	0	0	0	0	0	0
1700122E12Rik	0	0	0	2.00187	0.897324	1.10821
1700122O11Rik	0	0	0	0	0	0
1700123I01Rik	2.40097	0.850535	0	1.00093	0.897324	0
1700123K08Rik	0	0	0	0	0	0
1700123L14Rik	0	0	0	0	0	0
1700123M08Rik	9.60387	11.057	15.2975	13.0121	15.2545	14.4067
1700123O12Rik	0	0	0	0	0	0
1700123O20Rik	120.048	119.075	116.643	109.102	110.371	131.877
1700123O21Rik	99.6401	59.5374	50.6729	24.0224	28.7144	44.3283
1700124L16Rik	13.2053	8.50535	11.4731	9.00841	11.6652	6.64924
1700125G02Rik	3.60145	1.70107	0	2.00187	0	1.10821
1700125G22Rik	1.20048	2.5516	1.91219	1.00093	0	1.10821
1700125H03Rik	0	0	0	0	0	0
1700125H20Rik	0	1.70107	0	0	0.897324	0
1700126A01Rik	0	0	0	0	0	0
1700126G02Rik	0	1.70107	0.956093	0	2.69197	1.10821
1700126H18Rik	0	0	0	0	0	0
1700128A07Rik	0	0	0	0	0	0
1700128E19Rik	0	0	0	0	0	0
1700128F08Rik	0	1.70107	0.956093	0	0.897324	0
1700129C05Rik	0	0	0	0	0	0
1700129L04Rik	6.00242	0	3.82437	0	1.79465	3.32462
1810006J02Rik	0	0	0	1.00093	0	0
1810007C17Rik	0	0	0	0	0	0
1810007D17Rik	0	0	0	0	0	0
1810008B01Rik	1.20048	0.850535	0	2.00187	0	1.10821
1810008I18Rik	0	0.850535	0	0	0	0
1810009A15Rik	0	0	0	0	0	0
1810009J06Rik	0	0	0	0	0	0
1810010H24Rik	3.60145	18.7118	15.2975	26.0243	12.5625	17.7313
1810010K12Rik	0	0	0.956093	4.00374	0.897324	2.21641
1810011H11Rik	2.40097	5.10321	9.56093	12.0112	2.69197	4.43283
1810011O10Rik	8.40338	9.35588	12.4292	11.0103	12.5625	13.2985
1810012K08Rik	1.20048	0.850535	2.86828	2.00187	0	1.10821
1810012K16Rik	4.80193	3.40214	4.78046	4.00374	1.79465	7.75745
1810013D15Rik	1.20048	0	1.91219	1.00093	0	0
1810013L24Rik	983.196	915.175	827.02	884.826	846.176	816.749
1810014B01Rik	22.8092	27.2171	25.8145	30.028	31.4063	16.6231
1810017P11Rik	0	0	0	0	0	0
1810019D21Rik	0	0.850535	0	1.00093	0	1.10821
1810019N24Rik	2.40097	3.40214	2.86828	5.00467	5.38394	9.97386
1810020O05Rik	21.6087	22.1139	23.9023	31.029	28.7144	22.1641
1810021B22Rik	4.80193	6.80428	8.60484	6.00561	5.38394	6.64924
1810022K09Rik	171.669	159.901	172.097	169.158	199.206	190.612
1810024B03Rik	2.40097	7.65481	1.91219	1.00093	4.48662	3.32462
1810026B05Rik	352.942	280.676	279.179	267.249	265.608	298.108
1810026J23Rik	506.604	605.581	574.612	674.63	676.582	622.812
1810030O07Rik	256.903	318.1	254.321	324.303	273.684	304.757
1810032O08Rik	25.2102	24.6655	41.112	22.0206	25.1251	23.2723
1810034E14Rik	2.40097	5.10321	1.91219	2.00187	3.5893	3.32462
1810037I17Rik	307.324	368.282	315.511	345.322	393.925	379.007
1810041H14Rik	0	0.850535	1.91219	2.00187	3.5893	1.10821
1810041L15Rik	312.126	256.011	294.477	199.186	285.349	213.884
1810043G02Rik	183.674	211.783	227.55	234.219	222.536	222.75
1810043H04Rik	115.246	121.626	133.853	150.14	152.545	127.444
1810044D09Rik	6.00242	5.95374	3.82437	4.00374	5.38394	2.21641
1810046K07Rik	0	0	0	1.00093	0	0
1810049J17Rik	9.60387	7.65481	3.82437	3.0028	6.28127	5.54104
1810053B23Rik	0	0	0	0	0	0
1810055G02Rik	78.0314	96.961	106.126	91.085	122.933	89.7648
1810058I24Rik	85.2343	84.2029	98.4776	117.109	93.3217	74.2499
1810059C17Rik	1.20048	2.5516	0.956093	0	2.69197	0
1810059H22Rik	10.8044	5.10321	4.78046	4.00374	4.48662	7.75745
1810062G17Rik	1.20048	1.70107	0	1.00093	3.5893	0
1810062O18Rik	12.0048	11.9075	16.2536	15.014	14.3572	11.0821
1810063I02Rik	0	0	0	0	0	0
1810064F22Rik	0	0	0	0	0	0
1810065E05Rik	0	0	0	0	0	0
2010001A14Rik	13.2053	14.4591	17.2097	22.0206	17.0492	22.1641
2010001E11Rik	1.20048	0	0	0	0	0
2010003K11Rik	0	0	0	0	0	0
2010005H15Rik	0	1.70107	0.956093	0	0.897324	0
2010007H06Rik	14.4058	6.80428	12.4292	4.00374	0.897324	7.75745
2010008C14Rik	0	0	0.956093	2.00187	2.69197	0
2010009K17Rik	0	0	0	0	0	0
2010013B24Rik	0	2.5516	0.956093	0	0.897324	1.10821
2010015M23Rik	8.40338	14.4591	7.64874	14.0131	17.0492	5.54104
2010016I18Rik	0	0	0.956093	0	0.897324	0
2010103J01Rik	0	0	0	0	0	0
2010106C02Rik	0	0	0	0	0	0
2010106E10Rik	0	0.850535	0	0	0	0
2010107E04Rik	788.718	714.449	692.211	786.734	812.975	763.555
2010107G12Rik	8.40338	8.50535	6.69265	6.00561	2.69197	4.43283
2010107G23Rik	186.075	189.669	181.658	189.177	179.465	221.641
2010109A12Rik	4.80193	5.95374	0.956093	8.00747	0.897324	2.21641
2010109I03Rik	0	2.5516	0	0	2.69197	2.21641
2010109P13Rik	0	0	0	0	0	0
2010110E17Rik	1.20048	1.70107	0.956093	0	0.897324	0
2010110G14Rik	0	0	0	0	0	0
2010110K18Rik	0	0	0	0	0	0
2010111I01Rik	537.817	564.755	617.636	482.45	506.091	541.913
2010204K13Rik	84.0338	70.5944	87.0045	77.0719	81.6565	84.2237
2010300C02Rik	3307.33	3834.21	3636.02	4305.02	3760.68	3815.56
2010300F17Rik	1.20048	0	0	0	0	0
2010308F09Rik	0	0.850535	0.956093	0	0	3.32462
2010309G21Rik	0	0	0	0	0	0
2010310C07Rik	3.60145	0.850535	0.956093	2.00187	0	0
2010315B03Rik	297.72	259.413	243.804	237.221	235.099	242.697
2010320M18Rik	30.0121	46.7794	36.3315	48.0448	42.1742	50.9775
2010320O07Rik	0	0	0	0	0	0
2200002D01Rik	0	0	0.956093	0	1.79465	1.10821
2200002J24Rik	0	0	0	0	0	0
2210008F06Rik	15.6063	37.4235	28.6828	34.0318	29.6117	19.9477
2210010C04Rik	1.20048	0	0	0	0	0
2210011C24Rik	4.80193	4.25267	3.82437	5.00467	7.17859	3.32462
2210011K15Rik	0	0	0	0	0	0
2210013O21Rik	162.065	193.922	160.624	234.219	222.536	229.399
2210016F16Rik	92.4372	100.363	155.843	153.143	128.317	130.768
2210016L21Rik	648.261	796.951	722.806	794.742	803.105	738.066
2210017I01Rik	0	0	0	0	0	0
2210019I11Rik	1.20048	0	0	0	0	0
2210404O09Rik	126.051	101.214	103.258	108.101	92.4244	87.5484
2210406O10Rik	15.6063	18.7118	22.9462	10.0093	20.6384	13.2985
2210407C18Rik	2.40097	0	0	0	0	0
2210408F21Rik	152.461	121.626	132.897	80.0747	104.09	90.873
2210408I21Rik	391.358	273.872	281.091	228.213	308.679	269.294
2210411M09Rik	0	0	0	1.00093	0.897324	0
2210412B16Rik	7.2029	7.65481	19.1219	10.0093	3.5893	7.75745
2210414B05Rik	0	0	0	0	0	0
2210417A02Rik	0	0	0	0	0	0
2210418O10Rik	0	1.70107	0	0	1.79465	1.10821
2210420H20Rik	0	0	0	0	0	0
2300002M23Rik	0	0	0	0	0	0
2300003K06Rik	0	0	0	0	0	0
2300005B03Rik	1.20048	0	0	0	0	0
2300009A05Rik	61.2247	57.8364	61.19	56.0523	60.1207	63.1678
2310001H17Rik	0	0.850535	4.78046	0	2.69197	1.10821
2310001K24Rik	1.20048	0	0	1.00093	1.79465	1.10821
2310002F09Rik	2.40097	0	0	0	2.69197	0
2310002L09Rik	0	0	0	0	0.897324	0
2310003L06Rik	0	0	0	0	0	0
2310005A03Rik	0	0.850535	0	1.00093	0	0
2310005E17Rik	0	0	0	0	0	0
2310007B03Rik	0	0	0	0	0	0
2310008N11Rik	0	0	0	0	0	0
2310009A05Rik	81.6329	83.3524	79.3557	81.0757	69.0939	77.5745
2310009B15Rik	43.2174	54.4342	49.7168	41.0383	54.7368	50.9775
2310010G23Rik	7.2029	2.5516	1.91219	5.00467	4.48662	4.43283
2310010J17Rik	18.0073	22.9644	29.6389	19.0177	29.6117	24.3806
2310011J03Rik	224.49	238.15	237.111	260.243	247.661	233.832
2310014F06Rik	0	0.850535	1.91219	1.00093	0.897324	2.21641
2310015A10Rik	60.0242	73.146	65.0143	65.0607	74.4779	74.2499
2310015D24Rik	1.20048	2.5516	0	0	4.48662	1.10821
2310015K22Rik	0	0	0	0	0	0
2310016D03Rik	0	0	0	1.00093	0	0
2310016D23Rik	0	0	0	0	0	0
2310016G11Rik	0	0	0.956093	2.00187	1.79465	1.10821
2310020H05Rik	0	0	0	0	0	0
2310022A10Rik	96.0387	88.4556	127.16	86.0803	108.576	69.817
2310022B05Rik	265.307	261.965	293.521	295.276	313.166	280.376
2310026I22Rik	3.60145	2.5516	10.517	4.00374	4.48662	5.54104
2310026L22Rik	1.20048	0	0	0	0	3.32462
2310030A07Rik	1.20048	0	0	1.00093	0	0
2310030G06Rik	18.0073	22.9644	21.034	14.0131	14.3572	13.2985
2310031A07Rik	0	0	0	0	0	0
2310033P09Rik	87.6353	94.4094	96.5654	98.0916	108.576	93.0894
2310034C09Rik	0	0	0	0	0	0
2310034O05Rik	0	0	0.956093	0	0	0
2310035C23Rik	1673.47	1534.36	1536.44	1439.34	1485.07	1553.71
2310036O22Rik	399.761	464.392	477.09	478.447	463.916	534.156
2310039H08Rik	20.4082	25.516	29.6389	29.0271	45.7635	36.5708
2310039L15Rik	0	0	0	0	0	0
2310040G07Rik	2.40097	0.850535	1.91219	0	1.79465	0
2310040G24Rik	4.80193	9.35588	8.60484	1.00093	8.97324	1.10821
2310043L19Rik	0	0	0	0	0	1.10821
2310043M15Rik	0	0	0	0	0	0
2310043O21Rik	0	0	0	0	0.897324	0
2310044K18Rik	0	0	0	0	0	0
2310046K23Rik	0	0	0	0	0	0
2310047D07Rik	2.40097	3.40214	0.956093	0	2.69197	2.21641
2310050C09Rik	0	0	0	0	0	0
2310057J18Rik	0	0	0.956093	0	0	0
2310057M21Rik	172.87	170.107	172.097	148.138	155.237	147.392
2310057N15Rik	0	0	0	0	0	0
2310058D17Rik	30.0121	29.7687	30.595	26.0243	28.7144	17.7313
2310061I04Rik	231.693	247.506	267.706	236.22	237.791	230.507
2310061N02Rik	0	0	0	0	0	0
2310065F04Rik	0	0	0	0	0	0
2310068J16Rik	1.20048	3.40214	3.82437	3.0028	0	1.10821
2310069B03Rik	0	0	0	0	0	0
2310069G16Rik	57.6232	57.8364	60.2339	48.0448	35.893	46.5447
2310074N15Rik	14.4058	11.057	2.86828	10.0093	3.5893	7.75745
2310075C17Rik	6.00242	13.6086	2.86828	21.0196	19.7411	15.5149
2310079G19Rik	0	0	0	0	0	0
2310081O03Rik	0	0	0	0	0	0
2410002F23Rik	372.15	400.602	409.208	448.419	418.153	441.066
2410003L11Rik	0	0.850535	0	0	0	0
2410004B18Rik	229.292	252.609	294.477	253.236	314.961	264.861
2410004I01Rik	2.40097	0.850535	2.86828	2.00187	3.5893	2.21641
2410004P03Rik	12.0048	12.758	4.78046	4.00374	18.8438	13.2985
2410006H16Rik	111.645	112.271	101.346	123.115	146.264	148.5
2410012E07Rik	0	0	0	0	0	0
2410015M20Rik	378.152	353.822	348.018	416.389	386.747	395.63
2410016O06Rik	144.058	142.89	189.306	149.139	157.929	173.989
2410017I17Rik	0	0	0	0	0	0
2410018L13Rik	22.8092	27.2171	25.8145	15.014	18.8438	17.7313
2410021H03Rik	0	0	0	1.00093	0	0
2410022M11Rik	57.6232	86.7545	75.5313	97.0906	85.2458	99.7386
2410080I02Rik	3.60145	12.758	5.73656	4.00374	2.69197	4.43283
2410089E03Rik	1334.94	999.378	1155.92	957.894	992.44	976.33
2410124H12Rik	0	0	0	0	0.897324	0
2410131K14Rik	290.517	378.488	337.501	419.391	411.872	346.869
2410137M14Rik	2.40097	1.70107	0.956093	2.00187	0.897324	1.10821
2410141K09Rik	0	0	0	0	0	0
2410152P15Rik	0	0	0	1.00093	0	0
2500002B13Rik	14.4058	7.65481	14.3414	5.00467	7.17859	8.86566
2500004C02Rik	72.029	91.0072	94.6532	113.106	98.7056	114.145
2510002D24Rik	57.6232	91.0072	104.214	111.104	99.603	75.3581
2510009E07Rik	1298.92	1239.23	1239.1	1332.24	1103.71	1407.42
2510016D11Rik	7.2029	3.40214	2.86828	5.00467	8.07592	4.43283
2510017J16Rik	9.60387	12.758	12.4292	7.00654	8.07592	12.1903
2510039O18Rik	214.887	219.438	242.848	257.24	259.327	207.235
2510046G10Rik	7.2029	9.35588	6.69265	6.00561	5.38394	11.0821
2600006K01Rik	3.60145	1.70107	0.956093	1.00093	2.69197	2.21641
2600014E21Rik	16.8068	11.057	9.56093	0	8.97324	2.21641
2610001A08Rik	12.0048	6.80428	9.56093	5.00467	5.38394	8.86566
2610001J05Rik	164.466	124.178	115.687	132.123	159.724	159.582
2610002M06Rik	1062.43	859.891	951.313	937.875	939.498	928.678
2610008E11Rik	669.87	601.328	560.27	598.559	610.18	641.652
2610011E03Rik	111.645	66.3417	59.2778	40.0374	26.9197	39.8955
2610012C04Rik	8.40338	5.10321	0.956093	1.00093	0.897324	2.21641
2610016A17Rik	0	0	0	0	0	0
2610020C07Rik	19.2077	21.2634	22.9462	32.0299	33.201	19.9477
2610020F03Rik	4.80193	0	5.73656	1.00093	1.79465	1.10821
2610020H08Rik	10.8044	17.0107	8.60484	11.0103	16.1518	9.97386
2610021A01Rik	540.218	400.602	462.749	385.36	364.314	436.634
2610027F03Rik	0	0	0	0	0	0
2610027K06Rik	0	0	0	0	2.69197	0
2610028E06Rik	6.00242	2.5516	2.86828	6.00561	0.897324	7.75745
2610028H24Rik	0	0.850535	0	0	0	0
2610034O05Rik	0	0	0	0	0	0
2610035D17Rik	78.0314	124.178	120.468	114.106	114.857	96.414
2610035F20Rik	1.20048	0	0	0	0	0
2610037D02Rik	115.246	115.673	110.907	80.0747	85.2458	85.3319
2610042L04Rik	1.20048	1.70107	0	0	0	0
2610044O15Rik8	547.42	439.726	420.681	461.431	415.461	530.831
2610105M22Rik	0	0	0	0	0	0
2610203C20Rik	813.928	450.783	477.09	367.343	357.135	404.496
2610203C22Rik	13.2053	11.9075	12.4292	5.00467	8.97324	9.97386
2610204G07Rik	0	0	0	0	0	0
2610206C17Rik	0	0	1.91219	0	0	0
2610300A13Rik	0	0	0	0	0	0
2610301B20Rik	541.418	436.324	467.529	433.405	463.019	474.313
2610303G11Rik	0	0	0	0	0	0
2610305D13Rik	9.60387	10.2064	4.78046	8.00747	7.17859	13.2985
2610306M01Rik	54.0218	59.5374	42.0681	61.057	40.3796	64.276
2610307P16Rik	4.80193	4.25267	0	3.0028	6.28127	3.32462
2610316D01Rik	97.2392	67.1922	63.1021	53.0495	56.5314	58.735
2610318N02Rik	2.40097	1.70107	1.91219	9.00841	0	12.1903
2610507B11Rik	3333.74	4132.75	3913.29	4381.09	3867.47	3991.76
2610507I01Rik	32.4131	34.8719	55.4534	52.0486	45.7635	38.7872
2610509F24Rik	0	0	0	0	0	0
2610524H06Rik	86.4348	96.1104	81.2679	85.0794	69.9913	108.604
2610528A11Rik	0	1.70107	0.956093	2.00187	1.79465	3.32462
2610528J11Rik	0	0	0	0	0	0
2700012I20Rik	7.2029	2.5516	2.86828	1.00093	0	3.32462
2700016F22Rik	14.4058	9.35588	4.78046	19.0177	9.87056	7.75745
2700029L08Rik	38.4155	21.2634	21.9901	7.00654	12.5625	9.97386
2700029M09Rik	411.766	372.534	413.032	414.387	400.206	421.119
2700033N17Rik	18.0073	19.5623	4.78046	25.0234	22.4331	26.597
2700038G22Rik	4.80193	5.95374	4.78046	4.00374	4.48662	1.10821
2700046A07Rik	6.00242	6.80428	12.4292	5.00467	5.38394	12.1903
2700046G09Rik	26.4106	44.2278	50.6729	50.0467	41.2769	45.4365
2700049A03Rik	204.082	177.762	172.097	183.171	166.005	195.044
2700060E02Rik	500.602	505.218	573.656	496.463	529.421	552.995
2700062C07Rik	129.652	163.303	135.765	183.171	138.188	149.608
2700068H02Rik	0	4.25267	3.82437	2.00187	2.69197	2.21641
2700069I18Rik	0	0	0.956093	1.00093	1.79465	1.10821
2700078F05Rik	61.2247	27.2171	28.6828	16.0149	18.8438	17.7313
2700081O15Rik	228.092	239.851	281.091	205.192	227.023	227.182
2700089I24Rik	0	0.850535	0	0	0	0
2700094K13Rik	55.2222	63.7901	74.5753	60.0561	61.018	58.735
2700097O09Rik	72.029	57.8364	62.146	41.0383	51.1475	54.3021
2810001G20Rik	85.2343	88.4556	75.5313	110.103	104.987	110.821
2810002D19Rik	42.0169	30.6193	43.9803	31.029	36.7903	33.2462
2810004N23Rik	116.447	165.004	158.711	155.145	153.442	132.985
2810006K23Rik	91.2367	126.73	103.258	107.1	127.42	108.604
2810013P06Rik	146.459	247.506	215.121	252.235	241.38	274.835
2810021J22Rik	147.659	170.957	178.789	201.188	177.67	207.235
2810029C07Rik	74.43	109.719	92.741	76.071	95.1163	88.6566
2810030D12Rik	0	0.850535	0	0	0	0
2810032G03Rik	84.0338	124.178	94.6532	126.118	116.652	95.3058
2810049E08Rik	25.2102	26.3666	32.5072	14.0131	36.7903	33.2462
2810402E24Rik	25.2102	31.4698	28.6828	31.029	23.3304	39.8955
2810403A07Rik	733.495	819.065	834.669	808.755	719.654	838.913
2810403D21Rik	2.40097	0.850535	0.956093	0	0	1.10821
2810404F17Rik	0	0	0	0	0	1.10821
2810404M03Rik	0	1.70107	0	2.00187	0.897324	2.21641
2810405F15Rik	2.40097	2.5516	3.82437	2.00187	4.48662	0
2810405F17Rik	14.4058	34.0214	35.3754	35.0327	26.0224	25.4888
2810407A14Rik	15.6063	17.8612	14.3414	20.0187	14.3572	11.0821
2810408A11Rik	0	0.850535	3.82437	6.00561	2.69197	7.75745
2810408I11Rik	3.60145	7.65481	6.69265	13.0121	4.48662	5.54104
2810410L24Rik	12.0048	17.0107	22.9462	29.0271	26.9197	15.5149
2810414N06Rik	13.2053	17.0107	19.1219	11.0103	12.5625	18.8395
2810417H13Rik	3.60145	11.057	2.86828	4.00374	13.4599	8.86566
2810425M01Rik	6.00242	4.25267	1.91219	12.0112	1.79465	6.64924
2810428I15Rik	266.507	230.495	268.662	338.316	343.675	338.003
2810428J06Rik	43.2174	22.1139	18.1658	25.0234	18.8438	18.8395
2810429I04Rik	22.8092	36.573	26.7706	31.029	20.6384	26.597
2810430I11Rik	0	0.850535	1.91219	0	2.69197	1.10821
2810432F15Rik	0	0	0	0	0.897324	0
2810433D01Rik	0	0	0	0	1.79465	1.10821
2810442N19Rik	3.60145	0.850535	0	0	0	0
2810454H06Rik	9.60387	15.3096	12.4292	8.00747	18.8438	17.7313
2810455O05Rik	91.2367	134.384	119.512	118.11	108.576	125.227
2810459M11Rik	100.841	113.121	115.687	127.119	131.009	105.28
2810468N07Rik	202.882	288.331	272.486	335.313	305.987	305.865
2810471M01Rik	0	0	0	0	0	0
2810474O19Rik	430.974	410.808	401.559	415.388	372.389	422.227
2900002M20Rik	94.8382	61.2385	54.4973	63.0589	43.0715	59.8432
2900005J15Rik	9.60387	18.7118	17.2097	1.00093	9.87056	5.54104
2900009J06Rik	8.40338	7.65481	8.60484	12.0112	5.38394	6.64924
2900011O08Rik	1555.83	1458.67	1572.77	1439.34	1494.94	1578.09
2900018N21Rik	9.60387	5.10321	6.69265	10.0093	6.28127	6.64924
2900022M07Rik	82.8334	69.7438	64.0582	41.0383	40.3796	83.1155
2900026A02Rik	411.766	316.399	379.569	329.307	307.782	344.652
2900035J10Rik	7.2029	0.850535	2.86828	3.0028	0	2.21641
2900037B21Rik	19.2077	10.2064	5.73656	8.00747	6.28127	12.1903
2900041M22Rik	6.00242	5.10321	4.78046	3.0028	2.69197	1.10821
2900042K21Rik	6.00242	2.5516	4.78046	6.00561	4.48662	6.64924
2900052L18Rik	36.0145	47.6299	41.112	49.0458	44.8662	39.8955
2900052N01Rik	390.157	340.214	326.028	386.361	388.541	362.384
2900055J20Rik	243.698	252.609	237.111	236.22	215.358	236.048
2900060B14Rik	1.20048	1.70107	2.86828	0	2.69197	4.43283
2900064F13Rik	56.4227	46.7794	42.0681	34.0318	41.2769	36.5708
2900064K03Rik	454.983	153.947	184.526	83.0775	133.701	126.336
2900069G24Rik	1.20048	0	0.956093	0	0	0
2900072N19Rik	0	5.10321	0.956093	1.00093	0.897324	6.64924
2900076A07Rik	63.6256	64.6406	62.146	86.0803	71.7859	55.4104
2900076G11Rik	0	5.10321	0	0	0.897324	2.21641
2900079G21Rik	46.8189	51.8826	32.5072	50.0467	47.5582	48.7611
2900089D17Rik	8.40338	3.40214	8.60484	7.00654	3.5893	3.32462
2900092C05Rik	0	0.850535	0	0	0	1.10821
2900092N22Rik	308.524	184.566	166.36	151.141	96.911	135.201
2900092O11Rik	0	0	0	0	0	0
2900093K20Rik	13.2053	26.3666	18.1658	24.0224	21.5358	28.8134
2900097C17Rik	1206.49	1357.45	1446.57	1500.4	1548.78	1588.06
3010001F23Rik	14.4058	10.2064	5.73656	5.00467	11.6652	3.32462
3010003L21Rik	0	0	0	0	0	1.10821
3010026O09Rik	51.6208	62.9396	68.8387	50.0467	67.2993	63.1678
3100002H09Rik	19.2077	4.25267	4.78046	1.00093	0.897324	3.32462
3100003L05Rik	0	0	0	0	0	1.10821
3110001I22Rik	52.8213	47.6299	48.7607	63.0589	41.2769	63.1678
3110002H16Rik	254.503	277.274	257.189	261.244	251.251	284.809
3110004A20Rik	2.40097	0	0	0	0	0
3110009E18Rik	13.2053	24.6655	20.078	10.0093	17.0492	29.9216
3110018I06Rik	0	0	0	0	0	0
3110021N24Rik	16.8068	7.65481	22.9462	20.0187	9.87056	13.2985
3110031N09Rik	4.80193	1.70107	0.956093	0	3.5893	2.21641
3110035E14Rik	3572.64	2253.92	4155.18	454.424	2416.49	2383.75
3110039M20Rik	298.92	199.025	200.78	207.193	165.108	252.671
3110040N11Rik	67.2271	75.6976	66.9265	90.0841	78.9645	76.4663
3110043O21Rik	422.57	425.267	374.788	465.434	420.845	431.093
3110045C21Rik	15.6063	11.9075	4.78046	8.00747	7.17859	7.75745
3110052M02Rik	134.454	123.328	130.985	103.096	100.5	130.768
3110056K07Rik	60.0242	68.0428	68.8387	57.0532	78.9645	72.0335
3110062G12Rik	21.6087	11.9075	11.4731	18.0168	9.87056	8.86566
3110062M04Rik	45.6184	51.0321	79.3557	38.0355	56.5314	70.9253
3110070M22Rik	12.0048	8.50535	28.6828	18.0168	9.87056	22.1641
3110079O15Rik	3.60145	5.95374	1.91219	3.0028	4.48662	1.10821
3110080O07Rik	12.0048	4.25267	12.4292	1.00093	2.69197	3.32462
3110082I17Rik	40.8164	35.7225	50.6729	40.0374	43.9689	34.3544
3110082J24Rik	8.40338	11.057	8.60484	7.00654	8.97324	13.2985
3110083C13Rik	10.8044	8.50535	10.517	6.00561	3.5893	6.64924
3110099E03Rik	1.20048	2.5516	1.91219	1.00093	0	1.10821
3222401L13Rik	45.6184	47.6299	65.9704	64.0598	52.0448	79.7909
3300002A11Rik	0	0.850535	0	2.00187	0	2.21641
3300002I08Rik	19.2077	20.4128	25.8145	18.0168	14.3572	15.5149
3300002P13Rik	0	0	0	1.00093	0	0
3300005D01Rik	1.20048	0	0	0	0	0
3425401B19Rik	2.40097	7.65481	1.91219	5.00467	3.5893	2.21641
3632451O06Rik	236.495	234.748	257.189	169.158	250.353	197.261
3632454L22Rik	44.4179	16.1602	26.7706	25.0234	24.2277	25.4888
3830403N18Rik	2.40097	1.70107	0	1.00093	0.897324	1.10821
3830406C13Rik	282.114	290.032	289.696	259.242	260.224	316.947
3830408C21Rik	14.4058	11.057	4.78046	5.00467	7.17859	6.64924
3830417A13Rik	0	0	0	0	0	0
3830422I06Rik	1.20048	0	2.86828	0	0.897324	0
3830432H09Rik	3.60145	0	0	0	1.79465	1.10821
3930402G23Rik	1.20048	0	0.956093	2.00187	0.897324	0
4430402I18Rik	32.4131	38.2741	39.1998	18.0168	34.0983	26.597
4631405J19Rik	0	0.850535	0	0	0	0
4631405K08Rik	0	0	0	0	0	0
4632404H12Rik	214.887	289.182	248.584	243.227	256.635	232.723
4632404M16Rik	6.00242	7.65481	4.78046	6.00561	4.48662	5.54104
4632411P08Rik	16.8068	17.0107	18.1658	14.0131	10.7679	11.0821
4632415L05Rik	225.691	250.908	243.804	238.222	286.246	263.753
4632427E13Rik	590.638	658.314	626.241	559.522	535.702	629.462
4632428C04Rik	19.2077	19.5623	18.1658	30.028	26.0224	31.0298
4632432E15Rik	0	0	0	0	0	0
4633401B06Rik	19.2077	16.1602	10.517	10.0093	8.97324	7.75745
4731419I09Rik	1.20048	0	0.956093	1.00093	0	1.10821
4732414G09Rik	8.40338	7.65481	14.3414	26.0243	17.9465	17.7313
4732416N19Rik	42.0169	45.9289	37.2876	48.0448	44.8662	34.3544
4732419C18Rik	0	2.5516	1.91219	0	0	0
4732440D04Rik	129.652	102.064	112.819	110.103	87.9377	106.388
4732456N10Rik	0	0	0	0	0.897324	0
4732463B04Rik	7.2029	6.80428	4.78046	3.0028	5.38394	0
4732465J04Rik	0	0	1.91219	0	0	1.10821
4732471J01Rik	7.2029	3.40214	5.73656	3.0028	3.5893	3.32462
4732487G21Rik	2.40097	0	0	0	0.897324	1.10821
4732490B19Rik	0	0	0	0	0	0
4732491K20Rik	30.0121	37.4235	38.2437	42.0392	28.7144	29.9216
4831440E17Rik	24.0097	30.6193	20.078	21.0196	19.7411	21.0559
4833403J16Rik	1.20048	1.70107	0	1.00093	0	0
4833407H14Rik	2.40097	0	1.91219	2.00187	0	2.21641
4833412C05Rik	9.60387	4.25267	3.82437	1.00093	3.5893	2.21641
4833412K13Rik	31.2126	39.1246	21.9901	30.028	22.4331	25.4888
4833413E03Rik	0	0	0	0	0	0
4833413G10Rik	36.0145	46.7794	26.7706	42.0392	39.4823	34.3544
4833417C18Rik	2.40097	1.70107	4.78046	7.00654	7.17859	4.43283
4833418N02Rik	16.8068	26.3666	36.3315	28.0262	22.4331	43.2201
4833420G17Rik	326.532	388.694	417.813	424.396	394.823	457.69
4833421G17Rik	6.00242	2.5516	1.91219	4.00374	3.5893	2.21641
4833422C13Rik	16.8068	11.057	19.1219	7.00654	19.7411	18.8395
4833422M21Rik	7.2029	2.5516	3.82437	1.00093	7.17859	2.21641
4833423E24Rik	0	0	0	1.00093	0	0
4833427F10Rik	0	0	0	0	0	0
4833427G06Rik	0	2.5516	0.956093	1.00093	0.897324	4.43283
4833428L15Rik	0	0	0	0	0	0
4833439L19Rik	989.198	1312.38	1315.58	1322.23	1258.05	1385.26
4833445I07Rik	34.814	54.4342	38.2437	54.0504	47.5582	36.5708
4921501E09Rik	6.00242	1.70107	2.86828	1.00093	2.69197	1.10821
4921504A21Rik	22.8092	21.2634	21.034	26.0243	24.2277	14.4067
4921504E06Rik	0	1.70107	0.956093	0	0	0
4921506M07Rik	1.20048	1.70107	3.82437	3.0028	8.07592	6.64924
4921507G05Rik	1.20048	0.850535	0	0	0.897324	1.10821
4921507P07Rik	4.80193	4.25267	4.78046	4.00374	3.5893	3.32462
4921508D12Rik	0	0	0	1.00093	0	0
4921508M14Rik	1.20048	2.5516	3.82437	2.00187	0.897324	0
4921509A06Rik	0	0	0	0	0	0
4921509C19Rik	0	0	0	0	0	0
4921511C10Rik	0	0	0	0	0	0
4921511C20Rik	0	0	0	0	0	0
4921511E07Rik	0	0	0	0	0	0
4921511H03Rik	1.20048	0	0	0	0	0
4921511M17Rik	0	0	0	0	0	0
4921513D11Rik	19.2077	27.2171	9.56093	18.0168	11.6652	19.9477
4921513I03Rik	0	0	0	0	0	0
4921514A10Rik	0	0.850535	0.956093	0	1.79465	2.21641
4921515E04Rik	0	0	0	0	0	0
4921517D22Rik	0	1.70107	0	0	0	1.10821
4921518K17Rik	0	0	0	0	0	0
4921521D15Rik	0	0	0	0	0.897324	0
4921522P10Rik	0	0	0.956093	0	0	0
4921523L03Rik	0	0	0	0	0	0
4921524J17Rik	122.449	119.925	104.214	131.122	128.317	148.5
4921524L21Rik	0	0	0	0	0	0
4921527H02Rik	0	0	0	0	0	0
4921528I07Rik	0	0	0	0	0	0
4921529L05Rik	0	0	0	1.00093	0	0
4921530L21Rik	0	0	0.956093	2.00187	0.897324	0
4921531C22Rik	39.616	44.2278	47.8046	29.0271	35.893	50.9775
4921534H16Rik	0	0	0	0	0	0
4921536K21Rik	1.20048	4.25267	5.73656	5.00467	4.48662	1.10821
4921539E11Rik	0	0.850535	0	0	0	0
4921539H07Rik	24.0097	8.50535	21.9901	0	12.5625	5.54104
4922502D21Rik	0	0	0	0	0	0
4922502N22Rik	0	0	0	0	0	0
4930401G09Rik	0	0	0	0	0	0
4930401O10Rik	0	0	0	0	0	0
4930401O12Rik	0	0	0	0	0	0
4930402C01Rik	0	0	0	0	0	0
4930402F06Rik	0	0.850535	0	0	0	0
4930402H05Rik	0	0	0	0	0	0
4930402H24Rik	1397.36	1815.89	1667.43	1572.47	1651.97	1692.23
4930402K13Rik	0	0	0	0	0	0
4930403D09Rik	0	0	0	0	0	0
4930403O15Rik	84.0338	47.6299	46.8486	41.0383	32.3037	44.3283
4930403P22Rik	0	0	0	0	0	0
4930404A12Rik	0	0	1.91219	0	0	0
4930404H24Rik	2.40097	1.70107	0	2.00187	0	0
4930404I05Rik	0	0	1.91219	0	0.897324	1.10821
4930404N11Rik	3.60145	4.25267	3.82437	5.00467	3.5893	5.54104
4930405A21Rik	3.60145	1.70107	1.91219	3.0028	1.79465	3.32462
4930405D11Rik	0	0	0	0	0	0
4930405H06Rik	0	0	0	0	0	1.10821
4930405L22Rik	0	0	0	0	0	0
4930405N21Rik	0	0	0	0	0.897324	0
4930405O22Rik	58.8237	31.4698	28.6828	18.0168	10.7679	25.4888
4930406D18Rik	0	0	0	0	0	0
4930407G08Rik	0	0	0	2.00187	0.897324	1.10821
4930407I10Rik	0	0	0	0	0	0
4930408K08Rik	0	0	0	0	0	0
4930408O17Rik	1.20048	0	3.82437	0	0	2.21641
4930412B13Rik	0	0	0	0	0	0
4930412C18Rik	33.6135	37.4235	19.1219	26.0243	28.7144	37.679
4930412E21Rik	0	0	0	0	0	0
4930412F09Rik	0	0	0	0	0	0
4930412L05Rik	0	0	0	0	0.897324	0
4930412M03Rik	2.40097	1.70107	0.956093	3.0028	0	2.21641
4930412O13Rik	0	0	0	0	0	0
4930413E15Rik	0	0	0	0	0	0
4930415F15Rik	2.40097	2.5516	0	1.00093	1.79465	2.21641
4930415L06Rik	0	0	0	0	0	0
4930415O20Rik	0	0.850535	0	0	0	0
4930417H01Rik	3.60145	0	0.956093	2.00187	0.897324	1.10821
4930417O13Rik	18.0073	14.4591	12.4292	16.0149	9.87056	15.5149
4930417O22Rik	1.20048	0	0	0	0	0
4930419G24Rik	0	0	0.956093	4.00374	1.79465	0
4930420N18Rik	0	0	0	0	0.897324	0
4930421C12Rik	0	0.850535	0	0	0	0
4930422M22Rik	0	1.70107	0	0	0	0
4930423C22Rik	0	0	0	0	0	0
4930423M02Rik	0	0	0	0	0	0
4930425K10Rik	0	0	0	0	0	0
4930425L21Rik	0	0	0	1.00093	0	0
4930425O10Rik	0	0	0	0	0	0
4930426D05Rik	2.40097	3.40214	1.91219	3.0028	1.79465	4.43283
4930426I24Rik	1.20048	12.758	9.56093	2.00187	8.07592	6.64924
4930426L09Rik	3.60145	3.40214	13.3853	6.00561	7.17859	1.10821
4930427A07Rik	3.60145	5.10321	9.56093	6.00561	12.5625	8.86566
4930428N03Rik	0	0	0	0	0	1.10821
4930428O21Rik	0	0	0	0	0	0
4930429D17Rik	0	0	0	0	0	0
4930429F24Rik	4.80193	8.50535	3.82437	9.00841	7.17859	5.54104
4930429P21Rik	0	0	0	0	0	0
4930430A15Rik	0	0	0	0	0	0
4930430E12Rik	0	0	0	0	0	0
4930430F08Rik	279.713	232.196	227.55	237.221	199.206	259.32
4930430O22Rik	0	0	0.956093	0	0	1.10821
4930431F12Rik	0	0	0	0	0	0
4930431L21Rik	0	0	0	0	0	0
4930431P03Rik	2.40097	1.70107	0.956093	1.00093	0	0
4930432B10Rik	31.2126	28.0676	15.2975	15.014	9.87056	14.4067
4930432H08Rik	0	0	0	0	0	0
4930432K21Rik	31.2126	20.4128	22.9462	18.0168	32.3037	25.4888
4930432L08Rik	0	1.70107	0	0	0	1.10821
4930432M17Rik	0	0	0	0	0	0
4930433B08Rik	0	0	0	0	0	0
4930433I11Rik	0	0	0	0	0	0
4930433J02Rik	0	0	0	0	0	0
4930433N12Rik	0	0	0	0	0	0
4930434B07Rik	0	0	0	0	0	0
4930434O05Rik	0	0	0	0	0	0
4930435C17Rik	0	0	0	0	0	0
4930435E12Rik	0	0	0	0	0	0
4930438A08Rik	0	0	0	0	0	0
4930438E09Rik	0	0	0	0	0	0
4930439A04Rik	0	0	0	0	0	0
4930439D14Rik	2.40097	9.35588	3.82437	3.0028	3.5893	3.32462
4930440C22Rik	0	0	0	0	0	0
4930440I19Rik	0	0	0	0	0	0
4930441J16Rik	0	0	0	0	0	0
4930442H23Rik	0	0	0	0	0	0
4930442J19Rik	0	0	0	0	0	0
4930442L01Rik	0	0	0	0	0	0
4930442P19Rik	0	0	0	0	0	0
4930443O20Rik	0	0	0.956093	0	0	0
4930444A19Rik	0	0	0	0	0	0
4930444E06Rik	0	0	0	0	0	0
4930444G20Rik	0	0	0	0	0	0
4930444M15Rik	1.20048	0.850535	0	0	0	0
4930444P10Rik	4.80193	3.40214	2.86828	1.00093	3.5893	5.54104
4930445B16Rik	0	0	0.956093	0	0	0
4930445N08Rik	1.20048	0	0	0	0	0
4930445N18Rik	3.60145	0.850535	0.956093	1.00093	0	0
4930447A16Rik	0	0	0	0	0	0
4930447C04Rik	124.85	83.3524	89.8727	51.0476	68.1966	85.3319
4930447F04Rik	0	0	0	0	0	0
4930447F24Rik	0	0.850535	0	0	0	0
4930447M23Rik	57.6232	42.5267	47.8046	72.0673	58.3261	46.5447
4930447N08Rik	2.40097	2.5516	0	0	0.897324	0
4930448D08Rik	0	0	0	0	0	0
4930448E22Rik	0	2.5516	1.91219	0	0	1.10821
4930448H16Rik	0	0	0	0	0	0
4930448I06Rik	0	0	0	0	0	0
4930448I18Rik	0	0	0	0	0	1.10821
4930448N21Rik	73.2295	62.089	47.8046	54.0504	43.0715	43.2201
4930449E01Rik	0	0	0	0	0	0
4930449I04Rik	0	1.70107	0	0	2.69197	1.10821
4930449I24Rik	0	0	0	0	0	0
4930451E10Rik	0	0	0	0	0	0
4930451G09Rik	33.6135	39.1246	45.8925	39.0364	34.0983	31.0298
4930451I11Rik	0	0	0	0	0	0
4930452B06Rik	86.4348	95.2599	86.0484	61.057	87.0404	89.7648
4930452N14Rik	1.20048	0.850535	2.86828	0	0.897324	0
4930453H23Rik	0	0.850535	0	0	0	0
4930453N24Rik	466.988	502.666	491.432	524.49	480.068	658.275
4930453O03Rik	0	0	0	0	0	0
4930455B14Rik	0	0	0.956093	0	0.897324	0
4930455D15Rik	0	1.70107	0	0	0.897324	0
4930455G09Rik	1.20048	0.850535	0	4.00374	0.897324	0
4930455H04Rik	0	0.850535	0	1.00093	0	0
4930456G14Rik	8.40338	13.6086	6.69265	6.00561	8.07592	11.0821
4930456L15Rik	0	0	0	0	0	0
4930458D05Rik	19.2077	26.3666	19.1219	27.0252	19.7411	29.9216
4930459L07Rik	0	0	0	0	0	0
4930461C15Rik	0	0	0.956093	0	5.38394	0
4930461G14Rik	0	0	0	0	0	0
4930463O16Rik	0	0	0	0	0	0
4930465M20Rik	3.60145	0.850535	1.91219	4.00374	0.897324	1.10821
4930466I24Rik	0	0	0	0	0	0
4930467D21Rik	0	0	0	0	0	0
4930467E23Rik	0	0	0.956093	0	0.897324	0
4930467K11Rik	1.20048	1.70107	0	0	0	0
4930469G21Rik	0	0	0	0	0	0
4930469K13Rik	0	1.70107	0	0	0	0
4930470B04Rik	1.20048	0	0	2.00187	0	0
4930470G03Rik	4.80193	4.25267	6.69265	5.00467	7.17859	4.43283
4930470P17Rik	0	0	0	0	0	0
4930471C04Rik	2.40097	2.5516	0.956093	1.00093	0.897324	2.21641
4930471C06Rik	0	0	0	0	0	0
4930471D02Rik	0	0	0	0	0	0
4930471M09Rik	1.20048	1.70107	5.73656	2.00187	3.5893	2.21641
4930473A02Rik	0	2.5516	1.91219	4.00374	2.69197	6.64924
4930473D10Rik	0	0	0	0	0	0
4930474B08Rik	0	0	0	0	0	0
4930474H06Rik	0	0.850535	1.91219	0	0	0
4930474N05Rik	0	0	0	0	0	0
4930477E14Rik	0	0	0	0	0	0
4930477O15Rik	4.80193	2.5516	2.86828	1.00093	0	6.64924
4930478K11Rik	2.40097	1.70107	0.956093	2.00187	4.48662	4.43283
4930478M09Rik	0	0	0	0	0	0
4930478P22Rik	0	0	0	0	0	0
4930479D17Rik	10.8044	21.2634	17.2097	14.0131	16.1518	5.54104
4930480E11Rik	0	0	0	0	0	0
4930480G23Rik	0	0	0	0	0	0
4930480K15Rik	1.20048	0	0	0	0	0
4930480K23Rik	40.8164	62.9396	74.5753	67.0626	51.1475	54.3021
4930481A15Rik	18.0073	21.2634	18.1658	26.0243	29.6117	26.597
4930481B07Rik	6.00242	8.50535	8.60484	2.00187	2.69197	2.21641
4930483J18Rik	0	0	0	0	0	0
4930483K19Rik	0	0	0	0	0	0
4930486F22Rik	0	0	0	0	0	0
4930486I03Rik	0	0	0	0	0	0
4930486L24Rik	3.60145	0	0.956093	4.00374	0	2.21641
4930487D11Rik	0	0	0	0	0	0
4930488B22Rik	1.20048	0	0	0	0	0
4930500F04Rik	0	1.70107	0.956093	1.00093	1.79465	0
4930500F10Rik	22.8092	27.2171	22.9462	41.0383	24.2277	27.7052
4930500L23Rik	0	0	0	1.00093	0	0
4930500M09Rik	2.40097	0.850535	1.91219	2.00187	0.897324	1.10821
4930502C17Rik	0	0	0	0	0	0
4930502E09Rik	0	0	0	0	0	0
4930502E18Rik	3.60145	0	0.956093	2.00187	0.897324	1.10821
4930503B20Rik	1.20048	0.850535	0	0	0.897324	0
4930503E14Rik	0	0	0	0	0	0
4930503L19Rik	202.882	165.854	145.326	179.167	168.697	190.612
4930503O07Rik	0	0	2.86828	0	0.897324	0
4930504D19Rik	0	0	0	0	0	0
4930504O13Rik	0	0	0	0	0	0
4930505A04Rik	7.2029	2.5516	5.73656	9.00841	4.48662	6.64924
4930505G20Rik	0	0	0	0	0	0
4930505K14Rik	0	0	0	0	0	0
4930505M18Rik	0	0	0	0	0	0
4930505N22Rik	0	0	0	1.00093	0.897324	0
4930505O20Rik	0	0	0	0	0	0
4930506C21Rik	32.4131	24.6655	18.1658	32.0299	25.1251	25.4888
4930507D05Rik	10.8044	6.80428	9.56093	13.0121	9.87056	11.0821
4930507D10Rik	0	0	0	0	0.897324	0
4930509E16Rik	1.20048	0	0	0	0	0
4930509G22Rik	6.00242	3.40214	2.86828	3.0028	0.897324	1.10821
4930509H03Rik	14.4058	19.5623	15.2975	10.0093	11.6652	22.1641
4930509J09Rik	0	0	0	0	0	0
4930509K18Rik	0	0	0	0	0	0
4930510E17Rik	0	0	0	0	0	0
4930511A02Rik	0	0	0.956093	0	0.897324	0
4930511E03Rik	0	0	0	0	0	0
4930511M06Rik	3.60145	4.25267	2.86828	4.00374	0	0
4930511M18Rik	0	0	0	0	0	0
4930511O05Rik	0	0	0	0	0	0
4930512B01Rik	2.40097	1.70107	3.82437	0	0.897324	2.21641
4930512H18Rik	0	0	0	0	0	0
4930512M02Rik	0	0	0	0	0	0
4930512P04Rik	0	0.850535	0	0	0.897324	0
4930513D17Rik	0	0	0.956093	0	0	2.21641
4930513N10Rik	2.40097	5.10321	4.78046	3.0028	4.48662	1.10821
4930513O06Rik	0	0	0	0	0	0
4930515B02Rik	0	0	0	0	0	0
4930515G01Rik	10.8044	11.9075	8.60484	8.00747	10.7679	13.2985
4930515L19Rik	0	0	0	0	0	0
4930516B21Rik	0	0	0	0	1.79465	0
4930516K23Rik	0	0	0	0	0	0
4930517E11Rik	0	0	0	0	0	0
4930517J16Rik	0	0	0.956093	2.00187	0	0
4930517L18Rik	0	0	0	0	0	0
4930517O19Rik	0	0.850535	0	1.00093	0	1.10821
4930518C09Rik	0	0	0	0	0	0
4930518I15Rik	16.8068	16.1602	27.7267	13.0121	16.1518	8.86566
4930518I17Rik	0	0	0	0	0	0
4930518J20Rik	0	0	0	0	0	0
4930519A11Rik	0	0	0	0	0	0
4930519D14Rik	0	0	0	0	0	0
4930519E07Rik	0	0	0	0	0	0
4930519F24Rik	0	0	0	0	0	0
4930519G04Rik	0	0	0	0	0	0
4930519H02Rik	0	0	0	0	0	0
4930519L02Rik	1.20048	0	0	0	0	0
4930519P11Rik	2.40097	1.70107	0	0	2.69197	1.10821
4930520M14Rik	0	0	0	0	0	0
4930520O04Rik	3.60145	4.25267	0	1.00093	2.69197	3.32462
4930521E06Rik	0	0	0	0	0	0
4930522H14Rik	0	0	0	0	0	0
4930522L14Rik	38.4155	22.9644	40.1559	34.0318	34.0983	35.4626
4930522N08Rik	0	0	0	0	0	0
4930522O17Rik	0	0	0	0	0	0
4930523C07Rik	1.20048	0.850535	2.86828	2.00187	3.5893	3.32462
4930524B15Rik	4.80193	0.850535	0	4.00374	0.897324	0
4930524B17Rik	0	0	0	0	0	0
4930524J08Rik	3.60145	8.50535	2.86828	7.00654	7.17859	9.97386
4930524N10Rik	0	0	0	0	0	0
4930524O07Rik	14.4058	11.9075	5.73656	14.0131	16.1518	12.1903
4930524O08Rik	0	0	0	0	0	0
4930525G20Rik	30.0121	44.2278	26.7706	53.0495	33.201	33.2462
4930526F13Rik	0	0.850535	0	0	0	0
4930526L06Rik	0	0	0	0	0	0
4930526M16Rik	0	0	0	0	0	0
4930527A07Rik	0	0	0	0	0	0
4930527B05Rik	0	0	0	0	0	0
4930527E20Rik	0	0	0	0	0	0
4930528D03Rik	2.40097	1.70107	0.956093	3.0028	0	0
4930528G23Rik	0	0.850535	0	0	0.897324	0
4930528J11Rik	0	0	0	1.00093	1.79465	0
4930528P14Rik	0	0	0	0	0	0
4930529I22Rik	0	0	0	0	0	0
4930532G15Rik	7.2029	5.95374	13.3853	11.0103	6.28127	6.64924
4930532M18Rik	0	0	0.956093	3.0028	0.897324	1.10821
4930533B01Rik	0	0.850535	0	0	0	0
4930533D04Rik	0	0	0	0	0	0
4930533I22Rik	0	0	0	0	0	0
4930533K18Rik	0	0	0.956093	1.00093	0.897324	1.10821
4930533L02Rik	0	0	0	0	0	0
4930533P14Rik	0	0	0	0	0	0
4930534D22Rik	6.00242	2.5516	3.82437	5.00467	0	0
4930535E02Rik	0	0	0	0	0	0
4930535G08Rik	0	0	0	0	0	0
4930535I16Rik	0	0.850535	0	2.00187	0	0
4930535L15Rik	0	0	1.91219	1.00093	4.48662	1.10821
4930535O05Rik	0	0	0	0	0	0
4930537H20Rik	7.2029	11.057	4.78046	6.00561	6.28127	1.10821
4930538E20Rik	0	0	0	0	0	0
4930538K18Rik	14.4058	17.8612	17.2097	13.0121	21.5358	18.8395
4930539C22Rik	0	0	0	0	0	0
4930539E08Rik	51.6208	61.2385	46.8486	33.0308	55.6341	50.9775
4930539J05Rik	49.2198	43.3773	40.1559	36.0336	48.4555	49.8693
4930539M17Rik	1.20048	0	1.91219	1.00093	0	1.10821
4930540E01Rik	0	0	0	0	0	0
4930540M05Rik	4.80193	5.95374	2.86828	0	2.69197	0
4930542C12Rik	0	0	0	0	0	0
4930542C16Rik	0	0	0	0	0	0
4930544D05Rik	2.40097	0.850535	0.956093	6.00561	4.48662	1.10821
4930544G11Rik	0	0	0	0	0	0
4930544I03Rik	2.40097	0	0	1.00093	0	0
4930544L04Rik	0	0	0	0	0	0
4930544M13Rik	0	0	0	0	0	0
4930545L23Rik	1.20048	0.850535	0	1.00093	0	1.10821
4930546C10Rik	0	0	0	0	0	0
4930547E08Rik	0	0	0	0	0	0
4930547M16Rik	9.60387	12.758	7.64874	14.0131	7.17859	11.0821
4930548G14Rik	0	0	0	0	0	0
4930548H24Rik	0	1.70107	0	0	1.79465	2.21641
4930548K13Rik	0	0	0	0	0	0
4930549C01Rik	0	0	0	0	0	0
4930550C14Rik	3.60145	1.70107	1.91219	0	3.5893	2.21641
4930550C17Rik	0	0	0	0	0	0
4930550L24Rik	0	0	0	0	0	0
4930551L18Rik	0	0	0	0	0	0
4930551O13Rik	1.20048	0	0	0	0.897324	0
4930552N02Rik	0	0	0	0	0	0
4930552P12Rik	0	0	0.956093	0	0.897324	0
4930553I04Rik	0	0	0	0	0	0
4930553M12Rik	0	0	0	0	0	0
4930553P18Rik	8.40338	10.2064	8.60484	10.0093	9.87056	12.1903
4930554C24Rik	0	0	0	0	0	0
4930554G22Rik	0	0	0	0	0	0
4930554G24Rik	0	0	0	0	0	0
4930554H23Rik	0	0.850535	2.86828	1.00093	2.69197	0
4930555A03Rik	0	0.850535	1.91219	0	0	0
4930555B11Rik	0	0	0	0	0	0
4930555B12Rik	0	0	0	0	0	0
4930555F03Rik	0	0	0	0	0	0
4930555G01Rik	0	0	0	0	0	0
4930555M17Rik	0	0	0	0	0	0
4930555O08Rik	0	0	0	0	0	0
4930556G01Rik	0	0	0	0	0	0
4930556G22Rik	0	0	0	0	0	0
4930556I23Rik	0	0	0	0	0	0
4930556J24Rik	0	4.25267	4.78046	1.00093	3.5893	1.10821
4930556L07Rik	0	0	0	0	0	0
4930556M19Rik	1.20048	1.70107	2.86828	0	0	1.10821
4930556N13Rik	0	0	0	0	0	0
4930557A04Rik	2.40097	1.70107	2.86828	3.0028	0.897324	2.21641
4930557B06Rik	0	0	0	0	0	0
4930557F10Rik	0	0	0	0	0	0
4930557J02Rik	0	0	0	0	0	0
4930558C23Rik	0	0	0	0	0	0
4930558F17Rik	0	0	0	0	0	0
4930558G05Rik	0	0	0	0	0	0
4930558J18Rik	0	0	0.956093	0	0.897324	1.10821
4930558J22Rik	0	0.850535	1.91219	1.00093	0.897324	2.21641
4930558K02Rik	1.20048	1.70107	3.82437	2.00187	1.79465	0
4930558N11Rik	0	0	0	0	0	0
4930562A09Rik	0	0	0	0	0	0
4930562C15Rik	1.20048	0	0	0	0	0
4930562D21Rik	0	0	0	0	0	0
4930562F07Rik	0	0.850535	0	1.00093	0	0
4930562F17Rik	0	0	0	0	0	0
4930563D23Rik	0	0	0	0	0	0
4930563E18Rik	1.20048	3.40214	0.956093	5.00467	5.38394	0
4930563E22Rik	42.0169	20.4128	34.4193	31.029	34.9956	27.7052
4930563F08Rik	0	0	0	0	0	0
4930563H07Rik	0	0	0	3.0028	0	0
4930563I02Rik	0	0.850535	0	0	0	0
4930563M21Rik	0	0	0	0	0	0
4930564D02Rik	0	0	0	0	0	0
4930565D16Rik	0	0	0	0	0	0
4930565N06Rik	0	0	0	0	0	0
4930566F21Rik	0	0.850535	0	0	0	0
4930566N20Rik	0	0	0	0	0	0
4930567H17Rik	0	0	0	0	0	0
4930568A12Rik	0	0	0.956093	2.00187	0	0
4930568D16Rik	0	0	0	0	0	0
4930568G15Rik	2.40097	1.70107	1.91219	1.00093	5.38394	1.10821
4930569F06Rik	0	0	0	0	0	0
4930570D08Rik	0	0	0	0	0	0
4930570G19Rik	192.077	130.132	149.151	112.105	132.804	131.877
4930570N18Rik	0	0	0	0	0	0
4930571K23Rik	0	0	0	0	0	0
4930571N24Rik	0	0	0	0	0	0
4930572K03Rik	0	0	0	0	0	0
4930572O03Rik	0	0	0	0	0	0
4930573C15Rik	0	0	0	0	0	0
4930573I07Rik	0	0	0	0	0	0
4930577H14Rik	0	0	0	0	0	0
4930577N17Rik	12.0048	1.70107	3.82437	4.00374	2.69197	3.32462
4930578C19Rik	14.4058	5.10321	13.3853	5.00467	8.07592	8.86566
4930578G10Rik	2.40097	4.25267	1.91219	3.0028	2.69197	1.10821
4930578I06Rik	0	0	0	0	0	0
4930578I07Rik	0	0	0	0	0	0
4930578M01Rik	15.6063	16.1602	12.4292	12.0112	10.7679	14.4067
4930579C12Rik	0	0	0	0	0	0
4930579D09Rik	0	0	0	0	0	0
4930579F01Rik	0	0	0	0	0	0
4930579G18Rik	2.40097	0	0.956093	0	0.897324	0
4930579G24Rik	14.4058	14.4591	22.9462	27.0252	26.9197	31.0298
4930579H20Rik	0	0	0	0	0	0
4930579K19Rik	12.0048	11.057	5.73656	7.00654	8.97324	9.97386
4930579M01Rik	0	0.850535	0	0	0.897324	0
4930579O11Rik	0	0	0	0	0	0
4930580E04Rik	0	0	0	0	0	0
4930581F22Rik	18.0073	25.516	27.7267	14.0131	16.1518	31.0298
4930583I09Rik	0	0	0	0	0	0
4930583K01Rik	0	0	0	0	0	0
4930583P06Rik	0	0	0	0	0	0
4930584F24Rik	0	0	0	0	0	0
4930586N03Rik	0	0.850535	0	0	0	0
4930587A21Rik	0	0	0	0	0	0
4930588K23Rik	0	0	0	0	0	0
4930589L23Rik	0	0.850535	0	0	0.897324	0
4930589O11Rik	4.80193	4.25267	4.78046	5.00467	3.5893	7.75745
4930589P08Rik	0	0	0	0	0	1.10821
4930590H14Rik	0	0	0	0	0	0
4930590J08Rik	2.40097	5.95374	2.86828	2.00187	0	0
4930590L14Rik	0	0	0	0	0	0
4930590L20Rik	0	0	0.956093	0	0	0
4930591A17Rik	0	0	0	0	0.897324	0
4930593A02Rik	4.80193	5.10321	3.82437	3.0028	0.897324	2.21641
4930593C16Rik	1.20048	1.70107	0	0	0	1.10821
4930594C11Rik	21.6087	21.2634	20.078	12.0112	11.6652	18.8395
4930594M17Rik	0	0	0	0	0	0
4930594M22Rik	19.2077	7.65481	7.64874	4.00374	8.97324	3.32462
4930594O21Rik	0	0	0	0	0	0
4930595D18Rik	1.20048	0.850535	0	0	0.897324	0
4930595M18Rik	0	0	0.956093	0	0	0
4930596D02Rik	0	0	0	0	0	0
4930596I21Rik	22.8092	3.40214	1.91219	2.00187	5.38394	3.32462
4930597A21Rik	0	0	0	0	0	0
4930597L12Rik	4.80193	4.25267	3.82437	2.00187	1.79465	3.32462
4930597O21Rik	7.2029	4.25267	1.91219	3.0028	2.69197	1.10821
4930598A11Rik	2.40097	3.40214	0.956093	4.00374	0.897324	0
4930598F16Rik	0	0	0	0	0	0
4930599A14Rik	0	0	0	0	0	0
4930599N23Rik	2.40097	0.850535	1.91219	0	5.38394	1.10821
4930599N24Rik	0	0.850535	0.956093	0	0.897324	0
4931400O07Rik	0	0	0	0	0	0
4931403E22Rik	0	2.5516	3.82437	2.00187	0	4.43283
4931403G20Rik	0	0	0	0	0	0
4931403M11Rik	0	0	0	0	0.897324	1.10821
4931406B18Rik	0	0	0	0	0	0
4931406C07Rik	114.046	101.214	76.4874	95.0887	72.6832	82.0073
4931406G06Rik	1.20048	1.70107	1.91219	2.00187	0	1.10821
4931406P16Rik	435.776	498.413	579.392	550.514	551.854	541.913
4931408C20Rik	0	0	0	0	0	0
4931409K22Rik	3.60145	0.850535	0	1.00093	1.79465	1.10821
4931413I07Rik	0	0	0	0	0	0
4931413K12Rik	0	0	0	0	0	0
4931414P19Rik	32.4131	35.7225	31.5511	24.0224	38.5849	37.679
4931415C17Rik	46.8189	49.331	38.2437	38.0355	34.9956	47.6529
4931417E11Rik	0	0	0	0	0	0
4931419H13Rik	1.20048	0	0	0	0	0
4931422A03Rik	0	3.40214	0.956093	2.00187	1.79465	2.21641
4931423N10Rik	6.00242	3.40214	0.956093	5.00467	1.79465	5.54104
4931428F04Rik	92.4372	73.146	108.995	60.0561	68.1966	58.735
4931428L18Rik	0	0	0	0	0	0
4931429I11Rik	1.20048	5.95374	3.82437	2.00187	0.897324	3.32462
4931429L15Rik	0	0.850535	1.91219	0	0	1.10821
4931429P17Rik	0	0	0.956093	1.00093	0	0
4931431C16Rik	6.00242	5.10321	1.91219	4.00374	5.38394	4.43283
4931431F19Rik	0	0	0	0	0	0
4931440F15Rik	26.4106	24.6655	12.4292	24.0224	15.2545	22.1641
4931440J10Rik	7.2029	11.057	5.73656	2.00187	0	6.64924
4932411K12Rik	0	0	0	0	0	0
4932411N23Rik	0	0	0	0	0	0
4932412D23Rik	4.80193	7.65481	3.82437	7.00654	7.17859	2.21641
4932413F04Rik	0	0	0	0	0	0
4932414J04Rik	0	0	0	0	0	0
4932414N04Rik	1.20048	0	0	0	0	0
4932415D10Rik	0	0	0	0	0	0
4932415M13Rik	0	0	0	0	0	0
4932422M17Rik	9.60387	10.2064	11.4731	22.0206	8.97324	16.6231
4932429P05Rik	0	0	0	0	0	0
4932430I15Rik	0	0.850535	0	0	0	0
4932431L22Rik	0	0	0	0	0	0
4932431P20Rik	0	0	0.956093	1.00093	0	0
4932435O22Rik	1.20048	0.850535	1.91219	4.00374	1.79465	2.21641
4932438A13Rik	6857.16	5254.6	5247.99	5470.11	5082.44	5029.04
4932438H23Rik	7.2029	13.6086	7.64874	13.0121	13.4599	5.54104
4932441J04Rik	2.40097	2.5516	5.73656	6.00561	3.5893	1.10821
4932442E05Rik	0	0	0.956093	1.00093	0	0
4932443I19Rik	2.40097	6.80428	2.86828	1.00093	1.79465	1.10821
4932443L11Rik	2.40097	1.70107	2.86828	3.0028	1.79465	5.54104
4932702P03Rik	1.20048	2.5516	2.86828	1.00093	0.897324	1.10821
4933400A11Rik	0	0	0	0	0	0
4933400C23Rik	0	0	0.956093	0	0	0
4933400F21Rik	1.20048	0	0	0	0	0
4933401H06Rik	0	0	0	0	0	0
4933401J01Rik	0	0	0	0	0	0
4933402C06Rik	0	0	0	0	0	0
4933402D24Rik	0	0.850535	0	1.00093	2.69197	0
4933402E13Rik	0	0	0	0	0	0
4933402J07Rik	0	0	0	0	0	0
4933402J10Rik	0	0	0	0	0	0
4933402N03Rik	0	0	0	0	0	0
4933402N22Rik	0	0	0	0	0	0
4933402P03Rik	0	0	0	0	0	0
4933403L11Rik	3.60145	0.850535	2.86828	1.00093	0	0
4933403O08Rik	1.20048	0.850535	0	0	0	0
4933404I11Rik	0	0	0	0	0	0
4933404K08Rik	0	3.40214	0	0	0	0
4933404O12Rik	86.4348	79.0997	118.556	97.0906	65.5046	88.6566
4933405D12Rik	2.40097	0.850535	0.956093	0	0	1.10821
4933405E24Rik	1.20048	0	0	0	0	0
4933405L10Rik	0	1.70107	0	5.00467	0	0
4933405O20Rik	4.80193	0.850535	0	1.00093	1.79465	0
4933406C10Rik	15.6063	17.0107	6.69265	9.00841	18.8438	12.1903
4933406D12Rik	0	0	0	0	0	0
4933406F09Rik	0	0	0	0	0	0
4933406G16Rik	0	0	0	0	0	0
4933406I18Rik	132.053	115.673	82.224	122.114	123.831	98.6304
4933406J08Rik	0	0	0	0	0	0
4933406J10Rik	0	0	0	0	0	0
4933406K04Rik	0	0	0	0	0.897324	0
4933406M09Rik	1.20048	0	0	0	0	0
4933406P04Rik	20.4082	17.8612	14.3414	19.0177	9.87056	17.7313
4933407E24Rik	1.20048	0.850535	0	0	0	0
4933407I08Rik	0	0	0	0	0	0
4933407K13Rik	28.8116	21.2634	16.2536	26.0243	24.2277	22.1641
4933407L21Rik	42.0169	49.331	44.9364	70.0654	70.8886	46.5447
4933408A14Rik	0	0	0	0	0	0
4933408B17Rik	6.00242	12.758	8.60484	10.0093	9.87056	11.0821
4933408J17Rik	1.20048	0	0	0	0	2.21641
4933408N05Rik	0	0.850535	1.91219	1.00093	1.79465	1.10821
4933409D19Rik	2.40097	0.850535	0	0	0	0
4933409G03Rik	2.40097	0	0	0	0	0
4933411E06Rik	0	0	0	0	0	0
4933411G06Rik	0	0	0	0	0	0
4933411K16Rik	1.20048	0.850535	0.956093	1.00093	0	3.32462
4933411O13Rik	0	0	0	0	0	0
4933412E24Rik	0	0	0	0	0	0
4933412L11Rik	2.40097	3.40214	2.86828	6.00561	0.897324	3.32462
4933413C19Rik	2.40097	0	8.60484	2.00187	3.5893	0
4933413G19Rik	9.60387	17.0107	22.9462	27.0252	12.5625	25.4888
4933413J09Rik	1.20048	0	0	0	0	0
4933413L06Rik	0	1.70107	0.956093	0	0	0
4933414I15Rik	0	0	0	0	0	0
4933415A04Rik	1.20048	0.850535	1.91219	2.00187	2.69197	1.10821
4933415F23Rik	0	0	0	0	1.79465	0
4933415J04Rik	0	0.850535	0	0	0	1.10821
4933416C03Rik	0	0	0	0	0	0
4933416E03Rik	0	0	0	0	0	0
4933416M07Rik	0	0	0	0	0	0
4933417A18Rik	1.20048	0	0	0	0	0
4933417C20Rik	10.8044	10.2064	14.3414	11.0103	12.5625	17.7313
4933417D19Rik	4.80193	2.5516	8.60484	7.00654	3.5893	5.54104
4933417E11Rik	0	0	0.956093	0	0	2.21641
4933417O13Rik	1.20048	0	0	0	0.897324	0
4933421A08Rik	0	1.70107	0	0	2.69197	2.21641
4933421I07Rik	0	0	0	0	0	0
4933421O10Rik	78.0314	97.8115	110.907	93.0869	101.398	105.28
4933423P22Rik	1.20048	0.850535	0	0	0	1.10821
4933424G06Rik	2.40097	0	3.82437	0	0	1.10821
4933424H11Rik	0	0	0	0	0	0
4933424L21Rik	0	0	0	0	0	0
4933424M12Rik	2.40097	3.40214	0.956093	3.0028	0.897324	1.10821
4933424N20Rik	2.40097	0	0	0	0	0
4933425D22Rik	0	0	1.91219	0	1.79465	0
4933425L06Rik	1.20048	0	3.82437	0	0	2.21641
4933425M03Rik	1.20048	0.850535	1.91219	0	0.897324	1.10821
4933426K07Rik	0	0	0	0	0	0
4933427D06Rik	0	0.850535	0	0	0	0
4933427D14Rik	465.788	485.655	502.905	415.388	441.483	420.01
4933427E11Rik	2.40097	2.5516	1.91219	5.00467	5.38394	1.10821
4933427E13Rik	1.20048	0	0	1.00093	0	0
4933427G17Rik	3.60145	0.850535	5.73656	7.00654	1.79465	3.32462
4933427I04Rik	0	0	0	0	0	0
4933427I22Rik	6.00242	0.850535	3.82437	3.0028	2.69197	6.64924
4933427J07Rik	0	0	0	0	0	0
4933428C19Rik	0	0	0	0	0	0
4933428G20Rik	2.40097	4.25267	0.956093	0	0	2.21641
4933428M09Rik	0	0	0	0	0	0
4933428P19Rik	4.80193	5.10321	1.91219	4.00374	5.38394	4.43283
4933429H19Rik	0	4.25267	5.73656	2.00187	4.48662	2.21641
4933430H06Rik	3.60145	2.5516	1.91219	2.00187	0.897324	0
4933430I17Rik	3.60145	10.2064	4.78046	3.0028	1.79465	2.21641
4933430M04Rik	0	0	0	1.00093	0	0
4933431E20Rik	769.51	899.866	997.205	978.914	850.663	933.11
4933431K14Rik	14.4058	23.815	23.9023	34.0318	29.6117	22.1641
4933431K23Rik	0	0	0	0	0	0
4933431M02Rik	0	0.850535	0.956093	0	0.897324	0
4933433C11Rik	0	0	0	0	0	0
4933433F19Rik	0	0	0	0	0	0
4933433G15Rik	9.60387	6.80428	7.64874	6.00561	6.28127	7.75745
4933434E20Rik	647.061	675.325	738.104	751.702	733.114	775.745
4933434M16Rik	0	0	0	0	0	0
4933435F18Rik	0	0	0	0	0	0
4933436E23Rik	0	0	0	0	0	0
4933436F18Rik	1.20048	0	0	0	0	0
4933436I01Rik	0	0	0	0	0	0
4933436I20Rik	2.40097	1.70107	0.956093	0	0	0
4933437G19Rik	0	0.850535	0.956093	0	0	0
4933438A12Rik	0	0	0	0	0	0
4933438B17Rik	0	0	0	0	0	0
4933438K21Rik	0	0	0	0	0	0
4933439C10Rik	52.8213	45.0783	51.629	46.043	48.4555	28.8134
4933439J24Rik	0	0	0	0	0	0
4933439K11Rik	2.40097	2.5516	2.86828	2.00187	0.897324	6.64924
4933439N06Rik	0	0	0	0	0	0
4933440J02Rik	0	0	0	0	0	0
4933440M02Rik	1.20048	0	1.91219	0	0	0
4933440N22Rik	7.2029	6.80428	3.82437	5.00467	11.6652	6.64924
5031410I06Rik	0	0	0	0	0	0
5031414D18Rik	19.2077	15.3096	19.1219	12.0112	13.4599	13.2985
5031415H12Rik	0	0	0	0	0	0
5031425E22Rik	298.92	254.31	251.452	238.222	222.536	230.507
5031425F14Rik	2.40097	0	3.82437	1.00093	0.897324	0
5031434C07Rik	0	0	0	0	0	1.10821
5031434O11Rik	37.215	35.7225	35.3754	41.0383	53.8394	36.5708
5031439G07Rik	1226.89	1349.8	1492.46	1670.56	1427.64	1447.32
5033403F01Rik	6.00242	1.70107	4.78046	5.00467	10.7679	6.64924
5033403H07Rik	0	0	0	0	0	0
5033417F24Rik	40.8164	59.5374	58.3217	43.0402	50.2501	52.0857
5033426O07Rik	1.20048	0	5.73656	3.0028	1.79465	1.10821
5033428I22Rik	0	0	0	0	0	0
5033430I15Rik	20.4082	33.1709	31.5511	34.0318	29.6117	26.597
5330406M23Rik	198.08	98.662	115.687	71.0663	69.9913	80.8991
5330411J11Rik	0	0	0	0	0	0
5330413P13Rik	15.6063	10.2064	8.60484	4.00374	4.48662	7.75745
5330416C01Rik	57.6232	22.1139	48.7607	5.00467	22.4331	26.597
5330417C22Rik	885.957	932.186	936.971	977.913	880.275	879.916
5330417H12Rik	0	0	0	0	0	0
5330425B07Rik	19.2077	16.1602	12.4292	19.0177	9.87056	12.1903
5330426L24Rik	1.20048	0.850535	0.956093	0	0	0
5330429C05Rik	0	0	0	1.00093	0	0
5330434G04Rik	635.056	488.207	481.871	452.422	394.823	484.286
5330437M03Rik	193.278	72.2955	63.1021	56.0523	29.6117	84.2237
5330438I03Rik	1.20048	0.850535	1.91219	1.00093	1.79465	0
5330439A09Rik	8.40338	2.5516	2.86828	2.00187	0	2.21641
5330439B14Rik	0	0	0	0	0	0
5330439K02Rik	14.4058	23.815	17.2097	15.014	21.5358	22.1641
5430400D12Rik	15.6063	17.8612	15.2975	14.0131	10.7679	17.7313
5430401F13Rik	0	0	0	0	0	0
5430402E10Rik	0	0	0	0	0	0
5430402O13Rik	26.4106	15.3096	17.2097	19.0177	14.3572	11.0821
5430403G16Rik	60.0242	58.6869	46.8486	46.043	37.6876	41.0037
5430405H02Rik	32.4131	33.1709	38.2437	42.0392	36.7903	35.4626
5430416N02Rik	76.8309	81.6513	70.7509	74.0691	73.5806	93.0894
5430416O09Rik	14.4058	11.9075	6.69265	15.014	9.87056	16.6231
5430419D17Rik	0	0	0	0	0.897324	0
5430420F09Rik	34.814	10.2064	14.3414	14.0131	9.87056	11.0821
5430421N21Rik	0	0	0.956093	0	0	1.10821
5430427M07Rik	0	0	0	0	0	0
5430427N15Rik	0	0.850535	1.91219	3.0028	1.79465	0
5430427O19Rik	4.80193	2.5516	6.69265	5.00467	2.69197	1.10821
5430433H01Rik	0	0	0	1.00093	0	0
5430434I15Rik	0	0	0	0	0	0
5530400C23Rik	0	0	0	0	0	0
5530400K19Rik	0	0	2.86828	0	0	1.10821
5530401A14Rik	2.40097	0.850535	0	0	0	0
5530601H04Rik	129.652	104.616	134.809	120.112	116.652	134.093
5730403I07Rik	0	0	0.956093	2.00187	0	1.10821
5730405O15Rik	97.2392	57.8364	66.9265	78.0729	75.3752	72.0335
5730408A14Rik	94.8382	51.8826	55.4534	24.0224	21.5358	27.7052
5730409E04Rik	625.452	706.794	674.046	681.636	720.551	683.764
5730412P04Rik	0	0	0	0	2.69197	2.21641
5730419F03Rik	0	0	0	1.00093	0	0
5730420D15Rik	0	0.850535	0	0	1.79465	0
5730422E09Rik	12.0048	9.35588	0.956093	5.00467	4.48662	6.64924
5730435O14Rik	2.40097	0.850535	0.956093	0	0.897324	0
5730437C11Rik	0	0	0	0	0	0
5730455P16Rik	815.128	927.083	830.845	808.755	926.038	843.346
5730460C07Rik	0	0	0	0	0	0
5730488B01Rik	0	0	0	0	0	0
5730507A11Rik	12.0048	7.65481	4.78046	0	1.79465	2.21641
5730507C01Rik	2.40097	7.65481	4.78046	3.0028	2.69197	5.54104
5730508B09Rik	109.244	135.235	120.468	119.111	105.884	149.608
5730522E02Rik	39.616	31.4698	22.9462	33.0308	35.893	33.2462
5730559C18Rik	12.0048	5.95374	11.4731	5.00467	8.97324	8.86566
5730585A16Rik	0	0	0	0	0	0
5730596B20Rik	0	0	0	0	0	0
5830405F06Rik	1.20048	0	0	0	0	0
5830411K02Rik	0	0.850535	0	0	0	0
5830411N06Rik	0	0	0	1.00093	0	1.10821
5830415G21Rik	3.60145	0.850535	2.86828	0	0	2.21641
5830416I19Rik	7.2029	5.10321	2.86828	5.00467	3.5893	5.54104
5830418P13Rik	1.20048	0	0.956093	1.00093	0	0
5830432E09Rik	6.00242	0	0.956093	6.00561	5.38394	2.21641
5830437K03Rik	0	0	0	0	0	0
5830444B04Rik	2.40097	2.5516	5.73656	3.0028	3.5893	3.32462
5830444F18Rik	19.2077	6.80428	7.64874	4.00374	5.38394	4.43283
5830454E08Rik	8.40338	9.35588	15.2975	16.0149	10.7679	4.43283
5830462I19Rik	0	1.70107	0	2.00187	0	0
5830468F06Rik	1.20048	0	0	0	0	0
5830473C10Rik	1.20048	1.70107	0.956093	1.00093	0	2.21641
5830487J09Rik	12.0048	4.25267	3.82437	4.00374	4.48662	2.21641
5930403N24Rik	1.20048	2.5516	3.82437	1.00093	2.69197	1.10821
5930409G06Rik	61.2247	34.0214	32.5072	32.0299	35.893	28.8134
5930412G12Rik	13.2053	20.4128	12.4292	10.0093	16.1518	23.2723
5930420M18Rik	19.2077	16.1602	18.1658	8.00747	14.3572	19.9477
5930422O12Rik	14.4058	5.95374	2.86828	5.00467	3.5893	3.32462
5930430L01Rik	18.0073	17.8612	19.1219	12.0112	13.4599	12.1903
6030400A10Rik	88.8358	34.8719	40.1559	44.0411	27.817	36.5708
6030407O03Rik	7.2029	2.5516	6.69265	9.00841	2.69197	8.86566
6030408B16Rik	2.40097	2.5516	2.86828	3.0028	2.69197	5.54104
6030419C18Rik	1860.75	2105.07	2157.9	2415.25	2255.87	2194.25
6030442E23Rik	0	0	0	0	0	0
6030442K20Rik	19.2077	15.3096	7.64874	17.0159	8.97324	7.75745
6030443J06Rik	105.643	68.0428	65.0143	57.0532	71.7859	54.3021
6030445D17Rik	3.60145	2.5516	1.91219	2.00187	1.79465	4.43283
6030452D12Rik	0	0	0	0	0	0
6030458C11Rik	482.594	631.097	529.676	577.539	506.988	626.137
6030460B20Rik	1.20048	0	1.91219	1.00093	0	1.10821
6030468B19Rik	0	0	3.82437	0	0	0
6030469F06Rik	0	0	0	0	0	0
6030471H07Rik	0	0	0	0	0	0
6030498E09Rik	1.20048	0	0.956093	0	0	0
6230400D17Rik	9.60387	12.758	12.4292	19.0177	9.87056	7.75745
6330403A02Rik	1710.69	1986.85	1999.19	1816.7	1833.23	1819.68
6330403K07Rik	1439.38	1582.85	1546	1414.32	1739.91	1532.65
6330403L08Rik	196.879	163.303	199.823	150.14	204.59	161.798
6330403N20Rik	0	0.850535	1.91219	0	0.897324	0
6330408A02Rik	94.8382	144.591	123.336	124.116	134.599	104.171
6330409D20Rik	4.80193	5.10321	5.73656	7.00654	4.48662	1.10821
6330410L21Rik	1.20048	1.70107	0	3.0028	0.897324	0
6330415B21Rik	130.853	55.2848	61.19	41.0383	40.3796	50.9775
6330416G13Rik	136.855	201.577	186.438	205.192	142.674	171.772
6330418K02Rik	36.0145	47.6299	28.6828	34.0318	44.8662	25.4888
6330419E04Rik	182.473	94.4094	88.9166	66.0617	63.71	83.1155
6330562C20Rik	0	3.40214	0.956093	0	1.79465	2.21641
6430500D05Rik	0	0	0	0	0	0
6430503K07Rik	0	2.5516	2.86828	2.00187	3.5893	0
6430511E19Rik	274.911	209.232	201.736	222.207	205.487	241.589
6430531B16Rik	8.40338	4.25267	5.73656	3.0028	8.97324	1.10821
6430548M08Rik	1831.94	1445.06	1753.47	1165.09	1561.34	1473.92
6430550D23Rik	7.2029	12.758	9.56093	6.00561	14.3572	7.75745
6430562O15Rik	2.40097	1.70107	0	2.00187	0	2.21641
6430571L13Rik	31.2126	84.2029	47.8046	74.0691	56.5314	34.3544
6430573F11Rik	152.461	152.246	128.116	194.181	169.594	146.283
6430573P05Rik	7.2029	5.10321	11.4731	1.00093	8.07592	7.75745
6430584L05Rik	32.4131	29.7687	33.4633	21.0196	27.817	25.4888
6430590A07Rik	55.2222	66.3417	51.629	42.0392	33.201	59.8432
6430628N08Rik	0	0	0	2.00187	0.897324	0
6430710C18Rik	2.40097	0	0	0	0	0
6530401F13Rik	7.2029	4.25267	7.64874	6.00561	4.48662	4.43283
6530402F18Rik	135.655	69.7438	93.6971	45.042	116.652	78.6827
6530403H02Rik	297.72	265.367	207.472	288.269	221.639	283.701
6530409C15Rik	3.60145	7.65481	1.91219	2.00187	5.38394	0
6530411M01Rik	6.00242	8.50535	1.91219	4.00374	8.07592	5.54104
6720427I07Rik	310.925	247.506	256.233	240.224	236.894	292.567
6720464F23Rik	81.6329	45.0783	33.4633	25.0234	11.6652	21.0559
6720475M21Rik	24.0097	17.8612	11.4731	9.00841	8.07592	6.64924
6720482G16Rik	12.0048	7.65481	6.69265	1.00093	12.5625	6.64924
6720483E21Rik	1.20048	2.5516	4.78046	3.0028	4.48662	1.10821
6720489N17Rik	72.029	55.2848	52.5851	69.0645	49.3528	63.1678
6820402A03Rik	102.041	49.331	55.4534	35.0327	41.2769	56.5186
6820408C15Rik	13.2053	20.4128	9.56093	14.0131	19.7411	17.7313
7330404K18Rik	0	0	0.956093	0	0	0
7330423F06Rik	4.80193	0	0.956093	0	0	0
7420426K07Rik	0	0	0	0	0	0
7420461P10Rik	0	0	0	0	0	0
7530416G11Rik	0	0	0	0	0	0
7630403G23Rik	3.60145	2.5516	1.91219	15.014	3.5893	14.4067
8030411F24Rik	0	0	0	0	0	0
8030423F21Rik	1.20048	1.70107	0	0	1.79465	1.10821
8030423J24Rik	0	0	0	1.00093	0.897324	0
8030442B05Rik	4.80193	0.850535	3.82437	2.00187	0	3.32462
8030443G20Rik	0	0	0	0	0.897324	1.10821
8030445P17Rik	265.307	142.039	147.238	79.0738	57.4287	108.604
8030451A03Rik	0	0	0.956093	0	0	0
8030453O22Rik	26.4106	40.8257	40.1559	37.0346	30.509	32.138
8030462N17Rik	864.348	937.289	876.737	936.874	792.337	885.457
8030474K03Rik	1.20048	0	0	0	0	0
8030487O14Rik	13.2053	0.850535	9.56093	4.00374	3.5893	2.21641
8430408G22Rik	16.8068	6.80428	15.2975	22.0206	15.2545	22.1641
8430419K02Rik	0	0	0.956093	4.00374	0.897324	2.21641
8430422M14Rik	10.8044	10.2064	7.64874	11.0103	10.7679	5.54104
8430423G03Rik	0	0	0	0	0	0
8430429K09Rik	54.0218	51.8826	48.7607	47.0439	50.2501	66.4924
8430432A02Rik	3.60145	12.758	15.2975	6.00561	8.97324	11.0821
8430436N08Rik	0	0	0.956093	0	0	0
8430437L04Rik	0	0	0	0	0	0
9030204H09Rik	0	0	0.956093	0	0	1.10821
9030407P20Rik	52.8213	76.5481	61.19	57.0532	85.2458	62.0596
9030612E09Rik	13.2053	10.2064	6.69265	5.00467	7.17859	4.43283
9030616G12Rik	0	0	0	0	0	0
9030617O03Rik	93.6377	113.972	115.687	129.121	143.572	116.362
9030622O22Rik	3.60145	0	0	0	0	0
9030624G23Rik	12.0048	6.80428	13.3853	6.00561	8.97324	6.64924
9030624J02Rik	569.029	699.99	671.177	685.64	723.243	660.491
9130008F23Rik	1.20048	3.40214	0.956093	0	0	0
9130011E15Rik	246.099	277.274	241.892	290.271	298.809	249.347
9130015L21Rik	0	0	0	0	0	0
9130017K11Rik	3.60145	0.850535	1.91219	0	1.79465	2.21641
9130019O22Rik	34.814	33.1709	28.6828	29.0271	36.7903	29.9216
9130019P16Rik	14.4058	9.35588	12.4292	14.0131	11.6652	14.4067
9130023H24Rik	36.0145	57.8364	49.7168	36.0336	48.4555	52.0857
9130024F11Rik	115.246	65.4912	79.3557	11.0103	65.5046	62.0596
9130204K15Rik	0	0.850535	0	0	0.897324	0
9130204L05Rik	0	0	0	0	0	0
9130213A22Rik	2.40097	0.850535	0.956093	0	3.5893	0
9130221H12Rik	66.0266	63.7901	68.8387	86.0803	85.2458	73.1417
9130227L01Rik	0	0.850535	0	1.00093	0	0
9130230L23Rik	0	0	0	0	0	0
9130230N09Rik	42.0169	55.2848	38.2437	47.0439	47.5582	63.1678
9130401M01Rik	121.249	168.406	136.721	167.156	134.599	157.365
9130409I23Rik	0	0	0	0	0	0
9130409J20Rik	0	0	0	1.00093	0	0
9130410C08Rik	0	0	0	0	0	0
9130604C24Rik	6.00242	9.35588	7.64874	5.00467	6.28127	7.75745
9230009I02Rik	21.6087	25.516	21.034	33.0308	23.3304	25.4888
9230019H11Rik	0	0	0	0	0	0
9230020A06Rik	1.20048	0	0	0	0	0
9230102O04Rik	0	0	0	0	0	0
9230104L09Rik	0	0	0.956093	0	0	0
9230104M06Rik	2.40097	0.850535	0	0	0.897324	2.21641
9230105E05Rik	0	0	0	0	0	0
9230106D20Rik	0	0	0	0	0	0
9230109A22Rik	0	0	0	0	0	0
9230110C19Rik	73.2295	79.0997	65.9704	73.0682	73.5806	72.0335
9230110F15Rik	0	0	0	0	0	0
9230111E07Rik	1.20048	0.850535	0.956093	1.00093	1.79465	1.10821
9230112D13Rik	0	0	0	0	0	0
9230112E08Rik	145.259	151.395	193.131	138.129	143.572	170.664
9230113P08Rik	0	0	0	0	0	0
9230114J08Rik	1.20048	0	0	0	0	0
9230114K14Rik	26.4106	32.3203	25.8145	32.0299	24.2277	28.8134
9230116N13Rik	3.60145	2.5516	5.73656	6.00561	5.38394	7.75745
9230117E06Rik	0	0	0	0	0	0
9330020H09Rik	21.6087	27.2171	21.9901	16.0149	23.3304	28.8134
9330102E08Rik	198.08	239	235.199	204.191	193.822	192.828
9330104G04Rik	30.0121	35.7225	32.5072	25.0234	39.4823	44.3283
9330111N05Rik	9.60387	15.3096	8.60484	16.0149	8.97324	18.8395
9330118I20Rik	1.20048	0	0	0	0.897324	2.21641
9330121J05Rik	3.60145	3.40214	0	4.00374	4.48662	2.21641
9330136K24Rik	6.00242	10.2064	9.56093	12.0112	9.87056	14.4067
9330151L19Rik	194.478	226.242	201.736	227.212	227.023	264.861
9330154J02Rik	8.40338	8.50535	9.56093	11.0103	8.07592	8.86566
9330154K18Rik	0	0.850535	0	2.00187	0	0
9330158H04Rik	16.8068	11.057	14.3414	9.00841	5.38394	6.64924
9330159F19Rik	1519.81	1233.28	1370.08	1249.17	1123.45	1262.25
9330159M07Rik	19.2077	26.3666	18.1658	16.0149	9.87056	14.4067
9330160F10Rik	32.4131	23.815	21.034	26.0243	28.7144	24.3806
9330161L09Rik	3.60145	4.25267	9.56093	11.0103	6.28127	3.32462
9330162012Rik	69.628	53.5837	58.3217	62.0579	51.1475	64.276
9330162B11Rik	0	0	0	0	0	0
9330171B17Rik	4.80193	11.057	7.64874	7.00654	9.87056	8.86566
9330175E14Rik	0	1.70107	1.91219	0	0	0
9330175M20Rik	3.60145	3.40214	3.82437	4.00374	1.79465	3.32462
9330178D15Rik	0	0	0	0	0	1.10821
9330179D12Rik	24.0097	33.1709	36.3315	23.0215	43.9689	26.597
9330182L06Rik	1039.62	1018.09	920.718	1144.07	996.927	1009.58
9330182O14Rik	0	0	0	0	0	0
9330185C12Rik	2.40097	0.850535	0.956093	0	1.79465	0
9330198N18Rik	0	0.850535	0	2.00187	0.897324	1.10821
9430002A10Rik	4.80193	5.95374	4.78046	9.00841	3.5893	6.64924
9430007A20Rik	0	0	0	0	0	0
9430007M09Rik	0	0	0	0	0	0
9430015G10Rik	145.259	111.42	136.721	112.105	125.625	118.578
9430016H08Rik	193.278	214.335	198.867	188.176	184.849	189.503
9430018G01Rik	2.40097	2.5516	0.956093	2.00187	4.48662	1.10821
9430020K01Rik	5216.1	6219.96	6083.62	6800.35	5688.14	6582.75
9430021M05Rik	14.4058	17.0107	21.9901	10.0093	20.6384	22.1641
9430024E24Rik	1.20048	0	0	0	0	0
9430034N14Rik	31.2126	21.2634	19.1219	15.014	13.4599	18.8395
9430037G07Rik	34.814	14.4591	15.2975	16.0149	21.5358	21.0559
9430037O13Rik	1.20048	0	2.86828	0	0.897324	0
9430038I01Rik	26.4106	15.3096	19.1219	14.0131	10.7679	18.8395
9430053O09Rik	12.0048	7.65481	17.2097	8.00747	8.97324	13.2985
9430060I03Rik	8.40338	17.0107	10.517	13.0121	8.97324	4.43283
9430062P05Rik	0	0	0	0	0	0
9430065F17Rik	1.20048	20.4128	16.2536	11.0103	7.17859	11.0821
9430069I07Rik	0	0	0	0	0	0
9430073C21Rik	0	0.850535	0	0	0	0
9430083B18Rik	0	0	0	0	0	0
9430087B13Rik	1.20048	0	0	0	0	0
9430087J23Rik	19.2077	12.758	15.2975	7.00654	3.5893	7.75745
9430091E24Rik	15.6063	22.1139	12.4292	11.0103	13.4599	11.0821
9430092D12Rik	15.6063	14.4591	7.64874	7.00654	9.87056	8.86566
9430093N23Rik	0	0	0	0	0	0
9430097D07Rik	6.00242	12.758	6.69265	6.00561	5.38394	12.1903
9430098F02Rik	2.40097	0	0.956093	3.0028	1.79465	3.32462
9530002B09Rik	0	0	0	0	0	0
9530003J23Rik	0	0	0	0	0.897324	0
9530003O04Rik	40.8164	25.516	13.3853	16.0149	15.2545	27.7052
9530013L04Rik	2.40097	0.850535	3.82437	0	1.79465	3.32462
9530018H14Rik	0	0	0	0	0	0
9530022L04Rik	2.40097	4.25267	3.82437	1.00093	1.79465	3.32462
9530026F06Rik	0	0	0	0	0	0
9530026P05Rik	20.4082	17.0107	10.517	13.0121	14.3572	19.9477
9530027J09Rik	0	0.850535	0	0	0	0
9530034A14Rik	0	0	0	0	0	0
9530034E10Rik	0	0	0	0	0	0
9530036M11Rik	0	0	0	1.00093	0	0
9530036O11Rik	26.4106	27.2171	19.1219	18.0168	14.3572	22.1641
9530046B11Rik	0	0.850535	0	0	0	0
9530051G07Rik	25.2102	20.4128	18.1658	14.0131	12.5625	15.5149
9530052C20Rik	8.40338	12.758	10.517	17.0159	6.28127	8.86566
9530052E02Rik	7.2029	8.50535	4.78046	2.00187	2.69197	5.54104
9530053A07Rik	1.20048	1.70107	0	0	0.897324	0
9530059O14Rik	1306.13	1122.71	1079.43	1036.97	895.529	960.816
9530062K07Rik	6.00242	11.9075	10.517	17.0159	16.1518	12.1903
9530068E07Rik	674.672	766.332	734.279	836.781	716.064	789.043
9530077C05Rik	73.2295	65.4912	95.6093	64.0598	58.3261	87.5484
9530080O11Rik	26.4106	14.4591	15.2975	11.0103	12.5625	12.1903
9530082P21Rik	26.4106	17.8612	18.1658	21.0196	21.5358	17.7313
9530085L11Rik	69.628	55.2848	68.8387	49.0458	55.6341	47.6529
9530085P06Rik	0	0	0	0	0	0
9530086O07Rik	15.6063	7.65481	6.69265	0	7.17859	1.10821
9530097N15Rik	8.40338	8.50535	9.56093	5.00467	4.48662	6.64924
9630001P10Rik	39.616	44.2278	32.5072	35.0327	33.201	57.6268
9630010A21Rik	228.092	111.42	98.4776	81.0757	68.1966	76.4663
9630013D21Rik	2.40097	1.70107	0.956093	0	3.5893	1.10821
9630013K17Rik	0	0	0	0	0	0
9630028B13Rik	2.40097	1.70107	0.956093	7.00654	0	1.10821
9630028H03Rik	2.40097	3.40214	1.91219	4.00374	0.897324	2.21641
9630041A04Rik	0	0	0.956093	0	0	0
9830004L10Rik	1.20048	0	0	0	0	0
9830107B12Rik	0	0	0	0	0	0
9830132P13Rik	0	1.70107	0	0	0.897324	0
9830144P21Rik	1.20048	0.850535	1.91219	0	1.79465	1.10821
9830147E19Rik	64.8261	46.7794	29.6389	55.0514	42.1742	58.735
9930004E17Rik	2.40097	12.758	5.73656	5.00467	2.69197	2.21641
9930012K11Rik	6.00242	14.4591	20.078	13.0121	5.38394	8.86566
9930014A18Rik	40.8164	94.4094	36.3315	71.0663	60.1207	74.2499
9930021J03Rik	1601.44	1490.99	1550.78	1636.53	1427.64	1561.46
9930022D16Rik	1.20048	0	0.956093	0	0.897324	1.10821
9930038B18Rik	2.40097	1.70107	1.91219	1.00093	0	1.10821
9930104L06Rik	117.647	129.281	136.721	149.139	168.697	144.067
9930111H07Rik	0	0	0	0	0	0
9930111J21Rik1	8.40338	3.40214	8.60484	6.00561	7.17859	7.75745
9930111J21Rik2	12.0048	29.7687	13.3853	24.0224	9.87056	31.0298
9930120I10Rik	7.2029	3.40214	4.78046	3.0028	4.48662	3.32462
A030005K14Rik	0	0	0	0	0	0
A030012G06Rik	0	0	0	0	0	0
A130010J15Rik	74.43	84.2029	81.2679	88.0822	73.5806	79.7909
A130014A01Rik	26.4106	27.2171	35.3754	32.0299	20.6384	35.4626
A130023I24Rik	0	0	0	0	0	0
A130030D18Rik	0	0	0	0	0.897324	0
A130048G24Rik	15.6063	5.10321	6.69265	4.00374	6.28127	9.97386
A130050O07Rik	97.2392	39.9751	33.4633	32.0299	28.7144	27.7052
A130051J06Rik	6.00242	5.10321	3.82437	6.00561	0.897324	2.21641
A130057D12Rik	1.20048	0.850535	0.956093	0	1.79465	0
A130071D04Rik	2.40097	1.70107	2.86828	2.00187	0.897324	0
A1bg	1.20048	0	0	0	0	0
A1cf	0	0	0	0	0	0
A230001M10Rik	57.6232	65.4912	59.2778	72.0673	49.3528	69.817
A230004M16Rik	7.2029	2.5516	0.956093	3.0028	2.69197	7.75745
A230005M16Rik	6.00242	6.80428	12.4292	7.00654	10.7679	12.1903
A230006K03Rik	217.288	150.545	141.502	161.15	170.492	157.365
A230009B12Rik	12.0048	23.815	13.3853	28.0262	16.1518	16.6231
A230020J21Rik	0	0	0.956093	0	1.79465	1.10821
A230028O05Rik	6.00242	0.850535	2.86828	0	1.79465	1.10821
A230046K03Rik	966.389	785.894	862.396	680.635	795.926	807.883
A230050P20Rik	310.925	442.278	410.164	458.428	475.582	413.361
A230052G05Rik	2.40097	1.70107	3.82437	2.00187	0.897324	1.10821
A230056P14Rik	32.4131	43.3773	33.4633	42.0392	31.4063	39.8955
A230059L01Rik	6.00242	6.80428	5.73656	6.00561	5.38394	4.43283
A230060F14Rik	1.20048	0	4.78046	2.00187	0	3.32462
A230065H16Rik	1.20048	0	0.956093	0	9.87056	0
A230065N10Rik	6.00242	5.95374	3.82437	16.0149	9.87056	6.64924
A230072C01Rik	49.2198	78.2492	75.5313	76.071	68.1966	82.0073
A230072E10Rik	42.0169	41.6762	60.2339	52.0486	38.5849	46.5447
A230072I06Rik	0	0	0	1.00093	0	0
A230077H06Rik	49.2198	28.9182	44.9364	32.0299	34.9956	27.7052
A230083G16Rik	6.00242	2.5516	1.91219	8.00747	5.38394	0
A230083N12Rik	0	0.850535	1.91219	0	0	4.43283
A230087F16Rik	14.4058	28.9182	23.9023	22.0206	29.6117	22.1641
A230103J11Rik	81.6329	64.6406	69.7948	76.071	74.4779	72.0335
A230107N01Rik	12.0048	22.1139	19.1219	21.0196	12.5625	19.9477
A230108P19Rik	0	0	0	0	0	0
A2m	6.00242	10.2064	10.517	11.0103	19.7411	5.54104
A330008L17Rik	219.688	164.153	149.151	135.126	120.241	178.421
A330009N23Rik	61.2247	63.7901	76.4874	75.0701	72.6832	75.3581
A330015K06Rik	60.0242	52.7332	78.3996	78.0729	62.8127	77.5745
A330017A19Rik	21.6087	15.3096	13.3853	13.0121	6.28127	16.6231
A330023F24Rik	1234.1	1093.79	1267.78	1028.96	970.007	1023.98
A330032B11Rik	4.80193	5.10321	6.69265	1.00093	8.97324	6.64924
A330033J07Rik	10.8044	18.7118	9.56093	16.0149	10.7679	18.8395
A330035P11Rik	8.40338	9.35588	12.4292	13.0121	16.1518	11.0821
A330040F15Rik	2.40097	1.70107	1.91219	1.00093	2.69197	0
A330041J22Rik	13.2053	5.10321	8.60484	6.00561	8.97324	6.64924
A330043C09Rik	1.20048	1.70107	0	0	0	0
A330048O09Rik	19.2077	10.2064	8.60484	9.00841	8.07592	8.86566
A330050F15Rik	36.0145	33.1709	35.3754	30.028	43.0715	23.2723
A330058E17Rik	1.20048	3.40214	0	0	0	0
A330069E16Rik	6.00242	14.4591	2.86828	6.00561	10.7679	9.97386
A330069K06Rik	0	2.5516	0.956093	3.0028	4.48662	0
A330070K13Rik	0	4.25267	0	3.0028	3.5893	1.10821
A330074H02Rik	44.4179	40.8257	42.0681	30.028	33.201	31.0298
A330074K22Rik	14.4058	11.9075	12.4292	22.0206	25.1251	14.4067
A330087D11Rik	0	0	0.956093	0	0	0
A330093E20Rik	6.00242	4.25267	0	2.00187	2.69197	4.43283
A330094K24Rik	15.6063	42.5267	29.6389	44.0411	40.3796	31.0298
A330102I10Rik	86.4348	59.5374	60.2339	46.043	43.0715	37.679
A3galt2	8.40338	10.2064	0.956093	5.00467	7.17859	2.21641
A430005L14Rik	61.2247	76.5481	95.6093	74.0691	88.8351	82.0073
A430018G15Rik	6.00242	0	6.69265	8.00747	1.79465	8.86566
A430027C01Rik	31.2126	25.516	17.2097	7.00654	12.5625	16.6231
A430027H14Rik	26.4106	28.0676	26.7706	24.0224	26.0224	15.5149
A430033K04Rik	272.51	300.239	288.74	330.308	283.554	302.541
A430034D21Rik	0	0	0	0	0	0
A430035B10Rik	3.60145	5.95374	0.956093	3.0028	2.69197	2.21641
A430046D13Rik	123.65	114.822	99.4337	83.0775	104.09	95.3058
A430048G15Rik	0	0	0	0	0	0
A430050A11Rik	0	0	0	0	0	0
A430057M04Rik	3.60145	5.10321	3.82437	0	5.38394	3.32462
A430072C10Rik	1.20048	0.850535	0	0	0.897324	0
A430072P03Rik	0	0	0	0	0	0
A430073D23Rik	1.20048	5.95374	0	1.00093	0.897324	2.21641
A430078G23Rik	0	0	0	0	0.897324	0
A430078I02Rik	4.80193	6.80428	4.78046	3.0028	3.5893	3.32462
A430093F15Rik	0	1.70107	0.956093	0	1.79465	4.43283
A430105I19Rik	28.8116	91.0072	80.3118	87.0813	88.8351	91.9812
A430105J06Rik	8.40338	8.50535	10.517	2.00187	6.28127	1.10821
A430106G13Rik	36.0145	30.6193	28.6828	25.0234	15.2545	28.8134
A430108G06Rik	21.6087	31.4698	17.2097	27.0252	22.4331	32.138
A430110C17Rik	44.4179	18.7118	27.7267	17.0159	8.97324	22.1641
A430110L20Rik	30.0121	17.8612	17.2097	11.0103	16.1518	14.4067
A4galt	13.2053	24.6655	17.2097	19.0177	27.817	21.0559
A4gnt	1.20048	0.850535	2.86828	2.00187	1.79465	3.32462
A530006G24Rik	0	0	0	0	0	0
A530010F05Rik	0	0	0	0	0	0
A530013C23Rik	0	0.850535	0	0	0.897324	0
A530016L24Rik	0	0	0.956093	0	0	0
A530017D24Rik	115.246	130.132	174.965	122.114	130.112	139.634
A530020G20Rik	0	0	0	0	0	0
A530021J07Rik	1.20048	0	0	0	0	1.10821
A530030E21Rik	0	0.850535	0	0	0	0
A530032D15Rik	0	0	0	0	0	0
A530040E14Rik	0	0.850535	0	0	0	0
A530041M06Rik	46.8189	24.6655	27.7267	29.0271	20.6384	16.6231
A530053G22Rik	3.60145	2.5516	2.86828	1.00093	2.69197	4.43283
A530053M12Rik	0	0	0	0	0	0
A530058N18Rik	32.4131	48.4805	35.3754	28.0262	35.893	43.2201
A530064D06Rik	0	0	0	0	0	0
A530064N14Rik	48.0193	45.0783	39.1998	23.0215	27.817	31.0298
A530072M11Rik	2.40097	5.10321	3.82437	9.00841	6.28127	6.64924
[truncated: 35,412 more rows]

## Sheet: TPMcounts
Gene Name	184_1	184_2	184_3	184_4	184_5	184_6
0610007P14Rik	15.006	18.944	17.956	15.514	16.305	18.758
0610009B22Rik	15.11	20.921	17.036	16.809	14.519	15.212
0610009E02Rik	0.51	1.292	0.587	1.071	0.75	0.678
0610009L18Rik	2.652	5.403	3.391	5.127	6.27	3.366
0610009O20Rik	8.449	13.009	13.534	13.504	13.31	13.414
0610010F05Rik	17.022	18.805	18.317	14.116	15.125	15.176
0610010K14Rik	0	0.281	0	0.094	0.089	0
0610011F06Rik	8.413	13.394	12.227	8.535	11.012	11.189
0610012D04Rik	0	0.34	0	0.171	0	0.187
0610012G03Rik	16.186	22.206	21.426	20.457	24.054	16.961
0610025J13Rik	0	0.081	0	0	0	0
0610030E20Rik	2.94	3.651	3.669	3.348	3.24	3.426
0610031O16Rik	0	0	0	0	0	0
0610033M10Rik	0	0	0	0	0	0.09
0610037L13Rik	6.385	7.174	7.647	6.279	7.179	6.822
0610038B21Rik	0.1	0.206	0.068	0.236	0.225	0.097
0610039K10Rik	0.108	0.095	0.22	0.095	0.091	0.104
0610040B10Rik	0.636	1.12	1.051	1.383	1.028	0.946
0610040F04Rik	0.355	0.052	0.121	0.105	0.199	0.229
0610040J01Rik	0.817	1.666	1.568	1.4	2.105	1.631
0610043K17Rik	11.59	10.213	12.403	11.305	10.529	10.696
1010001B22Rik	0	0.767	0.535	0.616	0.439	0.168
1010001N08Rik	0	0	0	0	0	0.048
1110001J03Rik	19.274	34.344	31.113	35.59	31.511	32.937
1110002E22Rik	0.168	0.111	0.205	0.019	0.062	0.061
1110002J07Rik	0.275	0.202	0.188	0.406	0.154	0.355
1110002L01Rik	2.598	4.165	4.978	4.496	4.137	3.128
1110002O04Rik	0.544	0.479	0.185	0.16	0.914	0.526
1110003F10Rik	1.739	0.943	1.505	0.828	0.787	1.035
1110004E09Rik	14.898	22.38	21.945	17.771	18.865	20.921
1110004F10Rik	39.743	57.753	53.647	47.945	56.1	51.055
1110006O24Rik	0.401	0.118	0.547	0.236	0.112	0.258
1110008E08Rik	0.284	0	0	0	0	0
1110008F13Rik	24.345	36.069	37.662	30.544	33.427	31.904
1110008L16Rik	2.526	3.283	2.972	2.261	2.469	2.229
1110008P14Rik	14.889	15.736	19.518	7.506	12.838	12.486
1110012L19Rik	6.658	5.866	6.236	6.382	6.622	6.349
1110015O18Rik	0.877	0.663	0.513	0.831	0.527	0.97
1110017D15Rik	0.921	0.893	1.036	0.407	2.013	2.138
1110018N20Rik	6.886	8.323	6.955	6.321	6.754	6.148
1110019D14Rik	2.327	2.593	3.291	2.783	2.129	2.582
1110020A21Rik	0.361	1.589	0.492	1.063	0.303	0.931
1110025L11Rik	0	0	0	0	0	0
1110025M09Rik	1.2	0.846	0.859	0.318	1.11	1.509
1110028F11Rik	0.245	0	0.125	0.325	0.206	0
1110028F18Rik	0	0	0	0	0	0
1110032A03Rik	10.031	11.567	11.614	9.889	9.267	10.501
1110032F04Rik	3.263	3.085	5.211	0.879	3.044	2.617
1110034G24Rik	4.718	4.929	4.62	4.588	5.497	4.629
1110035H17Rik	0.083	0	0.169	0.146	0.208	0.16
1110036E04Rik	0	0	0	0	0	0
1110037F02Rik	14.357	19.045	18.644	15.27	14.488	14.012
1110038B12Rik	4.391	7.274	7.368	6.521	8.566	7.646
1110038F14Rik	10.868	15.124	13.717	11.223	12.211	11.298
1110046J04Rik	1.088	1.166	1.264	0.676	1.138	1.281
1110051M20Rik	11.309	18.157	17.869	15.328	16.777	14.512
1110057P08Rik	0	0	0	0	0	0
1110059E24Rik	10.295	10.259	11.787	10.148	10.442	9.681
1110059G10Rik	4.639	6.347	5.215	5.666	5.851	6.111
1110060G06Rik	0	0	0.421	0	0.173	0
1110065P20Rik	14.781	21.576	19.862	19.176	21.269	18.494
1190002N15Rik	7.973	8.558	8.768	6.451	7.315	6.506
1190003K10Rik	0	0	0	0	0	0
1190005I06Rik	0.429	1.039	0.219	0.663	0.901	1.244
1190007I07Rik	3.685	5.361	4.998	3.56	4.107	4.062
1200007C13Rik	0	0	0	0	0	0
1300002E11Rik	3.595	4.375	4.116	2.901	2.807	3.146
1300017J02Rik	0	0.04	0	0	0	0
1500002C15Rik	0.611	0.911	1.683	0.54	0.672	1
1500002F19Rik	0.481	0.254	0.295	0.34	0.485	0.372
1500004A13Rik	3.676	4.924	4.5	3.311	3.965	3.794
1500005C15Rik	0.171	0.038	0	0.114	0	0
1500009C09Rik	19.396	27.866	29.435	28.337	29.58	24.077
1500009L16Rik	5.933	9.546	10.733	4.865	9.182	9.565
1500011B03Rik	13.278	25.574	23.503	19.579	24.452	20.459
1500011K16Rik	24.62	29.715	26.501	24.596	27.708	25.798
1500012K07Rik	0	0.039	0.179	0	0	0.085
1500015A07Rik	1.608	2.598	2.423	2.212	2.705	2.42
1500015L24Rik	0.526	1.622	0.807	2.325	0.885	1.399
1500015O10Rik	0.227	0.401	0.582	0.603	2.486	0.55
1500017E21Rik	0.385	0.374	0.434	0.715	0.518	0.522
1500026H17Rik	1.084	1.194	1.04	0.659	0.997	0.787
1500035N22Rik	1.66	2.299	1.941	1.677	2.592	2.294
1520401A03Rik	0.051	0.045	0.079	0	0	0.025
1600002D24Rik	0	0.146	0.057	0	0	0
1600002H07Rik	1.563	2.796	3.925	2.596	2.867	2.382
1600002K03Rik	3.329	4.399	2.941	2.541	2.799	3.073
1600010M07Rik	0.069	0	0.21	0	0.058	0
1600012H06Rik	5.586	7.137	7.634	5.29	6.173	6.715
1600012P17Rik	0	0	0	0	0	0
1600014C10Rik	6.701	9.343	9.836	7.498	8.297	7.33
1600014C23Rik	0.198	0.523	0.608	0	0.167	0.766
1600015I10Rik	0.041	0	0	0	0	0
1600017P15Rik	0	0.198	0.23	0.298	0.283	0.217
1600019K03Rik	0	0	0	0	0	0
1600020E01Rik	2.337	3.035	3.87	3.207	3.232	3.212
1600023N17Rik	0.306	0.449	1.042	1.081	0.685	0.591
1600025M17Rik	0	0	0	0	0	0
1700001C02Rik	0.296	0	0	0.262	0.249	0.287
1700001C19Rik	0.06	0	0	0	0.05	0
1700001D01Rik	0	0	0	0	0	0
1700001F09Rik	0	0	0	0	0	0
1700001G01Rik	0	0	0	0	0	0
1700001G11Rik	0.134	0.71	0.549	0.475	0.79	0.13
1700001G17Rik	0	0.102	0.472	0	0.291	0
1700001J03Rik	0	0	0	0	0	0.378
1700001J04Rik	0	0	0	0	0	0
1700001K19Rik	0	0	0	0	0.181	0
1700001L05Rik	0.362	0.717	0.786	0.479	0.456	0.393
1700001L19Rik	2.44	1.4	3.193	0.953	2.719	2.25
1700001N15Rik	0	0	0	0	0	0
1700001O22Rik	1.718	3.73	2.448	2.115	2.786	1.543
1700001P01Rik	0.493	0.869	0.841	0.145	0.553	0.159
1700003C15Rik	0	0	0	0	0	0
1700003D09Rik	1.772	1.952	1.436	2.089	1.614	2.5
1700003E16Rik	6.374	7.57	8.6	4.858	7.262	5.54
1700003E24Rik	0	0	0	0	0	0
1700003F12Rik	0.138	0.122	0.141	0.244	0.116	0.134
1700003G13Rik	0	0	0	0	0	0
1700003G18Rik	0.167	0.147	0.341	0.147	0.14	0.161
1700003H04Rik	0	0	0	0	0	0
1700003I22Rik	0	0	0	0	0	0
1700003L19Rik	0.138	0.485	0	0.243	0	0
1700003M07Rik	3.173	2.071	3.607	1.974	4.051	2.16
1700003P14Rik	0	0	0	0	0	0
1700006A11Rik	0	0	0	0	0	0
1700006E09Rik	0	0	0	0	0.108	0
1700006F04Rik	7.211	4.099	3.808	2.673	2.347	2.7
1700006H21Rik	0	0	0	0.145	0	0
1700006J14Rik	0	0	0	0	0	0
1700006P03Rik	0	0	0	0	0	0
1700007B14Rik	0.188	0.538	0.529	21.101	19.281	19.772
1700007F19Rik	1.499	2.202	1.726	1.712	1.156	1.45
1700007G11Rik	0.238	0.735	0.488	0.211	0.501	0.346
1700007J10Rik	0	0.081	0.094	0	0.078	0
1700007K09Rik	0	0	0	0	0	0.146
1700007K13Rik	0.505	1.113	1.034	0.447	0.85	1.466
1700007L15Rik	0.418	2.085	0.854	1.476	0.936	1.75
1700007M16Rik	0	0	0	0	0	0
1700007P06Rik	0.125	0.549	0.765	0	0.105	0.603
1700008A23Rik	0.445	0	0.456	0.394	0.125	0.574
1700008B11Rik	0	0	0	0	0	0
1700008H02Rik	0	0	0	0	0	0
1700008J07Rik	0.548	1.003	0.647	0.746	0.851	0.571
1700008K24Rik	0	0	0	0	0	0
1700008O03Rik	1.348	1.386	1.035	0.795	1.323	0.978
1700008P02Rik	0	0	0	0	0	0
1700009C05Rik	0	0.115	0	0.115	0	0
1700009J07Rik	0.223	0.393	0.114	0.197	0.094	0.108
1700009N14Rik	0	0	0	0	0	0
1700010B08Rik	0	0	0	0	0	0
1700010B13Rik	0	0.117	0.068	0	0.111	0
1700010D01Rik	0	0	0	0	0	0
1700010H22Rik	0.102	0	0	0	0	0
1700010I02Rik	0	0	0	0	0	0
1700010I14Rik	0.492	0.337	0.447	0.483	0.23	0.211
1700010J16Rik	0	0	0	0	0	0
1700010K23Rik	0.818	0.24	0.837	0.241	0.229	0.264
1700010K24Rik	0.908	0	0	0.802	0.382	0.878
1700010L04Rik	0	0	0	0.058	0	0
1700011A15Rik	0	0.1	0	0	0.096	0
1700011B04Rik	0	0	0	0	0	0
1700011E24Rik	0.118	0	0.12	0.208	0.396	0.114
1700011H14Rik	0	0	0	0	0	0
1700011I03Rik	0.203	0	0.104	0	0.17	0.196
1700011L22Rik	0.21	0	0.215	0.093	0.088	0
1700011M02Rik	0	0	0	0	0	0
1700012A03Rik	0	0	0	0	0	0
1700012B07Rik	0	0	0	0	0	0
1700012B09Rik	0.447	0.263	0.153	0.395	0.125	0.288
1700012C08Rik	0	0	0	0	0	0
1700012C14Rik	0	0.182	0	0	0	0
1700012D16Rik	0.533	0.783	0.728	0.471	1.196	0.344
1700012E03Rik	0	0	0	0	0	0
1700012I11Rik	0	0	0	0	0	0
1700012J22Rik	0	0	0	0	0	0
1700012L04Rik	0.192	0.169	0	0	0	0
1700012P22Rik	0	0	0	0	0	0
1700013A02Rik	0	0	0	0	0	0
1700013D24Rik	0	0	0	0	0	0
1700013F07Rik	1.552	2.051	2.223	2.332	2.61	1.651
1700013G24Rik	0	0	0	0	0	0
1700013H16Rik	0	0	0.086	0	0	0
1700013M08Rik	0	0	0	0	0	0
1700013N06Rik	0	0	0	0	0	0
1700014D04Rik	0.698	0.866	0.357	0.869	0.48	0.399
1700014F14Rik	0	0	0	0	0	0
1700015C17Rik	0.429	0.756	1.757	0.379	1.443	1.661
1700015E13Rik	0	0	0	0	0	0
1700015F17Rik	0.722	0.255	0.296	0.383	0.607	0.28
1700015G11Rik	0	0	0	0	0	0
1700015O11Rik	0	0	0	0	0	0
1700016A09Rik	0.369	0.325	0.126	0.326	0.103	0.356
1700016C15Rik	0	0	0.137	0	0	0
1700016D06Rik	0	0	0	0	0.061	0
1700016D08Rik	0	0	0	0	0.234	0
1700016F12Rik	0	0	0	0	0	0
1700016G14Rik	0.594	0.209	0.486	0.21	0	0.46
1700016G22Rik	0	0	0	0	0.145	0
1700016H13Rik	0	0	0	0	0	0
1700016K19Rik	0.446	0.785	0.342	0.295	1.592	0.97
1700016L21Rik	0	0	0	0	0	0
1700016P03Rik	4.992	6.179	7.54	6.094	11.193	9.773
1700016P04Rik	0	0	0	0	0	0
1700017B05Rik	1.247	0.806	1	0.956	1.136	0.684
1700017D01Rik	0	0	0	0	0	0
1700017G19Rik	0.084	0	0	0	0	0
1700017I07Rik	0	0	0	0	0	0
1700017J07Rik	0	0	0	0	0.365	0
1700017L05Rik	0	0	0	0	0	0
1700017N19Rik	0	0	0	0.045	0	0
1700018A04Rik	0.052	0.092	0.053	0.092	0.044	0.05
1700018A14Rik	0	0	0.148	0.128	0	0
1700018B08Rik	0	0	0	0	0	0
1700018B24Rik	0.173	0	0	0	0	0
1700018C11Rik	0	0	0	0	0	0
1700018F24Rik	0	0	0	0	0	0
1700018L02Rik	0.083	0.109	0	0.182	0.208	0.12
1700019A02Rik	0.66	0.233	0.81	0.934	0.222	0.894
1700019B03Rik	0.063	0.056	0.13	0.168	0	0.246
1700019B21Rik	0	0	0	0	0	0
1700019D03Rik	2.061	2.568	2.739	1.277	2.052	1.925
1700019E08Rik	0.124	0	0	0	0	0
1700019G17Rik	2.896	4.403	4.526	4.361	4.014	4.218
1700019G24Rik	0	0	0.626	0.721	0	0.592
1700019N19Rik	0.163	0.216	0.167	0	0.137	0
1700019O17Rik	0	0	0	0	0	0
1700019P21Rik	0	0	0	0	0	0
1700020A23Rik	0	0	0	0	0	0
1700020D05Rik	1.105	1.328	1.439	1.332	1.267	2.527
1700020G17Rik	0.078	0	0	0	0	0
1700020I14Rik	78.407	82.297	89.665	56.231	67.285	66.313
1700020L24Rik	0	0.19	0.442	0.096	0.182	0
1700020M21Rik	0.159	0	0	0.141	0	0
1700020N01Rik	0	0	0.099	0	0	0
1700020N15Rik	0	0	0	0	0	0
1700020N18Rik	0.188	0.33	0	0	0	0
1700021A07Rik	0	0	0	0	0	0
1700021F05Rik	14.492	20.209	20.08	18.357	15.542	17.439
1700021F07Rik	0	0	0	0	0	0.154
1700021F13Rik	0	0	0	0	0	0
1700021J08Rik	0	0	0	0.315	0.15	0.173
1700021L23Rik	0	0	0	0	0	0
1700021N21Rik	0	0	0	0	0.191	0.11
1700021P04Rik	0	0	0	0	0	0
1700022A22Rik	0	0	0	0	0	0
1700022E09Rik	0	0	0	0	0	0
1700022F17Rik	0	0	0	0	0	0
1700022H16Rik	0	0	0	0	0	0
1700022I11Rik	0	0	0	0	0	0
1700022N22Rik	0	0.382	0	0.128	0	0.14
1700023C21Rik	0	0	0	0	0	0
1700023F02Rik	0.429	0.126	0.146	0.126	0	0.138
1700023F06Rik	0.424	0.598	0.521	0.225	0.856	0.41
1700023G09Rik	0	0.124	0	0	0	0
1700023H06Rik	0.197	0.26	0.402	0.174	0.33	0.285
1700024B05Rik	0	0	0	0	0	0
1700024B18Rik	0	0	0	0	0	0
1700024G13Rik	0.258	0.227	0	0	0.65	0.997
1700024P04Rik	0	0	0	0	0	0
1700024P16Rik	0.098	0.144	0.067	0.058	0.11	0
1700025A08Rik	0	0	0	0.149	0.142	0
1700025B11Rik	0	0	0	0	0	0
1700025C18Rik	0	0	0	0	0	0
1700025D23Rik	0	0	0	0	0	0
1700025F22Rik	0	0	0	0	0	0
1700025F24Rik	0	0	0.117	0	0	0
1700025G04Rik	5.935	7.546	7.565	5.521	7.155	6.062
1700025H01Rik	0	0	0	0	0	0
1700025K24Rik	0	0	0	0	0	0
1700025M24Rik	0	0	0.29	0	0	0
1700025N21Rik	0	0	0	0	0	0
1700025N23Rik	0	0	0	0	0	0.217
1700025O08Rik	0	0	0	0	0	0
1700026D11Rik	0	0	0	0	0	0
1700026F02Rik	0	0	0	0	0	0
1700026J12Rik	0	0	0	0	0	0
1700026J14Rik	0.388	1.138	1.057	1.028	0.217	1
1700026L06Rik	0.292	0.257	0.149	0.129	0.123	0.141
1700027A07Rik	0.896	0.987	0.458	0.594	0	0.867
1700027A15Rik	0.087	0.077	0.446	0	0	0
1700027F06Rik	0	0	0	0	0	0
1700027F09Rik	0	0	0	0	0	0
1700027H10Rik	0	0	0	0	0	0
1700027I24Rik	0.737	0	0	0	0	0
1700028D13Rik	0	0	0	0	0	0
1700028E10Rik	0.176	0.242	0.08	0.087	0.148	0.095
1700028I16Rik	0	0	0	0	0	0
1700028J19Rik	0.659	0.363	0	0.219	0.277	0.159
1700028K03Rik	0.443	0.488	0	0.098	0.279	0.214
1700028M03Rik	0	0	0	0	0	0
1700028N14Rik	0.137	0.605	0.562	0	0.346	0.398
1700028P14Rik	0.118	0.937	0.363	0.418	0.596	0.343
1700028P15Rik	0	0	0	0	0	0
1700029B22Rik	0	0	0	0	0	0
1700029B24Rik	0	0.364	0	0	0	0
1700029E06Rik	0	0	0	0	0	0
1700029F12Rik	0	0	0	0	0	0
1700029H14Rik	0.144	0	0	0.128	0	0.07
1700029I15Rik	1.27	0.979	1.787	1.404	0.668	1.536
1700029J03Rik	0	0	0	0	0	0
1700029J07Rik	1.685	1.781	1.456	1.919	1.668	1.593
1700029M03Rik	0	0	0	0	0	0
1700029M20Rik	0	0	0	0	0.029	0.033
1700029N11Rik	0	0	0	0	0	0
1700029P11Rik	0	0	0	0	0	0
1700030A11Rik	0.116	0.102	0.236	0	0.097	0
1700030C10Rik	0.769	0.417	0.484	0.314	0.497	0.458
1700030C12Rik	0.239	0.211	0.122	0.211	0.302	0
1700030C14Rik	0.678	0.717	0.139	0.72	0.799	0.656
1700030F04Rik	0.166	0.146	0	0	0.14	0.161
1700030I03Rik	0.436	0.288	0.111	0	0	0
1700030J22Rik	3.038	3.56	3.533	3.296	2.99	2.672
1700030K09Rik	3.02	3.632	3.017	2.104	2.689	2.44
1700030L20Rik	0	0.184	0	0	0	0
1700030M09Rik	0	0	0	0	0	0
1700030N03Rik	0	0	0	0	0	0
1700030N18Rik	0.106	0	0.109	0	0	0
1700030O20Rik	0	0	0	0	0	0
1700031A10Rik	0	0	0	0	0	0
1700031F05Rik	0	0	0.077	0	0	0
1700031F10Rik	0	0	0	0	0	0
1700031L13Rik	0	0	0	0	0	0
1700031M16Rik	0	0	0	0	0	0
1700031P21Rik	0	0	0	0	0	0
1700034B16Rik	0	0	0	0	0	0
1700034E13Rik	0	0	0	0	0	0
1700034G24Rik	0	0	0	0	0	0
1700034H15Rik	0.301	0.656	0.671	0.548	0.402	0.343
1700034I23Rik	0.044	0	0	0	0	0
1700034J04Rik	0	0	0	0	0	0
1700034J05Rik	0	0	0	0	0	0
1700034K08Rik	0	0	0	0	0	0
1700034O15Rik	0	0	0.142	0	0	0
1700034P13Rik	0	0.034	0.039	0.068	0	0
1700036A12Rik	0.168	0.049	0	0.099	0	0.163
1700036G14Rik	0	0	0	0	0	0
1700036O09Rik	0	0	0	0	0	0
1700037C06Rik	0	0	0	0	0	0
1700037C18Rik	0.735	1.16	1.505	1.129	1.432	1.123
1700037F24Rik	0.211	0	0	0	0.177	0
1700037H04Rik	34.82	39.989	37.866	38.941	42.828	35.043
1700039E15Rik	0	0	0	0	0	0
1700039E22Rik	0	0	0	0	0	0
1700039I01Rik	0	0	0	0	0	0
1700039M10Rik	0.197	0.519	0	0	0	0.19
1700039M15Rik	0	0	0	0	0	0
1700040D17Rik	0.822	2.808	2.314	1.817	2.938	1.69
1700040F15Rik	0	0	0	0	0	0
1700040F17Rik	0	0	0	0	0	0
1700040K01Rik	0	0	0	0	0	0
1700040L02Rik	0.325	1.504	1.913	1.365	2.05	1.808
1700041C23Rik	0	0	0	0	0	0
1700041G16Rik	0.169	0.149	0.115	0.348	0.189	0.272
1700041M05Rik	0.335	0	0	0	0	0
1700041M19Rik	0	0	0	0	0	0
1700042D02Rik	0	0	0.27	0	0	0
1700042G07Rik	0	0	0	0	0	0
1700042G15Rik	0	0	0	0	0	0
1700042O10Rik	0	0	0.098	0	0	0
1700044C05Rik	0	0	0	0	0	0
1700044K03Rik	0	0	0	0	0	0
1700045H11Rik	0	0	0	0	0.145	0
1700045I11Rik	0	0	0	0	0	0
1700046C09Rik	0	0	0.193	0	0	0
1700047A11Rik	0	0	0	0	0	0
1700047F07Rik	0.348	0.716	0.95	0	0	0.673
1700047G03Rik	0	0	0	0	0	0
1700047I17Rik2	0	0	0	0	0	0
1700047K16Rik	0	0.714	0.237	0.307	0.292	0.56
1700047L14Rik	0	0	0	0	0	0
1700047M11Rik	3.266	4.577	6.039	5.809	5.558	5.138
1700047N06Rik	0	0	0	0.099	0	0
1700048F04Rik	0	0.17	0.197	0.085	0.081	0.187
1700048M11Rik	0	0	0	0	0	0
1700048O20Rik	3.436	4.129	5.433	4.639	5.358	3.565
1700049E15Rik	0	0	0	0	0	0
1700049E17Rik1	0	0	0	0	0	0
1700049E17Rik2	0	0	0	0	0	0
1700049E22Rik	0.202	0	0	0	0	0
1700049G17Rik	3.461	3.102	3.276	2.848	3.328	2.732
1700049J03Rik	0.244	0.429	0.499	0	0.41	0.236
1700051A21Rik	0	0	0	0	0	0.065
1700051K13Rik	0	0	0	0	0	0
1700051O22Rik	0	0	0.329	0.284	0.135	0
1700052I22Rik	0	0	0	0	0	0
1700052K11Rik	2.158	2.779	2.689	2.739	3.024	2.863
1700054A03Rik	0	0	0	0	0	0
1700054K02Rik	0	0	0	0	0	0
1700054K19Rik	0	0	0	0	0	0
1700054M17Rik	0.231	0.203	0.236	0.611	0.388	0
1700054O19Rik	0	0	0	0	0	0
1700055C04Rik	0	0	0	0	0	0
1700055D18Rik	0.221	0.389	0.113	0.219	0.325	0.213
1700056E22Rik	0	0.093	0	0.281	0	0
1700056N10Rik	3.246	3.9	5.031	3.565	4.052	3.805
1700057G04Rik	0	0	0	0	0	0
1700057H15Rik	0.164	0.361	0.168	0.145	0.276	0
1700057H21Rik	0	0	0	0	0	0
1700058P15Rik	0	0	0	0	0	0
1700060C16Rik	0	0	0	0	0	0
1700060C20Rik	0	0	0	0	0	0
1700060J05Rik	0	0.085	0	0	0	0.187
1700060O08Rik	0	0	0	0	0	0
1700061E17Rik	0	0	0	0.17	0	0.186
1700061E18Rik	0	0	0	0	0	0
1700061F12Rik	0	0	0	0	0	0
1700061G19Rik	0.077	0.034	0	0	0.064	0
1700061H18Rik	0	0	0	0	0	0
1700061I17Rik	0	0	0	0	0	0
1700061J23Rik	0	0	0	0	0	0
1700063A18Rik	0	0	0	0	0	0
1700063D05Rik	1.194	1.263	1.466	1.689	1.205	1.502
1700063H04Rik	0	0	0	0	0	0
1700063H06Rik	0.692	0.609	0.472	1.223	0	1.338
1700063I16Rik	0	0	0	0	0	0
1700063O14Rik	0	0	0	0.369	0	0
1700064H15Rik	1.562	0.688	0.533	0.921	0.657	0.756
1700064J06Rik	0	0	0	0	0	0
1700064M15Rik	0.159	0	0	0	0	0.615
1700065D16Rik	0	0	0.072	0.062	0	0.034
1700065J11Rik	0.242	0	0	0	0	0
1700065J18Rik	0.265	0	0	0	0	0
1700065L07Rik	0	0	0	0	0	0
1700065O20Rik	0	0	0	0	0	0
1700066B17Rik	0	0	0	0	0.081	0
1700066B19Rik	0	0	0.042	0	0	0
1700066C05Rik	0	0	0	0	0	0
1700066J03Rik	0	0	0	0	0	0
1700066M21Rik	12.277	15.385	14.026	10.28	10.781	13.261
1700066N21Rik	0	0	0	0	0	0
1700066O22Rik	0	0	0	0	0	0
1700067G17Rik	0	0	0	0	0	0
1700067K01Rik	0.159	0.07	0.406	0	0.067	0.307
1700067P10Rik	0	0	0	0	0	0
1700069B07Rik	0.328	0	0.224	0.483	0.092	0.317
1700069L16Rik	0	0	0	0	0.09	0
1700069P05Rik	0	0	0	0	0	0
1700071G01Rik	0	0	0	0	0	0
1700071M16Rik	0	0	0.076	0.033	0	0
1700072B07Rik	0	0	0	0	0	0
1700072G22Rik	0	0	0	0	0	0
1700072O05Rik	0	0	0	0	0	0
1700074A21Rik	0	0	0	0	0	0
1700074H08Rik	0	0	0	0	0	0
1700074P13Rik	0	0	0	0	0	0
1700080E11Rik	0	0	0	0	0	0
1700080G11Rik	0.706	0.207	0.963	0	0.593	0.228
1700080N15Rik	0	0.069	0	0	0	0
1700080O16Rik	0	0	0	0	0	0
1700081H04Rik	0	0	0	0	0	0
1700082M22Rik	0	0.045	0	0.045	0.043	0
1700083H02Rik	0	0	0	0	0	0
1700084C06Rik	0	0.241	0.7	0.242	0.115	0.132
1700084E18Rik	0.144	0.506	0.147	0.317	0.241	0.069
1700084F23Rik	0	0.048	0	0	0	0
1700084M14Rik	0	0	0	0	0	0
1700085C21Rik	0	0	0	0	0.159	0
1700086D15Rik	2.912	1.821	2.307	1.163	1.027	1
1700086L19Rik	54.385	68.143	70.139	59.629	57.639	60.326
1700086O06Rik	2.23	2.832	1.879	2.783	2.316	2.474
1700086P04Rik	0.203	0	0.416	0	0.342	0
1700087M22Rik	0	0	0	0	0	0
1700088E04Rik	1.467	2.101	2.314	1.837	2.364	2.661
1700092C02Rik	0	0	0	0	0	0
1700092C10Rik	0	0	0	0	0	0
1700092C17Rik	0	0	0	0	0	0
1700092E19Rik	0	0	0	0	0	0
1700092K14Rik	0	1.144	0.266	0	0.218	0.251
1700092M07Rik	0	0.238	0.276	0.477	0.227	0
1700093J21Rik	0	0.837	0	0.28	0.666	0
1700093K21Rik	0.139	0.061	0	0.061	0	0.135
1700094J05Rik	0	0	0	0.091	0.173	0
1700094M24Rik	0	0	0	0	0	0
1700095A13Rik	0	0	0	0	0	0
1700095A21Rik	0	0	0	0	0	0
1700095B10Rik	0	0	0	0	0	0
1700095J03Rik	0.284	0.05	0.058	0.1	0.095	0
1700095J07Rik	0	0	0	0	0	0
1700095J12Rik	0	0	0	0	0	0
1700096J18Rik	0	0	0	0	0	0
1700096K18Rik	1.552	1.305	1.155	1.621	1.542	1.433
1700097M23Rik	0	0	0	0	0	0
1700097N02Rik	0	0	0	0	0	0
1700099I09Rik	0	0	0	0	0	0.129
1700100L14Rik	0	0	0	0	0	0
1700101I11Rik	1.832	2.623	3.163	2.53	2.984	2.104
1700101I19Rik	0.201	0.177	0.617	0	0.338	0.195
1700101O22Rik	0	0	0	0	0.509	0
1700102F20Rik	0	0	0	0	0	0
1700102P08Rik	1.411	1.097	1.698	0.807	0.419	0.723
1700104B16Rik	0.142	0.376	0.145	0.126	0.119	0
1700105P06Rik	0.347	0.408	0.296	0.205	0.389	0.224
1700108F19Rik	0	0	0.056	0.048	0	0
1700108J01Rik	0	0	0	0	0	0
1700108N11Rik	0.447	0	0.114	0	0	0
1700109G14Rik	0	0	0	0	0	0.083
1700109G15Rik	0	0	0	0	0	0
1700109H08Rik	4.114	3.976	3.937	2.698	3.013	2.696
1700109I08Rik	0	0	0	0	0	0
1700109K24Rik	0.098	0	0	0	0	0
1700110C19Rik	1.145	2.017	1.61	1.012	0.842	1.107
1700110I01Rik	0	0	0.035	0	0	0
1700110K17Rik	0.111	0	0.566	0.783	0.093	0.107
1700111E14Rik	0	0	0	0	0	0
1700111N16Rik	0	0	0	0	0	0.175
1700112D23Rik	1.844	1.75	1.452	1.63	1.432	1.921
1700112E06Rik	0.432	0.991	0.531	0.459	0.364	0.586
1700112H15Rik	0	0	0	0	0	0
1700112J05Rik	0	0	0	0	0	0
1700112J16Rik	0.37	0.367	0.426	0.614	0.701	0.717
1700112K13Rik	0	0	0	0	0	0
1700113A16Rik	1.575	0.278	1.504	1.392	1.677	1.828
1700113B19Rik	0	0	0	0	0	0
1700113H08Rik	0.199	0	0	0	0	0
1700116B05Rik	0	0	0	0	0	0
1700119H24Rik	0	0	0	0	0	0
1700119I11Rik	0.916	1.614	0.312	0.54	0.513	0
1700120B22Rik	0.663	1.169	0.452	0.195	0.744	2.138
1700120C14Rik	0.439	1.161	0.449	1.165	0.739	0.85
1700120C18Rik	0	0	0	0	0	0
1700120E14Rik	0	0	0	0	0	0
1700120G07Rik	0.116	0	0	0	0.097	0
1700120G11Rik	0	0	0	0	0	0
1700120K04Rik	0	0	0	0	0	0
1700120O09Rik	0	0	0.107	0	0	0
1700121C08Rik	0.758	0.401	0	0	0.127	0
1700121L03Rik	0	0	0	0	0	0
1700121L16Rik	0	0	0	0	0	0
1700121N20Rik	0	0	0	0	0	0.097
1700122D07Rik	0	0	0	0	0	0
1700122E12Rik	0	0	0	0.379	0.18	0.207
1700122O11Rik	0	0	0	0	0	0
1700123I01Rik	0.125	0.055	0	0.055	0.053	0
1700123K08Rik	0	0	0	0	0	0
1700123L14Rik	0	0	0	0	0	0
1700123M08Rik	1.066	1.526	2.181	1.531	1.904	1.675
1700123O12Rik	0	0	0	0	0	0
1700123O20Rik	5.431	6.699	6.778	5.232	5.616	6.251
1700123O21Rik	12.577	9.346	8.216	3.215	4.077	5.863
1700124L16Rik	1.017	0.814	1.135	0.735	1.01	0.536
1700125G02Rik	0.593	0.348	0	0.349	0	0.191
1700125G22Rik	0.119	0.315	0.244	0.105	0	0.115
1700125H03Rik	0	0	0	0	0	0
1700125H20Rik	0	0.182	0	0	0.087	0
1700126A01Rik	0	0	0	0	0	0
1700126G02Rik	0	0.249	0.145	0	0.357	0.137
1700126H18Rik	0	0	0	0	0	0
1700128A07Rik	0	0	0	0	0	0
1700128E19Rik	0	0	0	0	0	0
1700128F08Rik	0	0.163	0.095	0	0.078	0
1700129C05Rik	0	0	0	0	0	0
1700129L04Rik	0.366	0	0.3	0	0.123	0.212
1810006J02Rik	0	0	0	0.048	0	0
1810007C17Rik	0	0	0	0	0	0
1810007D17Rik	0	0	0	0	0	0
1810008B01Rik	0.124	0.109	0	0.219	0	0.12
1810008I18Rik	0	0.037	0	0	0	0
1810009A15Rik	0	0	0	0	0	0
1810009J06Rik	0	0	0	0	0	0
1810010H24Rik	0.257	1.661	1.403	1.97	1.009	1.326
1810010K12Rik	0	0	0.079	0.274	0.065	0.15
1810011H11Rik	0.139	0.368	0.713	0.739	0.176	0.269
1810011O10Rik	0.398	0.551	0.756	0.553	0.669	0.66
1810012K08Rik	0.179	0.157	0.549	0.316	0	0.173
1810012K16Rik	0.75	0.661	0.959	0.663	0.315	1.27
1810013D15Rik	0.067	0	0.138	0.059	0	0
1810013L24Rik	20.663	23.92	22.328	19.715	20.003	17.985
1810014B01Rik	1.173	1.741	1.706	1.638	1.817	0.896
1810017P11Rik	0	0	0	0	0	0
1810019D21Rik	0	0.092	0	0.092	0	0.101
1810019N24Rik	0.139	0.245	0.214	0.308	0.351	0.606
1810020O05Rik	1.764	2.245	2.506	2.685	2.636	1.895
1810021B22Rik	0.524	0.924	1.206	0.695	0.661	0.76
1810022K09Rik	10.508	12.173	13.533	10.977	13.716	12.225
1810024B03Rik	0.162	0.643	0.166	0.072	0.341	0.235
1810026B05Rik	5.526	5.465	5.615	4.436	4.677	4.89
1810026J23Rik	13.656	20.302	19.898	19.28	20.515	17.591
1810030O07Rik	8.134	12.525	10.344	10.885	9.747	10.11
1810032O08Rik	0.972	1.183	2.037	0.9	1.09	0.94
1810034E14Rik	0.114	0.3	0.116	0.1	0.191	0.165
1810037I17Rik	22.639	33.74	29.857	26.969	32.641	29.254
1810041H14Rik	0	0.139	0.323	0.279	0.532	0.153
1810041L15Rik	4.275	4.361	5.181	2.892	4.396	3.069
1810043G02Rik	7.824	11.22	12.452	10.578	10.663	9.942
1810043H04Rik	12.545	16.466	18.718	17.327	18.678	14.536
1810044D09Rik	1.055	1.302	0.864	0.746	1.065	0.408
1810046K07Rik	0	0	0	0.069	0	0
1810049J17Rik	1.776	1.761	0.909	0.589	1.307	1.074
1810053B23Rik	0	0	0	0	0	0
1810055G02Rik	3.543	5.475	6.19	4.385	6.278	4.271
1810058I24Rik	2.789	3.427	4.14	4.063	3.435	2.546
1810059C17Rik	0.211	0.557	0.216	0	0.531	0
1810059H22Rik	0.319	0.187	0.181	0.125	0.149	0.24
1810062G17Rik	0.113	0.198	0	0.1	0.379	0
1810062O18Rik	0.991	1.223	1.724	1.314	1.333	0.959
1810063I02Rik	0	0	0	0	0	0
1810064F22Rik	0	0	0	0	0	0
1810065E05Rik	0	0	0	0	0	0
2010001A14Rik	1.58	2.152	2.646	2.794	2.295	2.779
2010001E11Rik	0.045	0	0	0	0	0
2010003K11Rik	0	0	0	0	0	0
2010005H15Rik	0	0.283	0.164	0	0.135	0
2010007H06Rik	0.249	0.147	0.277	0.074	0.017	0.141
2010008C14Rik	0	0	0.177	0.306	0.436	0
2010009K17Rik	0	0	0	0	0	0
2010013B24Rik	0	0.363	0.14	0	0.115	0.133
2010015M23Rik	0.599	1.282	0.7	1.059	1.367	0.414
2010016I18Rik	0	0	0.053	0	0.044	0
2010103J01Rik	0	0	0	0	0	0
2010106C02Rik	0	0	0	0	0	0
2010106E10Rik	0	0.07	0	0	0	0
2010107E04Rik	184.648	208.016	208.18	195.268	214.087	187.304
2010107G12Rik	0.252	0.317	0.257	0.191	0.091	0.139
2010107G23Rik	6.087	7.717	7.634	6.561	6.604	7.598
2010109A12Rik	0.747	1.152	0.191	1.321	0.157	0.361
2010109I03Rik	0	0.144	0	0	0.137	0.105
2010109P13Rik	0	0	0	0	0	0
2010110E17Rik	0.117	0.206	0.119	0	0.098	0
2010110G14Rik	0	0	0	0	0	0
2010110K18Rik	0	0	0	0	0	0
2010111I01Rik	11.401	14.889	16.82	10.843	12.068	12.037
2010204K13Rik	8.114	8.477	10.792	7.889	8.869	8.521
2010300C02Rik	60.987	87.93	86.132	84.162	78.004	73.723
2010300F17Rik	0.041	0	0	0	0	0
2010308F09Rik	0	0.156	0.182	0	0	0.515
2010309G21Rik	0	0	0	0	0	0
2010310C07Rik	0.128	0.038	0.044	0.076	0	0
2010315B03Rik	9.699	10.51	10.203	8.193	8.615	8.284
2010320M18Rik	2.542	4.927	3.953	4.314	4.018	4.524
2010320O07Rik	0	0	0	0	0	0
2200002D01Rik	0	0	0.073	0	0.12	0.069
2200002J24Rik	0	0	0	0	0	0
2210008F06Rik	1.233	3.676	2.91	2.849	2.631	1.651
2210010C04Rik	0.048	0	0	0	0	0
2210011C24Rik	0.304	0.335	0.311	0.336	0.511	0.22
2210011K15Rik	0	0	0	0	0	0
2210013O21Rik	8.18	12.173	10.415	12.533	12.634	12.132
2210016F16Rik	2.799	3.78	6.062	4.916	4.371	4.149
2210016L21Rik	21.248	32.487	30.435	27.617	29.61	25.349
2210017I01Rik	0	0	0	0	0	0
2210019I11Rik	0.05	0	0	0	0	0
2210404O09Rik	4.85	4.843	5.104	4.409	4	3.529
2210406O10Rik	0.646	0.963	1.22	0.439	0.961	0.577
2210407C18Rik	0.201	0	0	0	0	0
2210408F21Rik	8.827	8.757	9.884	4.915	6.778	5.512
2210408I21Rik	7.337	6.385	6.77	4.536	6.509	5.29
2210411M09Rik	0	0	0	0.141	0.134	0
2210412B16Rik	1.236	1.634	4.215	1.821	0.693	1.395
2210414B05Rik	0	0	0	0	0	0
2210417A02Rik	0	0	0	0	0	0
2210418O10Rik	0	0.046	0	0	0.044	0.025
2210420H20Rik	0	0	0	0	0	0
2300002M23Rik	0	0	0	0	0	0
2300003K06Rik	0	0	0	0	0	0
2300005B03Rik	0.188	0	0	0	0	0
2300009A05Rik	8.793	10.33	11.289	8.534	9.712	9.506
2310001H17Rik	0	0.014	0.081	0	0.04	0.015
2310001K24Rik	0.139	0	0	0.123	0.233	0.134
2310002F09Rik	0.083	0	0	0	0.105	0
2310002L09Rik	0	0	0	0	0.04	0
2310003L06Rik	0	0	0	0	0	0
2310005A03Rik	0	0.065	0	0.065	0	0
2310005E17Rik	0	0	0	0	0	0
2310007B03Rik	0	0	0	0	0	0
2310008N11Rik	0	0	0	0	0	0
2310009A05Rik	14.064	17.859	17.563	14.808	13.389	14.003
2310009B15Rik	6.536	10.239	9.659	6.58	9.312	8.078
2310010G23Rik	0.603	0.266	0.206	0.444	0.423	0.389
2310010J17Rik	3.412	5.411	7.214	3.82	6.311	4.84
2310011J03Rik	11.633	15.348	15.784	14.297	14.436	12.696
2310014F06Rik	0	0.137	0.319	0.138	0.131	0.301
2310015A10Rik	1.059	1.605	1.474	1.217	1.478	1.373
2310015D24Rik	0.035	0.093	0	0	0.148	0.034
2310015K22Rik	0	0	0	0	0	0
2310016D03Rik	0	0	0	0.059	0	0
2310016D23Rik	0	0	0	0	0	0
2310016G11Rik	0	0	0.119	0.206	0.196	0.113
2310020H05Rik	0	0	0	0	0	0
2310022A10Rik	2.955	3.385	5.027	2.808	3.758	2.251
2310022B05Rik	6.876	8.444	9.773	8.113	9.13	7.614
2310026I22Rik	0.237	0.209	0.888	0.279	0.332	0.382
2310026L22Rik	0.256	0	0	0	0	0.744
2310030A07Rik	0.168	0	0	0.149	0	0
2310030G06Rik	1.239	1.965	1.859	1.022	1.111	0.959
2310031A07Rik	0	0	0	0	0	0
2310033P09Rik	5.828	7.808	8.249	6.916	8.122	6.486
2310034C09Rik	0	0	0	0	0	0
2310034O05Rik	0	0	0.095	0	0	0
2310035C23Rik	25.873	29.502	30.515	23.592	25.826	25.17
2310036O22Rik	38.339	55.389	58.778	48.647	50.046	53.677
2310039H08Rik	2.256	3.508	4.209	3.402	5.69	4.236
2310039L15Rik	0	0	0	0	0	0
2310040G07Rik	0.259	0.114	0.265	0	0.218	0
2310040G24Rik	0.529	1.283	1.219	0.117	1.113	0.128
2310043L19Rik	0	0	0	0	0	0.142
2310043M15Rik	0	0	0	0	0	0
2310043O21Rik	0	0	0	0	0.139	0
2310044K18Rik	0	0	0	0	0	0
2310046K23Rik	0	0	0	0	0	0
2310047D07Rik	0.279	0.492	0.143	0	0.352	0.27
2310050C09Rik	0	0	0	0	0	0
2310057J18Rik	0	0	0.06	0	0	0
2310057M21Rik	6.672	8.165	8.533	6.062	6.739	5.961
2310057N15Rik	0	0	0	0	0	0
2310058D17Rik	0.801	0.988	1.049	0.737	0.862	0.496
2310061I04Rik	8.457	11.236	12.553	9.141	9.763	8.816
2310061N02Rik	0	0	0	0	0	0
2310065F04Rik	0	0	0	0	0	0
2310068J16Rik	0.091	0.322	0.373	0.242	0	0.088
2310069B03Rik	0	0	0	0	0	0
2310069G16Rik	5.855	7.308	7.862	5.175	4.102	4.955
2310074N15Rik	2.115	2.019	0.541	1.558	0.593	1.193
2310075C17Rik	1.573	4.436	0.966	5.841	5.82	4.261
2310079G19Rik	0	0	0	0	0	0
2310081O03Rik	0	0	0	0	0	0
2410002F23Rik	6.077	8.135	8.584	7.763	7.681	7.547
2410003L11Rik	0	0.141	0	0	0	0
2410004B18Rik	12.665	17.353	20.896	14.83	19.569	15.329
2410004I01Rik	0.173	0.076	0.265	0.153	0.291	0.167
2410004P03Rik	0.298	0.394	0.153	0.106	0.527	0.346
2410006H16Rik	20.65	25.825	24.08	24.142	30.43	28.779
2410012E07Rik	0	0	0	0	0	0
2410015M20Rik	42.799	49.803	50.6	49.963	49.236	46.918
2410016O06Rik	5.247	6.473	8.858	5.759	6.471	6.64
2410017I17Rik	0	0	0	0	0	0
2410018L13Rik	0.578	0.858	0.841	0.404	0.537	0.471
2410021H03Rik	0	0	0	0.119	0	0
2410022M11Rik	1.351	2.529	2.275	2.413	2.248	2.45
2410080I02Rik	0.743	3.275	1.521	0.876	0.625	0.959
2410089E03Rik	10.896	10.145	12.12	8.289	9.112	8.35
2410124H12Rik	0	0	0	0	0.122	0
2410131K14Rik	4.395	7.12	6.558	6.726	7.008	5.498
2410137M14Rik	0.233	0.205	0.119	0.206	0.098	0.113
2410141K09Rik	0	0	0	0	0	0
2410152P15Rik	0	0	0	0.104	0	0
2500002B13Rik	0.47	0.311	0.601	0.173	0.264	0.303
2500004C02Rik	3.243	5.096	5.474	5.399	4.999	5.385
2510002D24Rik	3.431	6.74	7.972	7.014	6.672	4.702
2510009E07Rik	21.494	25.503	26.34	23.372	20.543	24.403
2510016D11Rik	0.625	0.367	0.32	0.46	0.788	0.403
2510017J16Rik	0.65	1.073	1.08	0.503	0.615	0.864
2510039O18Rik	6.724	8.539	9.761	8.533	9.127	6.794
2510046G10Rik	0.585	0.945	0.698	0.517	0.492	0.943
2600006K01Rik	0.219	0.129	0.075	0.064	0.184	0.141
2600014E21Rik	0.139	0.114	0.102	0	0.084	0.019
2610001A08Rik	1.183	0.834	1.211	0.523	0.597	0.916
2610001J05Rik	3.714	3.487	3.356	3.163	4.057	3.776
2610002M06Rik	15.54	15.642	17.875	14.544	15.458	14.233
2610008E11Rik	13.535	15.111	14.543	12.822	13.868	13.585
2610011E03Rik	4.269	3.154	2.911	1.623	1.158	1.598
2610012C04Rik	0.702	0.53	0.103	0.089	0.084	0.194
2610016A17Rik	0	0	0	0	0	0
2610020C07Rik	0.561	0.773	0.861	0.992	1.091	0.611
2610020F03Rik	0.698	0	1.071	0.154	0.293	0.169
2610020H08Rik	0.373	0.731	0.382	0.403	0.628	0.361
2610021A01Rik	11.529	10.633	12.687	8.719	8.746	9.764
2610027F03Rik	0	0	0	0	0	0
2610027K06Rik	0	0	0	0	0.125	0
2610028E06Rik	0.142	0.075	0.087	0.15	0.024	0.192
2610028H24Rik	0	0.053	0	0	0	0
2610034O05Rik	0	0	0	0	0	0
2610035D17Rik	3.147	6.228	6.241	4.878	5.21	4.074
2610035F20Rik	0.089	0	0	0	0	0
2610037D02Rik	1.962	2.449	2.425	1.445	1.632	1.522
2610042L04Rik	0.054	0.096	0	0	0	0
2610044O15Rik8	12.242	12.23	12.086	10.94	10.451	12.439
2610105M22Rik	0	0	0	0	0	0
2610203C20Rik	8.999	6.198	6.776	4.306	4.441	4.686
2610203C22Rik	0.247	0.277	0.299	0.099	0.189	0.196
2610204G07Rik	0	0	0	0	0	0
2610206C17Rik	0	0	0.127	0	0	0
2610300A13Rik	0	0	0	0	0	0
2610301B20Rik	21.792	21.841	24.174	18.494	20.963	20.004
2610303G11Rik	0	0	0	0	0	0
2610305D13Rik	0.316	0.418	0.202	0.28	0.266	0.459
2610306M01Rik	4.43	6.072	4.432	5.308	3.725	5.523
2610307P16Rik	0.219	0.242	0	0.145	0.323	0.159
2610316D01Rik	8.993	7.728	7.497	5.201	5.881	5.691
2610318N02Rik	0.162	0.143	0.166	0.645	0	0.863
2610507B11Rik	38.274	59.008	57.715	53.325	49.944	48.019
2610507I01Rik	2.037	2.725	4.476	3.467	3.234	2.554
2610509F24Rik	0	0	0	0	0	0
2610524H06Rik	7.799	10.785	9.42	8.139	7.104	10.268
2610528A11Rik	0	0.24	0.139	0.241	0.229	0.395
2610528J11Rik	0	0	0	0	0	0
2700012I20Rik	0.9	0.396	0.46	0.133	0	0.435
2700016F22Rik	0.341	0.276	0.146	0.478	0.263	0.193
2700029L08Rik	2.241	1.542	1.648	0.433	0.824	0.61
2700029M09Rik	29.543	33.241	38.068	31.52	32.298	31.659
2700033N17Rik	2.134	2.883	0.728	3.144	2.991	3.303
2700038G22Rik	0.298	0.46	0.382	0.264	0.314	0.072
2700046A07Rik	0.244	0.344	0.649	0.216	0.246	0.52
2700046G09Rik	1.375	2.864	3.39	2.763	2.418	2.479
2700049A03Rik	3.026	3.278	3.278	2.879	2.769	3.03
2700060E02Rik	28.329	35.557	41.703	29.786	33.7	32.79
2700062C07Rik	10.653	16.687	14.33	15.956	12.771	12.88
2700068H02Rik	0	0.241	0.224	0.097	0.138	0.106
2700069I18Rik	0	0	0.103	0.089	0.169	0.097
2700078F05Rik	1.613	0.892	0.971	0.447	0.558	0.489
2700081O15Rik	3.907	5.109	6.185	3.726	4.374	4.077
2700089I24Rik	0	0.049	0	0	0	0
2700094K13Rik	4.542	6.525	7.879	5.236	5.645	5.062
2700097O09Rik	5.57	5.562	6.174	3.365	4.449	4.4
2810001G20Rik	7.595	9.802	8.646	10.401	10.523	10.347
2810002D19Rik	1.76	1.595	2.367	1.378	1.733	1.459
2810004N23Rik	7.2	12.688	12.606	10.17	10.672	8.616
2810006K23Rik	2.714	4.688	3.945	3.377	4.263	3.385
2810013P06Rik	5.856	12.308	11.05	10.693	10.857	11.515
2810021J22Rik	3.264	4.699	5.077	4.715	4.417	4.8
2810029C07Rik	3.262	5.98	5.221	3.534	4.688	4.071
2810030D12Rik	0	0.095	0	0	0	0
2810032G03Rik	2.856	5.249	4.133	4.545	4.46	3.394
2810049E08Rik	1.955	2.543	3.238	1.152	3.209	2.701
2810402E24Rik	0.709	1.1	1.036	0.925	0.738	1.175
2810403A07Rik	21.026	29.199	30.736	24.578	23.204	25.197
2810403D21Rik	0.124	0.054	0.063	0	0	0.06
2810404F17Rik	0	0	0	0	0	0.058
2810404M03Rik	0	0.145	0	0.146	0.069	0.159
2810405F15Rik	0.22	0.291	0.45	0.195	0.463	0
2810405F17Rik	1.102	3.237	3.476	2.841	2.239	2.043
2810407A14Rik	0.354	0.503	0.417	0.481	0.366	0.263
2810408A11Rik	0	0.053	0.245	0.317	0.151	0.405
2810408I11Rik	0.307	0.813	0.734	1.178	0.431	0.496
2810410L24Rik	0.392	0.691	0.963	1.006	0.989	0.531
2810414N06Rik	0.817	1.309	1.52	0.722	0.874	1.221
2810417H13Rik	0.141	0.537	0.144	0.166	0.591	0.363
2810425M01Rik	0.277	0.244	0.113	0.588	0.093	0.322
2810428I15Rik	33.005	35.5	42.742	44.419	47.874	43.86
2810428J06Rik	1.37	0.872	0.74	0.841	0.672	0.626
2810429I04Rik	0.34	0.677	0.512	0.49	0.346	0.415
2810430I11Rik	0	0.026	0.061	0	0.076	0.029
2810432F15Rik	0	0	0	0	0.131	0
2810433D01Rik	0	0	0	0	0.165	0.095
2810442N19Rik	0.335	0.098	0	0	0	0
2810454H06Rik	0.261	0.517	0.433	0.23	0.575	0.504
2810455O05Rik	4.61	8.445	7.758	6.328	6.172	6.631
2810459M11Rik	2.587	3.609	3.812	3.457	3.78	2.83
2810468N07Rik	12.851	22.714	22.173	22.518	21.802	20.301
2810471M01Rik	0	0	0	0	0	0
2810474O19Rik	6.003	7.116	7.185	6.134	5.834	6.162
2900002M20Rik	24.558	19.721	18.128	17.311	12.545	16.237
2900005J15Rik	0.405	0.982	0.933	0.045	0.469	0.245
2900009J06Rik	1.442	1.634	1.897	2.185	1.039	1.195
2900011O08Rik	55.533	64.752	72.117	54.467	60.021	59.021
2900018N21Rik	0.519	0.343	0.465	0.574	0.382	0.377
2900022M07Rik	6.96	7.288	6.914	3.656	3.816	7.317
2900026A02Rik	5.988	5.722	7.091	5.077	5.035	5.252
2900035J10Rik	1.157	0.17	0.592	0.511	0	0.373
2900037B21Rik	4.87	3.219	1.869	2.153	1.792	3.239
2900041M22Rik	0.288	0.304	0.294	0.152	0.145	0.056
2900042K21Rik	0.785	0.415	0.804	0.833	0.66	0.912
2900052L18Rik	1.938	3.187	2.842	2.798	2.716	2.249
2900052N01Rik	12.371	13.416	13.28	12.988	13.857	12.04
2900055J20Rik	28.802	37.13	36	29.599	28.63	29.232
2900060B14Rik	0.167	0.293	0.511	0	0.42	0.644
2900064F13Rik	4.783	4.932	4.581	3.059	3.936	3.248
2900064K03Rik	12.489	5.255	6.507	2.418	4.128	3.634
2900069G24Rik	0.078	0	0.08	0	0	0
2900072N19Rik	0	0.673	0.13	0.113	0.107	0.739
2900076A07Rik	3.729	4.712	4.679	5.349	4.732	3.403
2900076G11Rik	0	0.859	0	0	0.137	0.314
2900079G21Rik	0.597	0.823	0.533	0.677	0.682	0.652
2900089D17Rik	0.29	0.146	0.382	0.256	0.139	0.12
2900092C05Rik	0	0.102	0	0	0	0.112
2900092N22Rik	18.711	13.921	12.961	9.718	6.611	8.591
2900092O11Rik	0	0	0	0	0	0
2900093K20Rik	1.99	4.942	3.517	3.838	3.651	4.55
2900097C17Rik	89.726	125.552	138.201	118.3	129.561	123.75
3010001F23Rik	1.405	1.238	0.719	0.518	1.28	0.34
3010003L21Rik	0	0	0	0	0	0.057
3010026O09Rik	3.863	5.857	6.617	3.97	5.664	4.953
3100002H09Rik	1.88	0.518	0.601	0.104	0.099	0.341
3100003L05Rik	0	0	0	0	0	0.149
3110001I22Rik	2.621	2.939	3.108	3.317	2.304	3.284
3110002H16Rik	10.022	13.579	13.01	10.906	11.129	11.752
3110004A20Rik	0.533	0	0	0	0	0
3110009E18Rik	1.036	2.407	2.024	0.833	1.505	2.46
3110018I06Rik	0	0	0	0	0	0
3110021N24Rik	0.793	0.449	1.39	1.001	0.524	0.657
3110031N09Rik	1.259	0.555	0.322	0	1.058	0.609
3110035E14Rik	93.761	73.565	140.087	12.644	71.336	65.551
3110039M20Rik	5.514	4.566	4.758	4.052	3.426	4.884
3110040N11Rik	6.476	9.069	8.283	9.201	8.557	7.719
3110043O21Rik	10.299	12.89	11.735	12.027	11.538	11.009
3110045C21Rik	1.175	1.115	0.462	0.639	0.608	0.612
3110052M02Rik	8.307	9.477	10.397	6.753	6.985	8.466
3110056K07Rik	3.41	4.808	5.024	3.437	5.046	4.288
3110062G12Rik	1.301	0.892	0.888	1.15	0.669	0.559
3110062M04Rik	1.026	1.427	2.292	0.907	1.43	1.671
3110070M22Rik	0.913	0.805	2.804	1.453	0.845	1.767
3110079O15Rik	0.644	1.324	0.439	0.569	0.902	0.208
3110080O07Rik	1.005	0.443	1.336	0.089	0.253	0.292
3110082I17Rik	1.718	1.87	2.74	1.787	2.082	1.515
3110082J24Rik	0.936	1.532	1.232	0.828	1.124	1.552
3110083C13Rik	1.079	1.056	1.349	0.636	0.403	0.696
3110099E03Rik	0.035	0.093	0.072	0.031	0	0.034
3222401L13Rik	0.62	0.804	1.151	0.922	0.795	1.135
3300002A11Rik	0	0.138	0	0.277	0	0.303
3300002I08Rik	2.525	3.337	4.36	2.511	2.123	2.137
3300002P13Rik	0	0	0	0.083	0	0
3300005D01Rik	0.087	0	0	0	0	0
3425401B19Rik	0.037	0.147	0.038	0.082	0.062	0.036
3632451O06Rik	6.27	7.74	8.76	4.755	7.466	5.48
3632454L22Rik	1.322	0.598	1.023	0.789	0.811	0.795
3830403N18Rik	0.201	0.177	0	0.089	0.084	0.097
3830406C13Rik	9.732	12.443	12.838	9.481	10.098	11.457
3830408C21Rik	0.719	0.687	0.307	0.265	0.403	0.348
3830417A13Rik	0	0	0	0	0	0
3830422I06Rik	0.087	0	0.267	0	0.073	0
3830432H09Rik	0.127	0	0	0	0.071	0.041
3930402G23Rik	0.036	0	0.037	0.064	0.03	0
4430402I18Rik	0.554	0.814	0.861	0.327	0.656	0.477
4631405J19Rik	0	0.031	0	0	0	0
4631405K08Rik	0	0	0	0	0	0
4632404H12Rik	3.205	5.363	4.762	3.846	4.305	3.637
4632404M16Rik	0.178	0.282	0.182	0.189	0.15	0.172
4632411P08Rik	0.444	0.558	0.616	0.392	0.32	0.307
4632415L05Rik	4.719	6.524	6.548	5.28	6.732	5.778
4632427E13Rik	6.911	9.58	9.413	6.941	7.051	7.717
4632428C04Rik	0.675	0.856	0.821	1.119	1.029	1.143
4632432E15Rik	0	0	0	0	0	0
4633401B06Rik	1.53	1.601	1.076	0.845	0.804	0.647
4731419I09Rik	0.036	0	0.037	0.032	0	0.035
4732414G09Rik	0.296	0.336	0.65	0.973	0.712	0.655
4732416N19Rik	1.032	1.403	1.177	1.251	1.24	0.884
4732419C18Rik	0	0.089	0.069	0	0	0
4732440D04Rik	2.041	1.998	2.282	1.838	1.557	1.755
4732456N10Rik	0	0	0	0	0.034	0
4732463B04Rik	0.21	0.247	0.179	0.093	0.176	0
4732465J04Rik	0	0	0.076	0	0	0.036
4732471J01Rik	1.405	0.825	1.438	0.621	0.788	0.68
4732487G21Rik	0.077	0	0	0	0.032	0.037
4732490B19Rik	0	0	0	0	0	0
4732491K20Rik	0.816	1.266	1.336	1.212	0.878	0.853
4831440E17Rik	1.996	3.165	2.144	1.852	1.846	1.834
4833403J16Rik	0.099	0.175	0	0.088	0	0
4833407H14Rik	0.138	0	0.141	0.122	0	0.134
4833412C05Rik	0.916	0.504	0.469	0.101	0.385	0.221
4833412K13Rik	1.803	2.811	1.632	1.839	1.458	1.543
4833413E03Rik	0	0	0	0	0	0
4833413G10Rik	1.581	2.555	1.51	1.957	1.95	1.581
4833417C18Rik	0.162	0.142	0.414	0.5	0.544	0.313
4833418N02Rik	0.584	1.139	1.621	1.032	0.876	1.572
4833420G17Rik	10.84	16.048	17.818	14.937	14.743	15.921
4833421G17Rik	0.608	0.321	0.249	0.43	0.409	0.235
4833422C13Rik	0.319	0.261	0.466	0.141	0.421	0.375
4833422M21Rik	0.177	0.078	0.121	0.026	0.198	0.057
4833423E24Rik	0	0	0	0.04	0	0
4833427F10Rik	0	0	0	0	0	0
4833427G06Rik	0	0.35	0.135	0.117	0.111	0.512
4833428L15Rik	0	0	0	0	0	0
4833439L19Rik	30.997	51.144	52.957	43.926	44.342	45.483
4833445I07Rik	1.812	3.523	2.557	2.982	2.784	1.994
4921501E09Rik	0.131	0.046	0.08	0.023	0.066	0.025
4921504A21Rik	0.904	1.048	1.071	1.094	1.08	0.598
4921504E06Rik	0	0.09	0.052	0	0	0
4921506M07Rik	0.017	0.03	0.071	0.046	0.131	0.1
4921507G05Rik	0.062	0.055	0	0	0.052	0.06
4921507P07Rik	0.173	0.19	0.221	0.153	0.145	0.125
4921508D12Rik	0	0	0	0.084	0	0
4921508M14Rik	0.093	0.247	0.382	0.165	0.078	0
4921509A06Rik	0	0	0	0	0	0
4921509C19Rik	0	0	0	0	0	0
4921511C10Rik	0	0	0	0	0	0
4921511C20Rik	0	0	0	0	0	0
4921511E07Rik	0	0	0	0	0	0
4921511H03Rik	0.031	0	0	0	0	0
4921511M17Rik	0	0	0	0	0	0
4921513D11Rik	1.219	2.149	0.78	1.213	0.833	1.327
4921513I03Rik	0	0	0	0	0	0
4921514A10Rik	0	0.043	0.05	0	0.082	0.094
4921515E04Rik	0	0	0	0	0	0
4921517D22Rik	0	0.058	0	0	0	0.032
4921518K17Rik	0	0	0	0	0	0
4921521D15Rik	0	0	0	0	0.045	0
4921522P10Rik	0	0	0.05	0	0	0
4921523L03Rik	0	0	0	0	0	0
4921524J17Rik	6.56	7.99	7.172	7.448	7.733	8.336
4921524L21Rik	0	0	0	0	0	0
4921527H02Rik	0	0	0	0	0	0
4921528I07Rik	0	0	0	0	0	0
4921529L05Rik	0	0	0	0.045	0	0
4921530L21Rik	0	0	0.091	0.157	0.075	0
4921531C22Rik	1.777	2.467	2.755	1.38	1.811	2.396
4921534H16Rik	0	0	0	0	0	0
4921536K21Rik	0.04	0.174	0.243	0.175	0.167	0.038
4921539E11Rik	0	0.033	0	0	0	0
4921539H07Rik	0.474	0.209	0.558	0	0.279	0.115
4922502D21Rik	0	0	0	0	0	0
4922502N22Rik	0	0	0	0	0	0
4930401G09Rik	0	0	0	0	0	0
4930401O10Rik	0	0	0	0	0	0
4930401O12Rik	0	0	0	0	0	0
4930402C01Rik	0	0	0	0	0	0
4930402F06Rik	0	0.066	0	0	0	0
4930402H05Rik	0	0	0	0	0	0
4930402H24Rik	14.702	23.76	22.536	17.539	19.55	18.655
4930402K13Rik	0	0	0	0	0	0
4930403D09Rik	0	0	0	0	0	0
4930403O15Rik	6.31	4.448	4.519	3.267	2.728	3.488
4930403P22Rik	0	0	0	0	0	0
4930404A12Rik	0	0	0.289	0	0	0
4930404H24Rik	0.62	0.546	0	0.548	0	0
4930404I05Rik	0	0	0.078	0	0.032	0.037
4930404N11Rik	0.445	0.654	0.608	0.656	0.499	0.718
4930405A21Rik	0.31	0.182	0.211	0.274	0.174	0.299
4930405D11Rik	0	0	0	0	0	0
4930405H06Rik	0	0	0	0	0	0.125
4930405L22Rik	0	0	0	0	0	0
4930405N21Rik	0	0	0	0	0.072	0
4930405O22Rik	5.269	3.506	3.3	1.711	1.085	2.392
4930406D18Rik	0	0	0	0	0	0
4930407G08Rik	0	0	0	0.26	0.124	0.142
4930407I10Rik	0	0	0	0	0	0
4930408K08Rik	0	0	0	0	0	0
4930408O17Rik	0.165	0	0.676	0	0	0.32
4930412B13Rik	0	0	0	0	0	0
4930412C18Rik	0.748	1.036	0.547	0.614	0.719	0.879
4930412E21Rik	0	0	0	0	0	0
4930412F09Rik	0	0	0	0	0	0
4930412L05Rik	0	0	0	0	0.069	0
4930412M03Rik	0.185	0.163	0.094	0.245	0	0.179
4930412O13Rik	0	0	0	0	0	0
4930413E15Rik	0	0	0	0	0	0
4930415F15Rik	0.272	0.36	0	0.12	0.229	0.264
4930415L06Rik	0	0	0	0	0	0
4930415O20Rik	0	0.16	0	0	0	0
4930417H01Rik	0.25	0	0.085	0.147	0.07	0.08
4930417O13Rik	0.363	0.362	0.322	0.342	0.224	0.328
4930417O22Rik	0.087	0	0	0	0	0
4930419G24Rik	0	0	0.099	0.343	0.163	0
4930420N18Rik	0	0	0	0	0.128	0
4930421C12Rik	0	0.057	0	0	0	0
4930422M22Rik	0	0.191	0	0	0	0
4930423C22Rik	0	0	0	0	0	0
4930423M02Rik	0	0	0	0	0	0
4930425K10Rik	0	0	0	0	0	0
4930425L21Rik	0	0	0	0.064	0	0
4930425O10Rik	0	0	0	0	0	0
4930426D05Rik	0.085	0.15	0.087	0.113	0.072	0.165
4930426I24Rik	0.161	2.128	1.648	0.285	1.219	0.935
4930426L09Rik	0.211	0.248	1.007	0.373	0.473	0.068
4930427A07Rik	0.126	0.222	0.43	0.223	0.495	0.325
4930428N03Rik	0	0	0	0	0	0.131
4930428O21Rik	0	0	0	0	0	0
4930429D17Rik	0	0	0	0	0	0
4930429F24Rik	0.27	0.595	0.276	0.537	0.454	0.326
4930429P21Rik	0	0	0	0	0	0
4930430A15Rik	0	0	0	0	0	0
4930430E12Rik	0	0	0	0	0	0
4930430F08Rik	9.881	10.201	10.326	8.884	7.915	9.598
4930430O22Rik	0	0	0.181	0	0	0.171
4930431F12Rik	0	0	0	0	0	0
4930431L21Rik	0	0	0	0	0	0
4930431P03Rik	0.269	0.237	0.138	0.119	0	0
4930432B10Rik	0.734	0.821	0.462	0.374	0.261	0.355
4930432H08Rik	0	0	0	0	0	0
4930432K21Rik	1.127	0.917	1.065	0.69	1.312	0.965
4930432L08Rik	0	0.112	0	0	0	0.062
4930432M17Rik	0	0	0	0	0	0
4930433B08Rik	0	0	0	0	0	0
4930433I11Rik	0	0	0	0	0	0
4930433J02Rik	0	0	0	0	0	0
4930433N12Rik	0	0	0	0	0	0
4930434B07Rik	0	0	0	0	0	0
4930434O05Rik	0	0	0	0	0	0
4930435C17Rik	0	0	0	0	0	0
4930435E12Rik	0	0	0	0	0	0
4930438A08Rik	0	0	0	0	0	0
4930438E09Rik	0	0	0	0	0	0
4930439A04Rik	0	0	0	0	0	0
4930439D14Rik	0.571	2.77	1.169	0.758	0.961	0.829
4930440C22Rik	0	0	0	0	0	0
4930440I19Rik	0	0	0	0	0	0
4930441J16Rik	0	0	0	0	0	0
4930442H23Rik	0	0	0	0	0	0
4930442J19Rik	0	0	0	0	0	0
4930442L01Rik	0	0	0	0	0	0
4930442P19Rik	0	0	0	0	0	0
4930443O20Rik	0	0	0.073	0	0	0
4930444A19Rik	0	0	0	0	0	0
4930444E06Rik	0	0	0	0	0	0
4930444G20Rik	0	0	0	0	0	0
4930444M15Rik	0.062	0.055	0	0	0	0
4930444P10Rik	0.199	0.175	0.153	0.044	0.167	0.24
4930445B16Rik	0	0	0.093	0	0	0
4930445N08Rik	0.328	0	0	0	0	0
4930445N18Rik	0.183	0.054	0.062	0.054	0	0
4930447A16Rik	0	0	0	0	0	0
4930447C04Rik	2.729	2.265	2.523	1.183	1.676	1.954
4930447F04Rik	0	0	0	0	0	0
4930447F24Rik	0	0.067	0	0	0	0
4930447M23Rik	3.32	3.047	3.539	4.402	3.78	2.81
4930447N08Rik	0.133	0.176	0	0	0.056	0
4930448D08Rik	0	0	0	0	0	0
4930448E22Rik	0	0.171	0.133	0	0	0.063
4930448H16Rik	0	0	0	0	0	0
4930448I06Rik	0	0	0	0	0	0
4930448I18Rik	0	0	0	0	0	0.135
4930448N21Rik	2.709	2.856	2.272	2.12	1.792	1.675
4930449E01Rik	0	0	0	0	0	0
4930449I04Rik	0	0.161	0	0	0.23	0.088
4930449I24Rik	0	0	0	0	0	0
4930451E10Rik	0	0	0	0	0	0
4930451G09Rik	1.302	1.885	2.284	1.603	1.486	1.259
4930451I11Rik	0	0	0	0	0	0
4930452B06Rik	2.755	3.776	3.523	2.063	3.121	2.998
4930452N14Rik	0.167	0.147	0.514	0	0.141	0
4930453H23Rik	0	0.053	0	0	0	0
4930453N24Rik	7.226	9.674	9.769	8.605	8.356	10.674
4930453O03Rik	0	0	0	0	0	0
4930455B14Rik	0	0	0.106	0	0.087	0
4930455D15Rik	0	0.112	0	0	0.053	0
4930455G09Rik	0.163	0.143	0	0.576	0.137	0
4930455H04Rik	0	0.067	0	0.068	0	0
4930456G14Rik	0.54	1.087	0.552	0.409	0.584	0.746
4930456L15Rik	0	0	0	0	0	0
4930458D05Rik	0.537	0.917	0.687	0.801	0.621	0.877
4930459L07Rik	0	0	0	0	0	0
4930461C15Rik	0	0	0.081	0	0.397	0
4930461G14Rik	0	0	0	0	0	0
4930463O16Rik	0	0	0	0	0	0
4930465M20Rik	0.213	0.063	0.145	0.251	0.06	0.069
4930466I24Rik	0	0	0	0	0	0
4930467D21Rik	0	0	0	0	0	0
4930467E23Rik	0	0	0.1	0	0.082	0
4930467K11Rik	0.141	0.249	0	0	0	0
4930469G21Rik	0	0	0	0	0	0
4930469K13Rik	0	0.259	0	0	0	0
4930470B04Rik	0.053	0	0	0.094	0	0
4930470G03Rik	0.168	0.185	0.3	0.185	0.282	0.162
4930470P17Rik	0	0	0	0	0	0
4930471C04Rik	0.237	0.313	0.121	0.105	0.1	0.229
4930471C06Rik	0	0	0	0	0	0
4930471D02Rik	0	0	0	0	0	0
4930471M09Rik	0.092	0.163	0.566	0.163	0.31	0.178
4930473A02Rik	0	0.192	0.149	0.257	0.184	0.423
4930473D10Rik	0	0	0	0	0	0
4930474B08Rik	0	0	0	0	0	0
4930474H06Rik	0	0.057	0.132	0	0	0
4930474N05Rik	0	0	0	0	0	0
4930477E14Rik	0	0	0	0	0	0
4930477O15Rik	0.377	0.249	0.289	0.083	0	0.547
4930478K11Rik	0.287	0.253	0.147	0.254	0.603	0.555
4930478M09Rik	0	0	0	0	0	0
4930478P22Rik	0	0	0	0	0	0
4930479D17Rik	1.248	3.054	2.553	1.716	2.098	0.67
4930480E11Rik	0	0	0	0	0	0
4930480G23Rik	0	0	0	0	0	0
4930480K15Rik	0.047	0	0	0	0	0
4930480K23Rik	1.049	2.011	2.461	1.827	1.478	1.462
4930481A15Rik	0.731	1.073	0.947	1.119	1.351	1.131
4930481B07Rik	0.471	0.83	0.867	0.167	0.238	0.182
4930483J18Rik	0	0	0	0	0	0
4930483K19Rik	0	0	0	0	0	0
4930486F22Rik	0	0	0	0	0	0
4930486I03Rik	0	0	0	0	0	0
4930486L24Rik	0.226	0	0.077	0.266	0	0.145
4930487D11Rik	0	0	0	0	0	0
4930488B22Rik	0.06	0	0	0	0	0
4930500F04Rik	0	0.314	0.182	0.157	0.299	0
4930500F10Rik	1.592	2.363	2.058	3.037	1.903	2.027
4930500L23Rik	0	0	0	0.121	0	0
4930500M09Rik	0.131	0.058	0.134	0.116	0.055	0.063
4930502C17Rik	0	0	0	0	0	0
4930502E09Rik	0	0	0	0	0	0
4930502E18Rik	0.216	0	0.074	0.127	0.06	0.07
4930503B20Rik	0.046	0.041	0	0	0.039	0
4930503E14Rik	0	0	0	0	0	0
4930503L19Rik	7.567	7.693	6.963	7.085	7.078	7.449
4930503O07Rik	0	0	0.545	0	0.149	0
4930504D19Rik	0	0	0	0	0	0
4930504O13Rik	0	0	0	0	0	0
4930505A04Rik	0.681	0.3	0.697	0.903	0.477	0.659
4930505G20Rik	0	0	0	0	0	0
4930505K14Rik	0	0	0	0	0	0
4930505M18Rik	0	0	0	0	0	0
4930505N22Rik	0	0	0	0.096	0.091	0
4930505O20Rik	0	0	0	0	0	0
4930506C21Rik	3.047	2.884	2.194	3.192	2.657	2.511
4930507D05Rik	0.503	0.394	0.572	0.643	0.517	0.541
4930507D10Rik	0	0	0	0	0.075	0
4930509E16Rik	0.086	0	0	0	0	0
4930509G22Rik	0.207	0.146	0.127	0.11	0.035	0.04
4930509H03Rik	1.013	1.711	1.382	0.746	0.923	1.633
4930509J09Rik	0	0	0	0	0	0
4930509K18Rik	0	0	0	0	0	0
4930510E17Rik	0	0	0	0	0	0
4930511A02Rik	0	0	0.054	0	0.045	0
4930511E03Rik	0	0	0	0	0	0
4930511M06Rik	0.116	0.17	0.119	0.137	0	0
4930511M18Rik	0	0	0	0	0	0
4930511O05Rik	0	0	0	0	0	0
4930512B01Rik	0.075	0.066	0.154	0	0.032	0.073
4930512H18Rik	0	0	0	0	0	0
4930512M02Rik	0	0	0	0	0	0
4930512P04Rik	0	0.213	0	0	0.203	0
4930513D17Rik	0	0	0.091	0	0	0.171
4930513N10Rik	0.064	0.168	0.163	0.084	0.134	0.031
4930513O06Rik	0	0	0	0	0	0
4930515B02Rik	0	0	0	0	0	0
4930515G01Rik	0.74	1.015	0.757	0.582	0.83	0.955
4930515L19Rik	0	0	0	0	0	0
4930516B21Rik	0	0	0	0	0.144	0
4930516K23Rik	0	0	0	0	0	0
4930517E11Rik	0	0	0	0	0	0
4930517J16Rik	0	0	0.067	0.116	0	0
4930517L18Rik	0	0	0	0	0	0
4930517O19Rik	0	0.091	0	0.091	0	0.1
4930518C09Rik	0	0	0	0	0	0
4930518I15Rik	1.079	1.29	2.287	0.886	1.166	0.596
4930518I17Rik	0	0	0	0	0	0
4930518J20Rik	0	0	0	0	0	0
4930519A11Rik	0	0	0	0	0	0
4930519D14Rik	0	0	0	0	0	0
4930519E07Rik	0	0	0	0	0	0
4930519F24Rik	0	0	0	0	0	0
4930519G04Rik	0	0	0	0	0	0
4930519H02Rik	0	0	0	0	0	0
4930519L02Rik	0.115	0	0	0	0	0
4930519P11Rik	0.41	0.361	0	0	0.516	0.198
4930520M14Rik	0	0	0	0	0	0
4930520O04Rik	0.116	0.17	0	0.034	0.097	0.112
4930521E06Rik	0	0	0	0	0	0
4930522H14Rik	0	0	0	0	0	0
4930522L14Rik	1.363	1.013	1.83	1.28	1.361	1.318
4930522N08Rik	0	0	0	0	0	0
4930522O17Rik	0	0	0	0	0	0
4930523C07Rik	0.342	0.301	1.05	0.605	1.15	0.992
4930524B15Rik	0.205	0.045	0	0.181	0.043	0
4930524B17Rik	0	0	0	0	0	0
4930524J08Rik	0.51	1.499	0.522	1.053	1.144	1.481
4930524N10Rik	0	0	0	0	0	0
4930524O07Rik	0.522	0.536	0.267	0.538	0.658	0.462
4930524O08Rik	0	0	0	0	0	0
4930525G20Rik	0.859	1.574	0.984	1.609	1.068	0.997
4930526F13Rik	0	0.053	0	0	0	0
4930526L06Rik	0	0	0	0	0	0
4930526M16Rik	0	0	0	0	0	0
4930527A07Rik	0	0	0	0	0	0
4930527B05Rik	0	0	0	0	0	0
4930527E20Rik	0	0	0	0	0	0
4930528D03Rik	0.166	0.146	0.085	0.22	0	0
4930528G23Rik	0	0.052	0	0	0.05	0
4930528J11Rik	0	0	0	0.025	0.048	0
4930528P14Rik	0	0	0	0	0	0
4930529I22Rik	0	0	0	0	0	0
4930532G15Rik	0.33	0.339	0.787	0.535	0.324	0.319
4930532M18Rik	0	0	0.134	0.346	0.11	0.126
4930533B01Rik	0	0.088	0	0	0	0
4930533D04Rik	0	0	0	0	0	0
4930533I22Rik	0	0	0	0	0	0
4930533K18Rik	0	0	0.083	0.072	0.069	0.079
4930533L02Rik	0	0	0	0	0	0
4930533P14Rik	0	0	0	0	0	0
4930534D22Rik	0.189	0.1	0.155	0.167	0	0
4930535E02Rik	0	0	0	0	0	0
4930535G08Rik	0	0	0	0	0	0
4930535I16Rik	0	0.174	0	0.349	0	0
4930535L15Rik	0	0	0.392	0.169	0.805	0.185
4930535O05Rik	0	0	0	0	0	0
4930537H20Rik	0.366	0.698	0.312	0.323	0.359	0.059
4930538E20Rik	0	0	0	0	0	0
4930538K18Rik	0.848	1.307	1.301	0.812	1.426	1.162
4930539C22Rik	0	0	0	0	0	0
4930539E08Rik	0.961	1.417	1.12	0.652	1.165	0.994
4930539J05Rik	2.522	2.764	2.643	1.957	2.792	2.677
4930539M17Rik	0.121	0	0.248	0.107	0	0.117
4930540E01Rik	0	0	0	0	0	0
4930540M05Rik	0.198	0.306	0.152	0	0.125	0
4930542C12Rik	0	0	0	0	0	0
4930542C16Rik	0	0	0	0	0	0
4930544D05Rik	0.271	0.119	0.139	0.719	0.57	0.131
4930544G11Rik	0	0	0	0	0	0
4930544I03Rik	0.161	0	0	0.071	0	0
4930544L04Rik	0	0	0	0	0	0
4930544M13Rik	0	0	0	0	0	0
4930545L23Rik	0.041	0.036	0	0.036	0	0.04
4930546C10Rik	0	0	0	0	0	0
4930547E08Rik	0	0	0	0	0	0
4930547M16Rik	0.342	0.565	0.35	0.529	0.287	0.413
4930548G14Rik	0	0	0	0	0	0
4930548H24Rik	0	0.11	0	0	0.105	0.121
4930548K13Rik	0	0	0	0	0	0
4930549C01Rik	0	0	0	0	0	0
4930550C14Rik	0.249	0.146	0.17	0	0.279	0.16
4930550C17Rik	0	0	0	0	0	0
4930550L24Rik	0	0	0	0	0	0
4930551L18Rik	0	0	0	0	0	0
4930551O13Rik	0.096	0	0	0	0.081	0
4930552N02Rik	0	0	0	0	0	0
4930552P12Rik	0	0	0.042	0	0.035	0
4930553I04Rik	0	0	0	0	0	0
4930553M12Rik	0	0	0	0	0	0
4930553P18Rik	0.433	0.654	0.569	0.547	0.572	0.658
4930554C24Rik	0	0	0	0	0	0
4930554G22Rik	0	0	0	0	0	0
4930554G24Rik	0	0	0	0	0	0
4930554H23Rik	0	0.036	0.124	0.036	0.102	0
4930555A03Rik	0	0.058	0.135	0	0	0
4930555B11Rik	0	0	0	0	0	0
4930555B12Rik	0	0	0	0	0	0
4930555F03Rik	0	0	0	0	0	0
4930555G01Rik	0	0	0	0	0	0
4930555M17Rik	0	0	0	0	0	0
4930555O08Rik	0	0	0	0	0	0
4930556G01Rik	0	0	0	0	0	0
4930556G22Rik	0	0	0	0	0	0
4930556I23Rik	0	0	0	0	0	0
4930556J24Rik	0	0.37	0.43	0.074	0.283	0.081
4930556L07Rik	0	0	0	0	0	0
4930556M19Rik	0.016	0.028	0.048	0	0	0.015
4930556N13Rik	0	0	0	0	0	0
4930557A04Rik	0.371	0.327	0.569	0.492	0.156	0.359
4930557B06Rik	0	0	0	0	0	0
4930557F10Rik	0	0	0	0	0	0
4930557J02Rik	0	0	0	0	0	0
4930558C23Rik	0	0	0	0	0	0
4930558F17Rik	0	0	0	0	0	0
4930558G05Rik	0	0	0	0	0	0
4930558J18Rik	0	0	0.051	0	0.042	0.048
4930558J22Rik	0	0.082	0.191	0.083	0.078	0.181
4930558K02Rik	0.104	0.184	0.427	0.184	0.175	0
4930558N11Rik	0	0	0	0	0	0
4930562A09Rik	0	0	0	0	0	0
4930562C15Rik	0.025	0	0	0	0	0
4930562D21Rik	0	0	0	0	0	0
4930562F07Rik	0	0.109	0	0.109	0	0
4930562F17Rik	0	0	0	0	0	0
4930563D23Rik	0	0	0	0	0	0
4930563E18Rik	0.066	0.233	0.068	0.292	0.333	0
4930563E22Rik	1.084	0.655	1.14	0.848	1.015	0.749
4930563F08Rik	0	0	0	0	0	0
4930563H07Rik	0	0	0	0.433	0	0
4930563I02Rik	0	0.093	0	0	0	0
4930563M21Rik	0	0	0	0	0	0
4930564D02Rik	0	0	0	0	0	0
4930565D16Rik	0	0	0	0	0	0
4930565N06Rik	0	0	0	0	0	0
4930566F21Rik	0	0.059	0	0	0	0
4930566N20Rik	0	0	0	0	0	0
4930567H17Rik	0	0	0	0	0	0
4930568A12Rik	0	0	0.081	0.14	0	0
4930568D16Rik	0	0	0	0	0	0
4930568G15Rik	0.057	0.05	0.058	0.025	0.143	0.027
4930569F06Rik	0	0	0	0	0	0
4930570D08Rik	0	0	0	0	0	0
4930570G19Rik	4.442	3.743	4.431	2.749	3.455	3.196
4930570N18Rik	0	0	0	0	0	0
4930571K23Rik	0	0	0	0	0	0
4930571N24Rik	0	0	0	0	0	0
4930572K03Rik	0	0	0	0	0	0
4930572O03Rik	0	0	0	0	0	0
4930573C15Rik	0	0	0	0	0	0
4930573I07Rik	0	0	0	0	0	0
4930577H14Rik	0	0	0	0	0	0
4930577N17Rik	0.631	0.111	0.258	0.223	0.159	0.183
4930578C19Rik	0.649	0.286	0.775	0.239	0.409	0.419
4930578G10Rik	0.237	0.522	0.242	0.314	0.299	0.115
4930578I06Rik	0	0	0	0	0	0
4930578I07Rik	0	0	0	0	0	0
4930578M01Rik	1.47	1.893	1.504	1.2	1.141	1.422
4930579C12Rik	0	0	0	0	0	0
4930579D09Rik	0	0	0	0	0	0
4930579F01Rik	0	0	0	0	0	0
4930579G18Rik	0.212	0	0.108	0	0.089	0
4930579G24Rik	0.625	0.78	1.279	1.243	1.313	1.41
4930579H20Rik	0	0	0	0	0	0
4930579K19Rik	1.623	1.859	0.996	1.004	1.365	1.413
4930579M01Rik	0	0.097	0	0	0.092	0
4930579O11Rik	0	0	0	0	0	0
4930580E04Rik	0	0	0	0	0	0
4930581F22Rik	0.641	1.129	1.267	0.529	0.646	1.157
4930583I09Rik	0	0	0	0	0	0
4930583K01Rik	0	0	0	0	0	0
4930583P06Rik	0	0	0	0	0	0
4930584F24Rik	0	0	0	0	0	0
4930586N03Rik	0	0.103	0	0	0	0
4930587A21Rik	0	0	0	0	0	0
4930588K23Rik	0	0	0	0	0	0
4930589L23Rik	0	0.066	0	0	0.063	0
4930589O11Rik	0.446	0.491	0.57	0.493	0.375	0.755
4930589P08Rik	0	0	0	0	0	0.092
4930590H14Rik	0	0	0	0	0	0
4930590J08Rik	0.073	0.226	0.112	0.065	0	0
4930590L14Rik	0	0	0	0	0	0
4930590L20Rik	0	0	0.19	0	0	0
4930591A17Rik	0	0	0	0	0.117	0
4930593A02Rik	0.202	0.267	0.207	0.134	0.042	0.098
4930593C16Rik	0.176	0.31	0	0	0	0.17
4930594C11Rik	0.67	0.82	0.8	0.395	0.407	0.612
4930594M17Rik	0	0	0	0	0	0
4930594M22Rik	0.457	0.226	0.234	0.101	0.24	0.083
4930594O21Rik	0	0	0	0	0	0
4930595D18Rik	0.125	0.11	0	0	0.105	0
4930595M18Rik	0	0	0.04	0	0	0
4930596D02Rik	0	0	0	0	0	0
4930596I21Rik	4.228	0.784	0.455	0.393	1.123	0.646
4930597A21Rik	0	0	0	0	0	0
4930597L12Rik	0.45	0.496	0.461	0.199	0.189	0.327
4930597O21Rik	0.626	0.459	0.213	0.276	0.263	0.101
4930598A11Rik	0.327	0.576	0.167	0.578	0.137	0
4930598F16Rik	0	0	0	0	0	0
4930599A14Rik	0	0	0	0	0	0
4930599N23Rik	0.233	0.103	0.239	0	0.588	0.113
4930599N24Rik	0	0.09	0.105	0	0.086	0
4931400O07Rik	0	0	0	0	0	0
4931403E22Rik	0	0.406	0.628	0.271	0	0.594
4931403G20Rik	0	0	0	0	0	0
4931403M11Rik	0	0	0	0	0.087	0.101
4931406B18Rik	0	0	0	0	0	0
4931406C07Rik	3.269	3.608	2.817	2.89	2.344	2.463
4931406G06Rik	0.082	0.144	0.168	0.145	0	0.079
4931406P16Rik	5.983	8.51	10.219	8.013	8.522	7.796
4931408C20Rik	0	0	0	0	0	0
4931409K22Rik	0.118	0.035	0	0.035	0.066	0.038
4931413I07Rik	0	0	0	0	0	0
4931413K12Rik	0	0	0	0	0	0
4931414P19Rik	1.071	1.469	1.34	0.842	1.435	1.305
4931415C17Rik	1.774	2.325	1.862	1.528	1.492	1.892
4931417E11Rik	0	0	0	0	0	0
4931419H13Rik	0.105	0	0	0	0	0
4931422A03Rik	0	0.349	0.101	0.175	0.166	0.191
4931423N10Rik	0.256	0.18	0.052	0.226	0.086	0.248
4931428F04Rik	2.224	2.188	3.368	1.532	1.845	1.481
4931428L18Rik	0	0	0	0	0	0
4931429I11Rik	0.033	0.206	0.137	0.059	0.028	0.097
4931429L15Rik	0	0.044	0.103	0	0	0.049
4931429P17Rik	0	0	0.052	0.045	0	0
4931431C16Rik	0.188	0.198	0.077	0.133	0.189	0.145
4931431F19Rik	0	0	0	0	0	0
4931440F15Rik	0.689	0.801	0.417	0.665	0.448	0.606
4931440J10Rik	0.691	1.319	0.707	0.204	0	0.668
4932411K12Rik	0	0	0	0	0	0
4932411N23Rik	0	0	0	0	0	0
4932412D23Rik	0.1	0.198	0.102	0.155	0.168	0.048
4932413F04Rik	0	0	0	0	0	0
4932414J04Rik	0	0	0	0	0	0
4932414N04Rik	0.028	0	0	0	0	0
4932415D10Rik	0	0	0	0	0	0
4932415M13Rik	0	0	0	0	0	0
4932422M17Rik	0.311	0.411	0.477	0.756	0.327	0.564
4932429P05Rik	0	0	0	0	0	0
4932430I15Rik	0	0.027	0	0	0	0
4932431L22Rik	0	0	0	0	0	0
4932431P20Rik	0	0	0.011	0.009	0	0
4932435O22Rik	0.03	0.027	0.062	0.106	0.051	0.058
4932438A13Rik	36.892	35.158	36.271	31.2	30.757	28.35
4932438H23Rik	0.229	0.539	0.313	0.439	0.482	0.185
4932441J04Rik	0.281	0.372	0.864	0.746	0.473	0.136
4932442E05Rik	0	0	0.039	0.033	0	0
4932443I19Rik	0.263	0.926	0.403	0.116	0.221	0.127
4932443L11Rik	0.073	0.064	0.111	0.096	0.061	0.175
4932702P03Rik	0.025	0.065	0.076	0.022	0.021	0.024
4933400A11Rik	0	0	0	0	0	0
4933400C23Rik	0	0	0.061	0	0	0
4933400F21Rik	0.031	0	0	0	0	0
4933401H06Rik	0	0	0	0	0	0
4933401J01Rik	0	0	0	0	0	0
4933402C06Rik	0	0	0	0	0	0
4933402D24Rik	0	0.051	0	0.052	0.147	0
4933402E13Rik	0	0	0	0	0	0
4933402J07Rik	0	0	0	0	0	0
4933402J10Rik	0	0	0	0	0	0
4933402N03Rik	0	0	0	0	0	0
4933402N22Rik	0	0	0	0	0	0
4933402P03Rik	0	0	0	0	0	0
4933403L11Rik	0.275	0.081	0.281	0.081	0	0
4933403O08Rik	0.067	0.059	0	0	0	0
4933404I11Rik	0	0	0	0	0	0
4933404K08Rik	0	0.252	0	0	0	0
4933404O12Rik	1.82	2.071	3.207	2.168	1.552	1.956
4933405D12Rik	0.148	0.065	0.076	0	0	0.072
4933405E24Rik	0.095	0	0	0	0	0
4933405L10Rik	0	0.149	0	0.374	0	0
4933405O20Rik	0.306	0.067	0	0.068	0.129	0
4933406C10Rik	0.519	0.704	0.286	0.318	0.705	0.425
4933406D12Rik	0	0	0	0	0	0
4933406F09Rik	0	0	0	0	0	0
4933406G16Rik	0	0	0	0	0	0
4933406I18Rik	6.839	7.45	5.47	6.705	7.214	5.352
4933406J08Rik	0	0	0	0	0	0
4933406J10Rik	0	0	0	0	0	0
4933406K04Rik	0	0	0	0	0.043	0
4933406M09Rik	0.058	0	0	0	0	0
4933406P04Rik	0.975	1.061	0.88	0.963	0.53	0.887
4933407E24Rik	0.106	0.093	0	0	0	0
4933407I08Rik	0	0	0	0	0	0
4933407K13Rik	0.564	0.518	0.409	0.54	0.534	0.455
4933407L21Rik	2.95	4.308	4.053	5.216	5.599	3.424
4933408A14Rik	0	0	0	0	0	0
4933408B17Rik	0.217	0.574	0.4	0.384	0.402	0.42
4933408J17Rik	0.055	0	0	0	0	0.107
4933408N05Rik	0	0.057	0.133	0.057	0.109	0.063
4933409D19Rik	0.132	0.058	0	0	0	0
4933409G03Rik	0.162	0	0	0	0	0
4933411E06Rik	0	0	0	0	0	0
4933411G06Rik	0	0	0	0	0	0
4933411K16Rik	0.074	0.065	0.076	0.066	0	0.216
4933411O13Rik	0	0	0	0	0	0
4933412E24Rik	0	0	0	0	0	0
4933412L11Rik	0.197	0.346	0.302	0.521	0.083	0.285
4933413C19Rik	0.093	0	0.426	0.082	0.156	0
4933413G19Rik	0.438	0.964	1.343	1.306	0.644	1.217
4933413J09Rik	0.026	0	0	0	0	0
4933413L06Rik	0	0.166	0.096	0	0	0
4933414I15Rik	0	0	0	0	0	0
4933415A04Rik	0.051	0.045	0.104	0.09	0.129	0.049
4933415F23Rik	0	0	0	0	0.097	0
4933415J04Rik	0	0.069	0	0	0	0.076
4933416C03Rik	0	0	0	0	0	0
4933416E03Rik	0	0	0	0	0	0
4933416M07Rik	0	0	0	0	0	0
4933417A18Rik	0.098	0	0	0	0	0
4933417C20Rik	0.493	0.579	0.84	0.532	0.644	0.847
4933417D19Rik	0.334	0.221	0.769	0.516	0.281	0.404
4933417E11Rik	0	0	0.096	0	0	0.182
4933417O13Rik	0.067	0	0	0	0.057	0
4933421A08Rik	0	0.11	0	0	0.158	0.121
4933421I07Rik	0	0	0	0	0	0
4933421O10Rik	1.733	2.702	3.165	2.192	2.533	2.45
4933423P22Rik	0.022	0.02	0	0	0	0.022
4933424G06Rik	0.26	0	0.533	0	0	0.126
4933424H11Rik	0	0	0	0	0	0
4933424L21Rik	0	0	0	0	0	0
4933424M12Rik	0.096	0.169	0.049	0.127	0.04	0.046
4933424N20Rik	0.14	0	0	0	0	0
4933425D22Rik	0	0	0.122	0	0.1	0
4933425L06Rik	0.048	0	0.195	0	0	0.092
4933425M03Rik	0.066	0.059	0.136	0	0.056	0.064
4933426K07Rik	0	0	0	0	0	0
4933427D06Rik	0	0.037	0	0	0	0
4933427D14Rik	7.404	9.6	10.269	7	7.893	6.995
4933427E11Rik	0.169	0.223	0.173	0.373	0.426	0.082
4933427E13Rik	0.069	0	0	0.061	0	0
4933427G17Rik	0.163	0.048	0.334	0.337	0.092	0.158
4933427I04Rik	0	0	0	0	0	0
4933427I22Rik	0.331	0.058	0.271	0.176	0.167	0.385
4933427J07Rik	0	0	0	0	0	0
4933428C19Rik	0	0	0	0	0	0
4933428G20Rik	0.144	0.317	0.074	0	0	0.139
4933428M09Rik	0	0	0	0	0	0
4933428P19Rik	0.298	0.394	0.153	0.264	0.376	0.288
4933429H19Rik	0	0.454	0.633	0.182	0.433	0.199
4933430H06Rik	0.229	0.202	0.156	0.135	0.064	0
4933430I17Rik	0.173	0.608	0.294	0.153	0.097	0.111
4933430M04Rik	0	0	0	0.122	0	0
4933431E20Rik	10.656	15.497	17.739	14.371	13.25	13.539
4933431K14Rik	0.91	1.872	1.941	2.28	2.105	1.468
4933431K23Rik	0	0	0	0	0	0
4933431M02Rik	0	0.063	0.073	0	0.06	0
4933433C11Rik	0	0	0	0	0	0
4933433F19Rik	0	0	0	0	0	0
4933433G15Rik	0.554	0.488	0.567	0.367	0.408	0.469
4933434E20Rik	8.313	10.791	12.182	10.239	10.595	10.443
4933434M16Rik	0	0	0	0	0	0
4933435F18Rik	0	0	0	0	0	0
4933436E23Rik	0	0	0	0	0	0
4933436F18Rik	0.128	0	0	0	0	0
4933436I01Rik	0	0	0	0	0	0
4933436I20Rik	0.096	0.084	0.049	0	0	0
4933437G19Rik	0	0.077	0.089	0	0	0
4933438A12Rik	0	0	0	0	0	0
4933438B17Rik	0	0	0	0	0	0
4933438K21Rik	0	0	0	0	0	0
4933439C10Rik	1.418	1.505	1.78	1.31	1.463	0.81
4933439J24Rik	0	0	0	0	0	0
4933439K11Rik	0.079	0.104	0.121	0.07	0.033	0.229
4933439N06Rik	0	0	0	0	0	0
4933440J02Rik	0	0	0	0	0	0
4933440M02Rik	0.027	0	0.055	0	0	0
4933440N22Rik	0.315	0.37	0.215	0.232	0.574	0.305
5031410I06Rik	0	0	0	0	0	0
5031414D18Rik	0.619	0.614	0.792	0.41	0.488	0.449
5031415H12Rik	0	0	0	0	0	0
5031425E22Rik	5.33	5.64	5.76	4.504	4.464	4.307
5031425F14Rik	0.098	0	0.2	0.043	0.041	0
5031434C07Rik	0	0	0	0	0	0.031
5031434O11Rik	0.852	1.017	1.041	0.996	1.387	0.878
5031439G07Rik	15.316	20.956	23.934	22.11	20.047	18.932
5033403F01Rik	0.374	0.132	0.382	0.33	0.754	0.434
5033403H07Rik	0	0	0	0	0	0
5033417F24Rik	1.952	3.541	3.583	2.182	2.703	2.61
5033426O07Rik	0.05	0	0.305	0.132	0.083	0.048
5033428I22Rik	0	0	0	0	0	0
5033430I15Rik	2.392	4.836	4.751	4.229	3.904	3.267
5330406M23Rik	8.083	5.007	6.065	3.075	3.213	3.459
5330411J11Rik	0	0	0	0	0	0
5330413P13Rik	0.367	0.299	0.26	0.1	0.119	0.191
5330416C01Rik	1.498	0.715	1.628	0.138	0.656	0.724
5330417C22Rik	12.972	16.975	17.624	15.18	14.498	13.5
5330417H12Rik	0	0	0	0	0	0
5330425B07Rik	1.598	1.672	1.329	1.678	0.924	1.063
5330426L24Rik	0.047	0.042	0.048	0	0	0
5330429C05Rik	0	0	0	0.186	0	0
5330434G04Rik	8.356	7.989	8.145	6.311	5.844	6.677
5330437M03Rik	4.045	1.882	1.697	1.244	0.697	1.847
5330438I03Rik	0.036	0.032	0.074	0.032	0.061	0
5330439A09Rik	0.643	0.243	0.282	0.162	0	0.178
5330439B14Rik	0	0	0	0	0	0
5330439K02Rik	0.532	1.095	0.817	0.588	0.895	0.858
5430400D12Rik	0.804	1.145	1.013	0.766	0.624	0.958
5430401F13Rik	0	0	0	0	0	0
5430402E10Rik	0	0	0	0	0	0
5430402O13Rik	2.597	1.872	2.174	1.983	1.588	1.142
5430403G16Rik	1.535	1.867	1.539	1.248	1.084	1.099
5430405H02Rik	1.358	1.729	2.059	1.868	1.734	1.557
5430416N02Rik	1.77	2.339	2.093	1.809	1.906	2.247
5430416O09Rik	0.301	0.31	0.18	0.333	0.232	0.364
5430419D17Rik	0	0	0	0	0.029	0
5430420F09Rik	1.654	0.603	0.875	0.706	0.527	0.552
5430421N21Rik	0	0	0.06	0	0	0.057
5430427M07Rik	0	0	0	0	0	0
5430427N15Rik	0	0.038	0.088	0.114	0.072	0
5430427O19Rik	0.109	0.072	0.196	0.121	0.069	0.026
5430433H01Rik	0	0	0	0.167	0	0
5430434I15Rik	0	0	0	0	0	0
5530400C23Rik	0	0	0	0	0	0
5530400K19Rik	0	0	0.164	0	0	0.052
5530401A14Rik	0.112	0.049	0	0	0	0
5530601H04Rik	2.969	2.979	3.965	2.916	3.004	3.217
5730403I07Rik	0	0	0.052	0.089	0	0.049
5730405O15Rik	4.751	3.514	4.201	4.044	4.142	3.688
5730408A14Rik	4.443	3.023	3.337	1.193	1.135	1.36
5730409E04Rik	18.487	25.981	25.594	21.36	23.956	21.177
5730412P04Rik	0	0	0	0	0.225	0.173
5730419F03Rik	0	0	0	0.043	0	0
5730420D15Rik	0	0.076	0	0	0.146	0
5730422E09Rik	0.59	0.571	0.06	0.261	0.248	0.342
5730435O14Rik	0.333	0.146	0.17	0	0.14	0
5730437C11Rik	0	0	0	0	0	0
5730455P16Rik	15.285	21.62	20.014	16.078	19.532	16.57
5730460C07Rik	0	0	0	0	0	0
5730488B01Rik	0	0	0	0	0	0
5730507A11Rik	0.304	0.241	0.156	0	0.051	0.059
5730507C01Rik	0.164	0.65	0.419	0.217	0.207	0.397
5730508B09Rik	4.121	6.345	5.838	4.764	4.493	5.914
5730522E02Rik	2.876	2.841	2.14	2.542	2.931	2.529
5730559C18Rik	0.343	0.212	0.421	0.152	0.289	0.266
5730585A16Rik	0	0	0	0	0	0
5730596B20Rik	0	0	0	0	0	0
5830405F06Rik	0.044	0	0	0	0	0
5830411K02Rik	0	0.091	0	0	0	0
5830411N06Rik	0	0	0	0.023	0	0.025
5830415G21Rik	0.231	0.068	0.236	0	0	0.149
5830416I19Rik	0.234	0.206	0.12	0.173	0.131	0.189
5830418P13Rik	0.043	0	0.044	0.038	0	0
5830432E09Rik	0.113	0	0.023	0.12	0.114	0.044
5830437K03Rik	0	0	0	0	0	0
5830444B04Rik	0.071	0.094	0.219	0.095	0.12	0.104
5830444F18Rik	0.824	0.363	0.421	0.182	0.26	0.199
5830454E08Rik	0.988	1.368	2.31	1.996	1.424	0.546
5830462I19Rik	0	0.053	0	0.054	0	0
5830468F06Rik	0.093	0	0	0	0	0
5830473C10Rik	0.035	0.062	0.036	0.031	0	0.068
5830487J09Rik	0.817	0.36	0.334	0.289	0.343	0.158
5930403N24Rik	0.057	0.151	0.234	0.051	0.144	0.055
5930409G06Rik	3.388	2.342	2.311	1.879	2.234	1.671
5930412G12Rik	0.335	0.643	0.405	0.269	0.46	0.618
5930420M18Rik	0.72	0.753	0.874	0.318	0.605	0.783
5930422O12Rik	1.465	0.753	0.375	0.54	0.411	0.354
5930430L01Rik	0.385	0.475	0.526	0.272	0.324	0.273
6030400A10Rik	6.263	3.058	3.637	3.292	2.206	2.702
6030407O03Rik	0.294	0.129	0.351	0.39	0.124	0.379
6030408B16Rik	0.104	0.138	0.16	0.138	0.132	0.252
6030419C18Rik	74.335	104.586	110.742	102.294	101.37	91.849
6030442E23Rik	0	0	0	0	0	0
6030442K20Rik	1.066	1.056	0.545	1.001	0.56	0.451
6030443J06Rik	1.2	0.961	0.949	0.687	0.917	0.646
6030445D17Rik	0.178	0.157	0.121	0.105	0.1	0.23
6030452D12Rik	0	0	0	0	0	0
6030458C11Rik	10.377	16.877	14.631	13.166	12.262	14.107
6030460B20Rik	0.097	0	0.198	0.086	0	0.094
6030468B19Rik	0	0	0.392	0	0	0
6030469F06Rik	0	0	0	0	0	0
6030471H07Rik	0	0	0	0	0	0
6030498E09Rik	0.079	0	0.081	0	0	0
6230400D17Rik	0.528	0.872	0.878	1.109	0.611	0.447
6330403A02Rik	22.311	32.226	33.495	25.119	26.894	24.867
6330403K07Rik	82.327	112.592	113.593	85.762	111.939	91.853
6330403L08Rik	3.047	3.143	3.972	2.463	3.561	2.623
6330403N20Rik	0	0.076	0.177	0	0.073	0
6330408A02Rik	1.994	3.781	3.331	2.767	3.183	2.295
6330409D20Rik	0.367	0.485	0.563	0.567	0.385	0.089
6330410L21Rik	0.027	0.047	0	0.07	0.022	0
6330415B21Rik	5.082	2.671	3.053	1.69	1.764	2.075
6330416G13Rik	3.069	5.621	5.37	4.878	3.598	4.036
6330418K02Rik	2.38	3.915	2.435	2.384	3.335	1.765
6330419E04Rik	12.346	7.944	7.728	4.739	4.849	5.892
6330562C20Rik	0	0.461	0.134	0	0.22	0.253
6430500D05Rik	0	0	0	0	0	0
6430503K07Rik	0	0.57	0.661	0.381	0.725	0
6430511E19Rik	6.126	5.798	5.774	5.249	5.15	5.64
6430531B16Rik	0.471	0.296	0.413	0.178	0.565	0.065
6430548M08Rik	24.915	24.442	30.636	16.799	23.886	21.004
6430550D23Rik	0.322	0.709	0.549	0.285	0.722	0.363
6430562O15Rik	0.036	0.032	0	0.032	0	0.035
6430571L13Rik	1.026	3.443	2.019	2.582	2.091	1.184
6430573F11Rik	3.309	4.11	3.572	4.468	4.14	3.327
6430573P05Rik	0.236	0.208	0.483	0.035	0.297	0.266
6430584L05Rik	0.879	1.004	1.166	0.604	0.849	0.724
6430590A07Rik	4.572	6.832	5.492	3.69	3.092	5.192
6430628N08Rik	0	0	0	0.113	0.054	0
6430710C18Rik	0.115	0	0	0	0	0
6530401F13Rik	0.565	0.415	0.77	0.499	0.396	0.364
6530402F18Rik	2.695	1.723	2.391	0.949	2.607	1.638
6530403H02Rik	6.346	7.034	5.681	6.514	5.314	6.336
6530409C15Rik	0.196	0.517	0.133	0.115	0.329	0
6530411M01Rik	0.497	0.875	0.203	0.351	0.751	0.48
6720427I07Rik	11.552	11.436	12.229	9.462	9.9	11.389
6720464F23Rik	1.995	1.37	1.051	0.648	0.321	0.539
6720475M21Rik	0.745	0.689	0.457	0.296	0.282	0.216
6720482G16Rik	0.861	0.682	0.616	0.076	1.013	0.499
6720483E21Rik	0.092	0.242	0.469	0.243	0.385	0.089
6720489N17Rik	2.331	2.225	2.187	2.37	1.797	2.142
6820402A03Rik	3.285	1.975	2.294	1.196	1.495	1.907
6820408C15Rik	0.67	1.288	0.623	0.754	1.127	0.943
7330404K18Rik	0	0	0.216	0	0	0
7330423F06Rik	1.363	0	0.349	0	0	0
7420426K07Rik	0	0	0	0	0	0
7420461P10Rik	0	0	0	0	0	0
7530416G11Rik	0	0	0	0	0	0
7630403G23Rik	0.284	0.25	0.194	1.255	0.318	1.19
8030411F24Rik	0	0	0	0	0	0
8030423F21Rik	0.036	0.063	0	0	0.061	0.035
8030423J24Rik	0	0	0	0.104	0.099	0
8030442B05Rik	0.396	0.087	0.406	0.175	0	0.288
8030443G20Rik	0	0	0	0	0.096	0.11
8030445P17Rik	8.271	5.507	5.897	2.613	2.014	3.548
8030451A03Rik	0	0	0.04	0	0	0
8030453O22Rik	1.287	2.475	2.515	1.914	1.673	1.641
8030462N17Rik	21.609	29.142	28.157	24.832	22.281	23.195
8030474K03Rik	0.053	0	0	0	0	0
8030487O14Rik	1.25	0.1	1.162	0.402	0.382	0.22
8430408G22Rik	1.073	0.54	1.254	1.49	1.095	1.482
8430419K02Rik	0	0	0.056	0.194	0.046	0.106
8430422M14Rik	1.123	1.32	1.021	1.213	1.259	0.604
8430423G03Rik	0	0	0	0	0	0
8430429K09Rik	2.756	3.292	3.196	2.544	2.884	3.554
8430432A02Rik	0.247	1.086	1.346	0.436	0.691	0.795
8430436N08Rik	0	0	0.097	0	0	0
8430437L04Rik	0	0	0	0	0	0
9030204H09Rik	0	0	0.161	0	0	0.152
9030407P20Rik	1.956	3.526	2.912	2.24	3.552	2.409
9030612E09Rik	0.607	0.583	0.395	0.244	0.371	0.214
9030616G12Rik	0	0	0	0	0	0
9030617O03Rik	2.038	3.085	3.235	2.979	3.515	2.654
9030622O22Rik	0.247	0	0	0	0	0
9030624G23Rik	2.192	1.545	3.14	1.163	1.843	1.272
9030624J02Rik	8.576	13.12	12.994	10.955	12.26	10.43
9130008F23Rik	0.048	0.167	0.049	0	0	0
9130011E15Rik	7.262	10.175	9.169	9.08	9.917	7.709
9130015L21Rik	0	0	0	0	0	0
9130017K11Rik	0.092	0.027	0.063	0	0.052	0.059
9130019O22Rik	0.767	0.909	0.812	0.678	0.912	0.691
9130019P16Rik	0.221	0.179	0.245	0.228	0.201	0.232
9130023H24Rik	0.859	1.716	1.524	0.912	1.301	1.302
9130024F11Rik	2.416	1.708	2.137	0.245	1.545	1.363
9130204K15Rik	0	0.086	0	0	0.082	0
9130204L05Rik	0	0	0	0	0	0
9130213A22Rik	0.13	0.057	0.066	0	0.218	0
9130221H12Rik	3.851	4.627	5.158	5.323	5.593	4.47
9130227L01Rik	0	0.047	0	0.048	0	0
9130230L23Rik	0	0	0	0	0	0
9130230N09Rik	5.415	8.862	6.332	6.428	6.895	8.531
9130401M01Rik	7.726	13.346	11.192	11.292	9.648	10.507
9130409I23Rik	0	0	0	0	0	0
9130409J20Rik	0	0	0	0.06	0	0
9130410C08Rik	0	0	0	0	0	0
9130604C24Rik	0.537	1.04	0.878	0.474	0.632	0.727
9230009I02Rik	1.608	2.362	2.011	2.607	1.953	1.988
9230019H11Rik	0	0	0	0	0	0
9230020A06Rik	0.05	0	0	0	0	0
9230102O04Rik	0	0	0	0	0	0
9230104L09Rik	0	0	0.159	0	0	0
9230104M06Rik	0.105	0.046	0	0	0.044	0.101
9230105E05Rik	0	0	0	0	0	0
9230106D20Rik	0	0	0	0	0	0
9230109A22Rik	0	0	0	0	0	0
9230110C19Rik	3.931	5.28	4.549	4.158	4.442	4.051
9230110F15Rik	0	0	0	0	0	0
9230111E07Rik	0.126	0.111	0.129	0.112	0.213	0.122
9230112D13Rik	0	0	0	0	0	0
9230112E08Rik	3.703	4.8	6.325	3.733	4.117	4.559
9230113P08Rik	0	0	0	0	0	0
9230114J08Rik	0.293	0	0	0	0	0
9230114K14Rik	1.908	2.903	2.395	2.453	1.968	2.181
9230116N13Rik	0.147	0.129	0.3	0.259	0.247	0.331
9230117E06Rik	0	0	0	0	0	0
9330020H09Rik	0.86	1.347	1.124	0.676	1.044	1.202
9330102E08Rik	4.404	6.609	6.718	4.814	4.848	4.493
9330104G04Rik	1.147	1.699	1.597	1.014	1.698	1.776
9330111N05Rik	0.202	0.4	0.232	0.357	0.212	0.415
9330118I20Rik	0.096	0	0	0	0.081	0.186
9330121J05Rik	0.102	0.12	0	0.121	0.143	0.066
9330136K24Rik	0.207	0.438	0.424	0.439	0.383	0.521
9330151L19Rik	6.527	9.444	8.698	8.085	8.571	9.314
9330154J02Rik	0.281	0.353	0.41	0.39	0.304	0.31
9330154K18Rik	0	0.043	0	0.086	0	0
9330158H04Rik	0.188	0.154	0.206	0.107	0.068	0.078
9330159F19Rik	23.01	23.222	26.647	20.051	19.132	20.024
9330159M07Rik	0.289	0.493	0.351	0.256	0.167	0.227
9330160F10Rik	1.001	0.915	0.835	0.852	0.998	0.789
9330161L09Rik	0.308	0.452	1.051	0.998	0.604	0.298
9330162012Rik	1.551	1.484	1.669	1.466	1.282	1.5
9330162B11Rik	0	0	0	0	0	0
9330171B17Rik	0.198	0.566	0.405	0.306	0.457	0.383
9330175E14Rik	0	0.03	0.035	0	0	0
9330175M20Rik	0.121	0.142	0.165	0.142	0.068	0.117
9330178D15Rik	0	0	0	0	0	0.029
9330179D12Rik	1.381	2.372	2.684	1.403	2.844	1.603
9330182L06Rik	13.171	16.041	14.984	15.366	14.206	13.402
9330182O14Rik	0	0	0	0	0	0
9330185C12Rik	0.203	0.09	0.104	0	0.171	0
9330198N18Rik	0	0.072	0	0.145	0.069	0.08
9430002A10Rik	0.864	1.332	1.105	1.718	0.726	1.253
9430007A20Rik	0	0	0	0	0	0
9430007M09Rik	0	0	0	0	0	0
9430015G10Rik	4.635	4.422	5.604	3.792	4.509	3.965
9430016H08Rik	4.665	6.434	6.167	4.816	5.019	4.793
9430018G01Rik	0.055	0.072	0.028	0.048	0.115	0.026
9430020K01Rik	66.229	98.218	99.229	91.54	81.238	87.577
9430021M05Rik	1.025	1.505	2.01	0.755	1.652	1.652
9430024E24Rik	0.144	0	0	0	0	0
9430034N14Rik	0.705	0.597	0.555	0.359	0.342	0.446
9430037G07Rik	0.936	0.484	0.529	0.457	0.652	0.593
9430037O13Rik	0.102	0	0.312	0	0.086	0
9430038I01Rik	0.414	0.298	0.385	0.233	0.19	0.309
9430053O09Rik	0.399	0.317	0.735	0.282	0.336	0.463
9430060I03Rik	0.425	1.07	0.684	0.698	0.511	0.235
9430062P05Rik	0	0	0	0	0	0
9430065F17Rik	0.095	2.005	1.649	0.922	0.638	0.917
9430069I07Rik	0	0	0	0	0	0
9430073C21Rik	0	0.042	0	0	0	0
9430083B18Rik	0	0	0	0	0	0
9430087B13Rik	0.095	0	0	0	0	0
9430087J23Rik	1.425	1.177	1.458	0.551	0.299	0.603
9430091E24Rik	1.25	2.203	1.279	0.935	1.212	0.93
9430092D12Rik	1.047	1.206	0.659	0.498	0.745	0.623
9430093N23Rik	0	0	0	0	0	0
9430097D07Rik	0.342	0.903	0.489	0.362	0.345	0.727
9430098F02Rik	0.069	0	0.035	0.091	0.058	0.1
9530002B09Rik	0	0	0	0	0	0
9530003J23Rik	0	0	0	0	0.051	0
9530003O04Rik	3.841	2.986	1.618	1.598	1.615	2.732
9530013L04Rik	0.262	0.116	0.537	0	0.221	0.381
9530018H14Rik	0	0	0	0	0	0
9530022L04Rik	0.662	1.458	1.354	0.293	0.556	0.96
9530026F06Rik	0	0	0	0	0	0
9530026P05Rik	0.355	0.368	0.235	0.24	0.281	0.363
9530027J09Rik	0	0.054	0	0	0	0
9530034A14Rik	0	0	0	0	0	0
9530034E10Rik	0	0	0	0	0	0
9530036M11Rik	0	0	0	0.045	0	0
9530036O11Rik	0.616	0.789	0.573	0.445	0.377	0.541
9530046B11Rik	0	0.078	0	0	0	0
9530051G07Rik	0.488	0.491	0.452	0.288	0.274	0.315
9530052C20Rik	0.523	0.988	0.841	1.124	0.44	0.579
9530052E02Rik	0.333	0.489	0.284	0.098	0.14	0.268
9530053A07Rik	0.013	0.023	0	0	0.011	0
9530059O14Rik	17.084	18.263	18.137	14.38	13.176	13.168
9530062K07Rik	0.652	1.608	1.467	1.959	1.973	1.387
9530068E07Rik	23.322	32.945	32.607	30.666	27.843	28.579
9530077C05Rik	2.904	3.23	4.87	2.693	2.601	3.637
9530080O11Rik	1.53	1.042	1.138	0.676	0.819	0.74
9530082P21Rik	0.496	0.417	0.438	0.419	0.455	0.349
9530085L11Rik	2.813	2.778	3.573	2.101	2.528	2.017
9530085P06Rik	0	0	0	0	0	0
9530086O07Rik	0.497	0.303	0.274	0	0.257	0.037
9530097N15Rik	0.672	0.846	0.983	0.425	0.404	0.557
9630001P10Rik	0.71	0.986	0.749	0.666	0.67	1.083
9630010A21Rik	7.211	4.381	3.999	2.717	2.425	2.533
9630013D21Rik	0.066	0.058	0.034	0	0.111	0.032
9630013K17Rik	0	0	0	0	0	0
9630028B13Rik	0.06	0.053	0.031	0.186	0	0.029
9630028H03Rik	0.056	0.099	0.058	0.1	0.024	0.055
9630041A04Rik	0	0	0.108	0	0	0
9830004L10Rik	0.047	0	0	0	0	0
9830107B12Rik	0	0	0	0	0	0
9830132P13Rik	0	0.043	0	0	0.021	0
9830144P21Rik	0.031	0.027	0.062	0	0.051	0.03
9830147E19Rik	2.803	2.516	1.647	2.524	2.051	2.661
9930004E17Rik	0.412	2.723	1.264	0.91	0.52	0.398
9930012K11Rik	0.258	0.774	1.11	0.594	0.261	0.4
9930014A18Rik	0.561	1.614	0.641	1.036	0.929	1.069
9930021J03Rik	20.634	23.892	25.668	22.355	20.691	21.081
9930022D16Rik	0.038	0	0.039	0	0.032	0.037
9930038B18Rik	0.053	0.047	0.054	0.023	0	0.026
9930104L06Rik	3.453	4.72	5.156	4.641	5.57	4.431
9930111H07Rik	0	0	0	0	0	0
9930111J21Rik1	0.149	0.075	0.197	0.113	0.144	0.145
9930111J21Rik2	0.148	0.457	0.212	0.314	0.137	0.401
9930120I10Rik	0.712	0.418	0.607	0.314	0.499	0.344
A030005K14Rik	0	0	0	0	0	0
A030012G06Rik	0	0	0	0	0	0
A130010J15Rik	1.574	2.215	2.208	1.975	1.751	1.768
A130014A01Rik	0.972	1.245	1.672	1.249	0.854	1.367
A130023I24Rik	0	0	0	0	0	0
A130030D18Rik	0	0	0	0	0.132	0
A130048G24Rik	0.485	0.197	0.267	0.132	0.22	0.325
A130050O07Rik	2.749	1.405	1.215	0.96	0.913	0.821
A130051J06Rik	0.196	0.207	0.16	0.208	0.033	0.076
A130057D12Rik	0.193	0.17	0.198	0	0.325	0
A130071D04Rik	0.035	0.031	0.054	0.031	0.015	0
A1bg	0.056	0	0	0	0	0
A1cf	0	0	0	0	0	0
A230001M10Rik	2.132	3.013	2.817	2.826	2.054	2.706
A230004M16Rik	0.138	0.061	0.023	0.061	0.058	0.155
A230005M16Rik	0.32	0.451	0.85	0.395	0.645	0.68
A230006K03Rik	12.814	11.041	10.72	10.075	11.309	9.724
A230009B12Rik	0.386	0.951	0.552	0.955	0.584	0.56
A230020J21Rik	0	0	0.064	0	0.105	0.06
A230028O05Rik	0.184	0.032	0.113	0	0.062	0.036
A230046K03Rik	14.106	14.267	16.171	10.533	13.068	12.356
A230050P20Rik	15.787	27.927	26.753	24.676	27.161	21.991
A230052G05Rik	0.089	0.079	0.182	0.079	0.037	0.043
A230056P14Rik	1.272	2.117	1.687	1.749	1.387	1.641
A230059L01Rik	0.182	0.257	0.224	0.193	0.184	0.141
A230060F14Rik	0.054	0	0.278	0.096	0	0.158
A230065H16Rik	0.156	0	0.16	0	1.444	0
A230065N10Rik	0.499	0.615	0.408	1.411	0.923	0.579
A230072C01Rik	2.979	5.889	5.872	4.881	4.642	5.2
A230072E10Rik	0.574	0.708	1.058	0.754	0.593	0.667
A230072I06Rik	0	0	0	0.049	0	0
A230077H06Rik	0.849	0.621	0.996	0.586	0.679	0.501
A230083G16Rik	0.518	0.274	0.212	0.732	0.522	0
A230083N12Rik	0	0.158	0.367	0	0	0.694
A230087F16Rik	0.43	1.072	0.915	0.696	0.993	0.692
A230103J11Rik	3.344	3.293	3.673	3.304	3.432	3.092
A230107N01Rik	0.437	1.001	0.894	0.811	0.514	0.761
A230108P19Rik	0	0	0	0	0	0
A2m	0.111	0.236	0.251	0.217	0.412	0.108
A330008L17Rik	3.276	3.044	2.857	2.136	2.017	2.788
A330009N23Rik	3.758	4.87	6.032	4.886	5.019	4.847
A330015K06Rik	0.829	0.905	1.39	1.143	0.975	1.122
A330017A19Rik	1.552	1.367	1.235	0.991	0.507	1.251
A330023F24Rik	22.323	24.606	29.46	19.733	19.736	19.408
A330032B11Rik	0.214	0.283	0.383	0.047	0.449	0.31
A330033J07Rik	0.207	0.446	0.236	0.326	0.232	0.379
A330035P11Rik	0.234	0.323	0.444	0.383	0.505	0.323
A330040F15Rik	0.186	0.163	0.19	0.082	0.234	0
A330041J22Rik	0.618	0.297	0.518	0.298	0.473	0.326
A330043C09Rik	0.102	0.179	0	0	0	0
A330048O09Rik	2.453	1.621	1.412	1.22	1.16	1.187
A330050F15Rik	1.34	1.535	1.691	1.185	1.803	0.908
A330058E17Rik	0.026	0.093	0	0	0	0
A330069E16Rik	0.578	1.732	0.355	0.613	1.167	1.007
A330069K06Rik	0	0.296	0.114	0.297	0.47	0
A330070K13Rik	0	0.714	0	0.43	0.545	0.157
A330074H02Rik	3.653	4.176	4.445	2.618	3.071	2.674
A330074K22Rik	0.495	0.508	0.548	0.801	0.97	0.518
A330087D11Rik	0	0	0.186	0	0	0
A330093E20Rik	0.22	0.194	0	0.078	0.111	0.171
A330094K24Rik	1.299	4.401	3.168	3.885	3.779	2.705
A330102I10Rik	5.604	4.801	5.017	3.165	3.141	2.56
A3galt2	0.2	0.302	0.029	0.126	0.192	0.055
A430005L14Rik	4.765	7.409	9.559	6.111	7.777	6.687
A430018G15Rik	0.39	0	0.559	0.552	0.131	0.604
A430027C01Rik	1.622	1.649	1.149	0.386	0.734	0.905
A430027H14Rik	1.538	2.033	2.003	1.483	1.705	0.947
A430033K04Rik	5.684	7.788	7.736	7.304	6.652	6.612
A430034D21Rik	0	0	0	0	0	0
A430035B10Rik	0.153	0.315	0.052	0.135	0.129	0.099
A430046D13Rik	5.291	6.11	5.466	3.769	5.01	4.273
A430048G15Rik	0	0	0	0	0	0
A430050A11Rik	0	0	0	0	0	0
A430057M04Rik	0.08	0.142	0.11	0	0.135	0.078
A430072C10Rik	0.041	0.036	0	0	0.034	0
A430072P03Rik	0	0	0	0	0	0
A430073D23Rik	0.154	0.951	0	0.136	0.13	0.298
A430078G23Rik	0	0	0	0	0.029	0
A430078I02Rik	0.184	0.324	0.235	0.122	0.154	0.133
A430093F15Rik	0	0.082	0.048	0	0.078	0.18
A430105I19Rik	0.523	2.056	1.875	1.677	1.816	1.751
A430105J06Rik	0.563	0.709	0.905	0.142	0.474	0.078
A430106G13Rik	0.908	0.96	0.929	0.669	0.433	0.761
A430108G06Rik	1.293	2.342	1.323	1.714	1.51	2.015
A430110C17Rik	0.873	0.457	0.7	0.355	0.198	0.456
A430110L20Rik	1.021	0.755	0.752	0.397	0.618	0.513
A4galt	0.52	1.207	0.87	0.794	1.232	0.868
A4gnt	0.037	0.033	0.114	0.066	0.063	0.108
A530006G24Rik	0	0	0	0	0	0
A530010F05Rik	0	0	0	0	0	0
A530013C23Rik	0	0.015	0	0	0.014	0
A530016L24Rik	0	0	0.04	0	0	0
A530017D24Rik	4.254	5.974	8.296	4.779	5.402	5.401
A530020G20Rik	0	0	0	0	0	0
A530021J07Rik	0.248	0	0	0	0	0.24
A530030E21Rik	0	0.069	0	0	0	0
A530032D15Rik	0	0	0	0	0	0
A530040E14Rik	0	0.06	0	0	0	0
A530041M06Rik	1.749	1.146	1.33	1.149	0.867	0.651
A530053G22Rik	0.109	0.096	0.112	0.032	0.092	0.141
A530053M12Rik	0	0	0	0	0	0
A530058N18Rik	0.87	1.618	1.22	0.797	1.084	1.215
A530064D06Rik	0	0	0	0	0	0
A530064N14Rik	2.75	3.211	2.884	1.398	1.792	1.862
A530072M11Rik	0.111	0.293	0.227	0.441	0.326	0.321
[truncated: 35,412 more rows]

## Sheet: Rhes_KO_VS_WT
Gene Name	baseMean	log2FoldChange	lfcSE	stat	pvalue	padj
1700007B14Rik	242.469	3.37578	0.1387	24.3387	7.63472e-131	1.0981e-126
Scoc	699.861	-1.0017	0.0992204	-10.0957	5.77442e-24	4.15268e-20
Lpl	1057.07	1.1024	0.112612	9.78931	1.25146e-22	5.9999e-19
Tmem59l	909.197	-0.815305	0.0954876	-8.53833	1.36172e-17	4.89639e-14
Rasd2	4711.03	-0.750735	0.0920391	-8.1567	3.44314e-16	9.90452e-13
Ndn	1490.69	0.816131	0.109873	7.42797	1.10273e-13	2.64343e-10
Ssbp4	1034.22	0.616052	0.0886568	6.94872	3.68607e-12	7.57382e-09
Plvap	64.8697	0.957706	0.149415	6.40972	1.45786e-10	2.62106e-07
Pantr1	653.185	0.658995	0.117344	5.61591	1.95526e-08	3.12472e-05
Arhgef12	3414.67	-0.483016	0.0908983	-5.31381	1.07356e-07	0.000140373
Slc5a5	34.3237	-0.789248	0.14807	-5.33023	9.80898e-08	0.000140373
Nr4a1	1100.1	0.604337	0.116148	5.20318	1.95909e-07	0.000234813
Gm10855	238.564	-0.732615	0.142984	-5.12374	2.99532e-07	0.000331398
Agt	52.1019	0.731147	0.146168	5.00211	5.67057e-07	0.00058257
Ryr2	4183.56	-0.379978	0.0763433	-4.97723	6.45011e-07	0.00061848
Egr2	237.252	0.633154	0.129456	4.89089	1.00383e-06	0.000902384
Gm42822	97.6733	-0.73	0.150317	-4.8564	1.19536e-06	0.00101135
Gm42991	152.064	-0.723185	0.149615	-4.83365	1.34051e-06	0.00107114
Slc25a25	987.567	0.442515	0.0934608	4.73477	2.19309e-06	0.00166017
Zcchc12	945.709	0.447761	0.0962314	4.65296	3.272e-06	0.00235306
Efna5	151.399	-0.651741	0.140554	-4.63694	3.53598e-06	0.00242181
Col12a1	116.868	-0.677121	0.148197	-4.56904	4.89955e-06	0.00320319
Gm38381	87.4899	-0.678447	0.148934	-4.55535	5.22986e-06	0.00327048
Gm10862	69.7365	-0.676452	0.150267	-4.50167	6.74232e-06	0.00387899
Gm38085	77.6623	-0.676286	0.150028	-4.50773	6.55243e-06	0.00387899
Meg3	11591.2	-0.299069	0.0669176	-4.46922	7.85068e-06	0.00434293
8030445P17Rik	133.282	-0.660062	0.149026	-4.42917	9.45959e-06	0.00476498
Apex2	180.233	-0.591449	0.133759	-4.42174	9.79112e-06	0.00476498
Gm42440	46.8978	-0.656334	0.14789	-4.438	9.08005e-06	0.00476498
Gm43019	118.626	-0.652817	0.147746	-4.4185	9.93877e-06	0.00476498
Bhlhe22	42.7009	-0.651576	0.148842	-4.37763	1.19976e-05	0.00511609
Dusp11	733.928	-0.458217	0.104694	-4.37672	1.20477e-05	0.00511609
Gm19938	97.6764	-0.659948	0.150215	-4.39337	1.11606e-05	0.00511609
Mef2c	3643.51	-0.461499	0.105464	-4.37589	1.20939e-05	0.00511609
Cdh12	301.529	-0.611175	0.139968	-4.36652	1.26241e-05	0.00518777
Tiparp	669.786	0.453917	0.104634	4.33812	1.43705e-05	0.00574143
Sgsm1	878.121	-0.492571	0.113887	-4.32507	1.52482e-05	0.00592741
Gm38148	77.22	-0.641618	0.149786	-4.28356	1.83928e-05	0.00618908
Gm42996	47.737	-0.628908	0.146865	-4.28223	1.85031e-05	0.00618908
Gm43187	79.4376	-0.642455	0.149977	-4.28369	1.83821e-05	0.00618908
Ide	1216.45	-0.373411	0.0870691	-4.28868	1.79742e-05	0.00618908
Map3k9	444.429	-0.526571	0.122629	-4.294	1.75479e-05	0.00618908
Ttn	171.366	-0.58548	0.13655	-4.28767	1.80555e-05	0.00618908
Gm22988	2721.1	0.35721	0.0837653	4.26442	2.00425e-05	0.00655162
R3hdm2	1192.33	-0.451792	0.106419	-4.24541	2.18189e-05	0.00697382
Gm42946	175.883	-0.609443	0.144408	-4.2203	2.43976e-05	0.00736336
Gm43606	162.447	-0.613902	0.145681	-4.21403	2.50855e-05	0.00736336
Grin2a	4314.92	-0.328869	0.0777917	-4.22756	2.36238e-05	0.00736336
Igsf1	19.1779	0.543885	0.129029	4.21521	2.49542e-05	0.00736336
5730408A14Rik	45.9063	-0.626936	0.149305	-4.19902	2.68073e-05	0.00738551
Apoe	9747.74	0.349343	0.0833483	4.19136	2.77284e-05	0.00738551
Gm20705	62.6575	-0.624397	0.148837	-4.19519	2.72647e-05	0.00738551
Gm37677	104.666	-0.626519	0.149364	-4.19458	2.73375e-05	0.00738551
Gm38286	237.799	-0.605149	0.144067	-4.20046	2.66376e-05	0.00738551
Astn2	383.801	-0.492481	0.117709	-4.18387	2.86589e-05	0.00749457
Gm43175	180.996	-0.612207	0.146582	-4.17656	2.95949e-05	0.00760113
C230071H17Rik	74.324	-0.61678	0.147852	-4.17161	3.02451e-05	0.00763185
Sowaha	1871.05	0.423739	0.102117	4.14956	3.3311e-05	0.00826055
Ano2	344.612	0.555479	0.13438	4.13364	3.57059e-05	0.00870436
Gm43174	55.5427	-0.616289	0.149457	-4.12353	3.73106e-05	0.00894397
Gm42583	1063.91	-0.515265	0.125434	-4.10785	3.99365e-05	0.00941651
Gm38198	213.204	-0.603829	0.147141	-4.10375	4.06504e-05	0.00942999
Sh3gl3	640.731	0.388463	0.0947457	4.10006	4.1305e-05	0.00942999
Sorl1	4145.79	-0.380645	0.0938859	-4.05434	5.0277e-05	0.011299
Prkaa2	685.439	-0.46663	0.115281	-4.04777	5.17078e-05	0.0114417
Flrt2	1083.58	-0.403109	0.0998292	-4.03798	5.39127e-05	0.0117489
Ttc39b	1325.1	-0.332925	0.0826531	-4.02798	5.62584e-05	0.0120771
Gm42446	140.611	-0.590594	0.147149	-4.01359	5.98027e-05	0.0126491
Itm2c	9111.56	0.284857	0.071131	4.00468	6.21019e-05	0.0129451
Id4	1255.25	0.445818	0.111557	3.99633	6.43326e-05	0.0132185
Snora74a	280.072	0.494905	0.124632	3.97093	7.15933e-05	0.0145032
Gm42443	21.9889	-0.548302	0.138203	-3.96736	7.26741e-05	0.0145177
Gm43046	201.233	-0.564279	0.14236	-3.96374	7.37851e-05	0.0145377
R3hdm1	2935.75	-0.432556	0.109359	-3.95539	7.64106e-05	0.0148515
Gm15606	31.2267	-0.55723	0.141066	-3.95014	7.81041e-05	0.0149783
Gm37964	89.8371	-0.593007	0.150314	-3.94512	7.97609e-05	0.0150947
Csmd2	651.476	-0.489183	0.124429	-3.93141	8.44495e-05	0.0154434
Gm25541	198.378	0.544388	0.13857	3.92862	8.5435e-05	0.0154434
Gm42972	99.4962	-0.589241	0.149785	-3.93391	8.3575e-05	0.0154434
Gm43462	96.7161	-0.587126	0.149689	-3.9223	8.77082e-05	0.0154434
Pclo	6460.74	-0.387138	0.0986397	-3.92476	8.68149e-05	0.0154434
Plxna1	442.095	-0.539917	0.137686	-3.92137	8.80453e-05	0.0154434
Enc1	4344.43	-0.357522	0.091466	-3.9088	9.27562e-05	0.0157233
Ext1	524.631	-0.420458	0.107482	-3.9119	9.1572e-05	0.0157233
Gm42438	48.2638	-0.575634	0.147389	-3.90554	9.40141e-05	0.0157233
Malat1	151202	-0.278905	0.071365	-3.90814	9.30082e-05	0.0157233
Cpne9	189.278	-0.523283	0.134446	-3.89213	9.93664e-05	0.0163021
Snhg11	6859.03	-0.376137	0.0966631	-3.89122	9.97418e-05	0.0163021
Crym	1248.09	0.384357	0.0989161	3.88569	0.000102039	0.0164902
Gm15809	33.0085	-0.521636	0.13451	-3.87804	0.000105302	0.0168285
Gm42995	47.7586	-0.572623	0.147793	-3.87449	0.000106849	0.016888
Gm44433	212.632	-0.54205	0.140159	-3.86739	0.000110008	0.0171983
Gm37928	157.528	-0.576855	0.14942	-3.86064	0.00011309	0.0174901
Gm43882	104.222	-0.560938	0.145957	-3.84319	0.000121448	0.0184034
Il33	825.141	0.354804	0.0923254	3.84297	0.000121555	0.0184034
Rpl3	2727.62	0.293266	0.0766055	3.82827	0.000129047	0.0193342
Plxna4	1075.85	-0.362921	0.0949044	-3.82407	0.000131266	0.0194639
Egr4	292.926	0.49697	0.13009	3.82019	0.000133348	0.0195709
Col11a1	106.888	-0.553504	0.145131	-3.81382	0.000136834	0.0197947
Gm43483	29.5868	-0.520991	0.136657	-3.8124	0.000137626	0.0197947
Kcnc2	509.066	-0.511418	0.134291	-3.80829	0.00013993	0.0199268
B930095G15Rik	298.72	-0.45066	0.118556	-3.80123	0.000143978	0.020066
Gm42771	157.78	-0.568633	0.149667	-3.79932	0.000145092	0.020066
Gm43268	85.932	-0.562379	0.147975	-3.8005	0.000144405	0.020066
Gm44022	84.0813	-0.568891	0.150095	-3.7902	0.000150527	0.0206194
Cnih3	293.917	-0.520888	0.137731	-3.78193	0.000155617	0.0211154
Serpinb8	66.4443	-0.554985	0.147152	-3.77151	0.000162261	0.0218112
Carhsp1	975.932	0.399226	0.106276	3.75651	0.000172299	0.022946
Dusp1	304.175	0.440046	0.117395	3.74842	0.000177955	0.0231749
Gm42766	72.5967	-0.562461	0.150131	-3.74646	0.000179346	0.0231749
Gm42943	82.6588	-0.560586	0.14963	-3.74648	0.000179336	0.0231749
Vip	76.2278	-0.560258	0.149605	-3.74491	0.000180462	0.0231749
Gm37334	148.554	-0.556583	0.148926	-3.73731	0.000186	0.0236747
Nav2	650.2	-0.370597	0.0993589	-3.72988	0.000191569	0.0241696
Nt5dc3	635.716	-0.397475	0.106685	-3.7257	0.00019477	0.0243598
Gm37077	135.906	-0.559167	0.150231	-3.72205	0.000197614	0.0245024
Asap1	1039.98	-0.430587	0.116304	-3.70227	0.000213682	0.0256115
Cers1	315.55	-0.429029	0.115808	-3.70467	0.000211665	0.0256115
Gm24119	318.845	0.417669	0.112782	3.70332	0.000212797	0.0256115
Gm42484	51.5419	-0.552263	0.148944	-3.70786	0.000209016	0.0256115
Camk2a	6610.6	-0.36821	0.0999934	-3.68234	0.000231099	0.0257852
Gm37573	109.97	-0.54962	0.148938	-3.69027	0.000224014	0.0257852
Gm38217	42.0918	-0.539495	0.146005	-3.69504	0.000219848	0.0257852
Grm2	45.653	-0.532745	0.14419	-3.69473	0.000220116	0.0257852
Hcn1	356.197	-0.47023	0.127464	-3.68913	0.000225025	0.0257852
Oxr1	2530.78	-0.405464	0.110175	-3.68019	0.000233058	0.0257852
Sgk1	1641.38	0.43136	0.11701	3.68651	0.00022735	0.0257852
Sparc	1048.92	0.419681	0.113902	3.6846	0.000229066	0.0257852
Strbp	6482.66	-0.31877	0.0865793	-3.68182	0.000231573	0.0257852
Tac1	2407.74	0.312042	0.0844891	3.69328	0.000221377	0.0257852
Sugp1	310.196	0.432753	0.117732	3.67575	0.000237155	0.0260381
Igsf9b	404.775	-0.420121	0.114424	-3.67161	0.000241029	0.026263
Adcyap1	25.2274	-0.499714	0.136658	-3.65668	0.000255499	0.0276304
Gm21846	32.9942	-0.516103	0.14141	-3.64969	0.000262554	0.027945
Gm42992	237.917	-0.530213	0.145201	-3.65158	0.000260636	0.027945
Snora3	60.3755	0.548351	0.150313	3.64805	0.000264237	0.027945
Gm43317	188.585	-0.525903	0.144654	-3.63559	0.000277349	0.0291176
Clec12a	79.5056	0.527747	0.145835	3.6188	0.000295974	0.0303232
Cnp	4207.78	0.306449	0.0847506	3.6159	0.000299311	0.0303232
Gm10287	26.5646	-0.498771	0.13794	-3.61584	0.000299374	0.0303232
Gm37266	58.9946	-0.542497	0.150012	-3.61635	0.000298785	0.0303232
Pcp4l1	3357.95	0.318575	0.0881022	3.61597	0.00029923	0.0303232
Gpr101	121.925	0.502978	0.139322	3.61018	0.000305986	0.0307762
Cst3	9157.21	0.253942	0.0706502	3.59436	0.000325194	0.032481
Ddit4	314.953	0.435177	0.12134	3.58641	0.000335259	0.032724
Exph5	342.269	-0.40847	0.114067	-3.58097	0.000342321	0.032724
Filip1	423.749	0.428937	0.119805	3.58029	0.000343207	0.032724
Gm37524	58.3	-0.523526	0.146049	-3.5846	0.000337593	0.032724
Gm38146	44.2553	-0.534007	0.148744	-3.59011	0.000330542	0.032724
Gm42768	166.654	-0.498111	0.139149	-3.57971	0.00034398	0.032724
Gm44021	58.4029	-0.535707	0.14971	-3.57831	0.000345828	0.032724
Trim9	2960.52	-0.312362	0.0871623	-3.58368	0.000338792	0.032724
2610011E03Rik	57.3528	-0.536504	0.150135	-3.57346	0.000352289	0.0329024
Gm19817	23.9639	-0.485524	0.135831	-3.57446	0.000350956	0.0329024
Ddn	10513.7	0.25504	0.0715935	3.56233	0.000367579	0.0329166
Gm37206	112.197	-0.525625	0.14748	-3.56403	0.000365199	0.0329166
Hexb	1621.47	0.307438	0.0863178	3.5617	0.000368461	0.0329166
Kcnma1	1905.89	-0.346018	0.0970763	-3.56439	0.000364705	0.0329166
Ppp1r1b	11198.7	0.303619	0.0851884	3.56409	0.00036512	0.0329166
Raph1	592.559	-0.469022	0.131529	-3.56592	0.000362585	0.0329166
Synj2	690.84	-0.428505	0.120176	-3.56563	0.000362976	0.0329166
Gm37363	80.8464	-0.534159	0.15016	-3.55728	0.000374719	0.033269
Cadps	3002.88	-0.274752	0.0773491	-3.55211	0.000382157	0.0337212
Gm15521	41.4119	-0.510882	0.143958	-3.54882	0.000386966	0.0337317
Gm43321	85.8816	-0.531952	0.149894	-3.54886	0.0003869	0.0337317
Nrp1	440.857	-0.442085	0.124713	-3.5448	0.000392906	0.0340432
Homer2	254.729	-0.481893	0.137072	-3.51562	0.00043873	0.037786
Gm37633	43.0398	-0.523348	0.149003	-3.51232	0.000444215	0.0378056
Scai	1460.32	-0.40324	0.114774	-3.51335	0.000442499	0.0378056
Dcx	278.975	-0.484574	0.138036	-3.51049	0.00044728	0.0378147
Scn1a	3265.49	-0.268695	0.0765704	-3.50913	0.000449581	0.0378147
Rph3a	2099	-0.387942	0.110795	-3.50143	0.000462773	0.0386981
Gm25117	2155.39	0.344999	0.0988702	3.48942	0.000484076	0.0402455
6720464F23Rik	36.3198	-0.500574	0.143702	-3.48341	0.000495071	0.040923
Col5a2	67.8868	0.521413	0.149785	3.48107	0.000499409	0.0410457
Gm42767	47.7795	-0.521354	0.149926	-3.4774	0.000506302	0.0413758
Spata13	715.014	0.357971	0.103017	3.47488	0.000511081	0.0415304
Tmem158	1323.11	0.295651	0.0851591	3.47175	0.000517082	0.041782
Gm43751	62.3472	-0.520742	0.150108	-3.46911	0.000522178	0.0418281
Il17ra	144.059	-0.492511	0.142115	-3.46558	0.000529088	0.0418281
Slc17a6	71.0814	-0.519606	0.149906	-3.4662	0.000527866	0.0418281
Unc13b	351.469	-0.413834	0.119416	-3.46548	0.000529285	0.0418281
C130089K02Rik	51.219	-0.50785	0.14675	-3.46066	0.000538861	0.0423521
Gm43316	85.307	-0.518638	0.149946	-3.45884	0.000542511	0.0424072
Etv5	1035.33	-0.357627	0.103532	-3.45426	0.000551796	0.0428999
Nefm	839.75	-0.340414	0.0986925	-3.44924	0.000562168	0.0434713
Adam19	163.591	-0.454207	0.132029	-3.44021	0.000581254	0.0442337
Gm37814	67.853	-0.511034	0.148518	-3.44089	0.00057981	0.0442337
Runx2	45.501	-0.514562	0.149572	-3.44022	0.000581234	0.0442337
2610203C20Rik	478.462	-0.456076	0.132842	-3.43323	0.000596439	0.0451504
Gm37140	50.2619	-0.512307	0.149294	-3.43152	0.000600206	0.0451977
Gm25099	534.787	0.360311	0.105184	3.42552	0.000613616	0.045324
Gm37995	49.8135	-0.495589	0.144739	-3.42401	0.000617041	0.045324
Gm43319	89.9737	-0.513527	0.150014	-3.42319	0.000618918	0.045324
Nos1ap	485.393	-0.39557	0.115362	-3.42895	0.000605911	0.045324
Npr3	46.4594	-0.5127	0.149616	-3.42677	0.0006108	0.045324
Phgdh	448.862	0.358632	0.104791	3.42236	0.000620791	0.045324
Gm19445	98.8588	-0.508999	0.148858	-3.41935	0.000627709	0.0455977
5330406M23Rik	105.731	-0.50735	0.148552	-3.41531	0.000637095	0.0459395
Cacna1d	710.829	-0.341189	0.0999212	-3.41458	0.000638802	0.0459395
Chrm4	670.204	0.370846	0.108657	3.41299	0.000642549	0.045979
Rgs17	1427.54	-0.375975	0.110332	-3.40765	0.00065524	0.046655
Hbegf	266.774	0.398644	0.11734	3.39734	0.000680441	0.0482108
Gm38348	37.3811	-0.489426	0.14413	-3.39573	0.000684466	0.0482582
Gm20696	119.58	-0.499066	0.147028	-3.39437	0.000687872	0.0482618
Hivep2	5684.44	-0.274908	0.0811606	-3.38721	0.000706062	0.0492975
9630010A21Rik	110.621	-0.507075	0.149863	-3.38358	0.000715466	0.0497128
Itgam	226.409	0.415395	0.122957	3.37839	0.000729126	0.0504184
Gm37593	88.9377	-0.496155	0.14732	-3.36786	0.000757531	0.0518837
Tcp11l1	221.033	-0.440533	0.13077	-3.36877	0.000755045	0.0518837
Rgs10	443.822	0.363046	0.10818	3.35596	0.00079091	0.0539131
2900092N22Rik	173.784	-0.486802	0.145405	-3.3479	0.000814256	0.0539645
Pak1	2794.98	-0.387986	0.115701	-3.35336	0.000798363	0.0539645
Rapgefl1	531.261	-0.449354	0.13427	-3.34666	0.000817929	0.0539645
Slit2	249.302	-0.481557	0.143858	-3.34745	0.000815596	0.0539645
Snora78	396.655	0.387421	0.115584	3.35187	0.000802673	0.0539645
Spock1	1942.77	-0.304402	0.0909082	-3.34846	0.000812628	0.0539645
Zbtb16	146.743	-0.489816	0.146303	-3.34796	0.000814102	0.0539645
Gcnt4	91.8764	-0.497904	0.148912	-3.34362	0.000826931	0.0543093
Gm37211	110.252	-0.498826	0.149316	-3.34075	0.000835522	0.0546242
Gm37731	32.2237	-0.456052	0.136661	-3.3371	0.000846568	0.0548477
Hdac4	744.095	-0.345572	0.103529	-3.33792	0.000844073	0.0548477
Fam135b	902.074	-0.303437	0.0911156	-3.33024	0.000867714	0.0559656
Gm43320	131.729	-0.499685	0.150241	-3.3259	0.000881336	0.0563389
Kcna5	243.702	0.414702	0.124664	3.32655	0.000879276	0.0563389
Cdk14	1002.71	-0.368426	0.110845	-3.3238	0.000887984	0.0565127
Gm37367	20.0544	-0.434225	0.130795	-3.3199	0.000900509	0.0570574
Gm36988	21.2526	-0.459703	0.138648	-3.31561	0.000914428	0.0574333
Hecw1	1344.94	-0.307662	0.0927753	-3.3162	0.000912499	0.0574333
Gm37628	382.231	-0.462848	0.13965	-3.31435	0.000918569	0.0574425
Gm42442	21.3575	-0.43873	0.132495	-3.31129	0.000928678	0.0578233
Ankrd34c	100.953	-0.477773	0.144671	-3.30249	0.000958312	0.0594112
Opcml	2127.52	-0.343987	0.104199	-3.30124	0.000962591	0.0594203
Klf15	201.763	0.412092	0.124907	3.29919	0.000969638	0.0595996
Gm7265	107.267	-0.489244	0.148674	-3.29073	0.000999277	0.0609353
Prkch	853.4	0.334803	0.101746	3.29057	0.000999843	0.0609353
Opalin	280.168	0.381829	0.116566	3.27564	0.00105421	0.0639777
Gm42441	21.7163	-0.444414	0.135723	-3.27442	0.00105879	0.0639853
Gm42589	30.3723	-0.454703	0.138965	-3.27207	0.00106765	0.0642509
Acsl4	1292.62	-0.31824	0.0974129	-3.26692	0.00108724	0.0651576
Gm37862	119.287	-0.484196	0.148456	-3.26153	0.00110812	0.0661331
Cacna1a	1313.99	-0.345003	0.105945	-3.25643	0.00112823	0.0662338
Lrp8os2	92.0351	0.484945	0.148843	3.25809	0.00112163	0.0662338
Medag	39.0289	-0.473365	0.14524	-3.25918	0.00111734	0.0662338
Snora5c	28.1847	0.469531	0.144183	3.2565	0.00112794	0.0662338
Gm37176	60.2626	-0.487755	0.150305	-3.2451	0.00117408	0.0683687
Gm42617	43.0571	-0.469724	0.144749	-3.2451	0.0011741	0.0683687
Epha5	803.475	-0.41242	0.127236	-3.24137	0.00118956	0.0689809
Gm38259	23.5069	-0.451179	0.139271	-3.23957	0.00119711	0.0689809
Spred3	311.147	-0.403155	0.124464	-3.23912	0.001199	0.0689809
Gja6	32.3119	-0.464223	0.143443	-3.23629	0.00121093	0.0691142
Nlk	927.361	-0.301701	0.0932015	-3.23709	0.00120757	0.0691142
Asap2	211.413	-0.435823	0.134761	-3.23404	0.00122051	0.0693858
Gm43080	42.1864	-0.478358	0.148137	-3.22917	0.0012415	0.0703013
Cd34	345.602	-0.41248	0.127895	-3.22515	0.00125908	0.0704646
Elavl2	584.91	-0.405347	0.125649	-3.22604	0.00125517	0.0704646
Unc5d	306.827	-0.45066	0.1397	-3.2259	0.00125576	0.0704646
Gm42444	61.7025	-0.484078	0.150166	-3.22362	0.0012658	0.0705656
Gramd1b	1858.31	-0.283789	0.0880875	-3.22167	0.00127444	0.0707731
Gm14443	209.82	-0.429263	0.133366	-3.21869	0.00128779	0.0709667
Gm38034	58.779	-0.483891	0.15032	-3.21908	0.00128605	0.0709667
1700123O21Rik	51.1526	-0.479638	0.149211	-3.21449	0.00130676	0.0717372
Nnat	603.806	0.399091	0.124198	3.21335	0.00131195	0.0717484
Rps5	1600.46	0.292878	0.0913089	3.20756	0.00133868	0.0729328
Gabra1	4041.19	-0.314056	0.0979787	-3.20535	0.00134898	0.0729492
Spata2l	780.695	0.292566	0.0912751	3.20532	0.00134913	0.0729492
Pbx1	1529.5	-0.327298	0.102264	-3.20051	0.00137185	0.0736245
Pcdh7	3272.83	-0.280364	0.0875993	-3.20053	0.00137177	0.0736245
Gm37706	82.0743	-0.472428	0.147938	-3.19341	0.00140605	0.0749005
Gm43322	58.8598	-0.480072	0.150297	-3.19415	0.00140245	0.0749005
Rpl14	1445.4	0.257262	0.0806287	3.1907	0.00141928	0.0753263
Clk1	1555.85	0.266655	0.0836894	3.18624	0.00144134	0.075367
Gm3764	340.878	-0.358081	0.112404	-3.18565	0.0014443	0.075367
Gm37792	17.0966	-0.401268	0.125817	-3.1893	0.00142616	0.075367
Gm43526	41.3616	-0.476553	0.149612	-3.18526	0.00144624	0.075367
Vps13c	2010.27	-0.29665	0.0931038	-3.18622	0.00144143	0.075367
Gm38020	466.22	-0.3889	0.122342	-3.17879	0.0014789	0.076478
Mmab	223.805	0.392808	0.123606	3.17789	0.00148351	0.076478
Nfkbia	224.458	0.437366	0.137544	3.17982	0.00147366	0.076478
Ankrd45	636.155	-0.302447	0.0954424	-3.1689	0.00153019	0.0778283
Gm42989	37.5125	-0.471819	0.148901	-3.16868	0.00153135	0.0778283
Gpr149	76.7766	0.469725	0.148192	3.16971	0.00152593	0.0778283
Xpo1	1406.37	-0.304213	0.0959643	-3.17006	0.00152408	0.0778283
Gm37331	171.067	-0.468526	0.147983	-3.16608	0.00154507	0.0782489
Cbr3	260.001	0.382076	0.121062	3.15603	0.00159931	0.0788269
Cnst	1626.13	0.323004	0.102315	3.15697	0.0015942	0.0788269
Faah	238.049	-0.432317	0.136904	-3.15781	0.0015896	0.0788269
Gm22486	572.493	0.370806	0.11736	3.15955	0.00158014	0.0788269
Kcnv1	1262.02	-0.34147	0.108236	-3.15485	0.0016058	0.0788269
Nfasc	2194.28	-0.275273	0.0870823	-3.16106	0.00157194	0.0788269
Oaz1	719.477	0.297442	0.0942792	3.15491	0.00160549	0.0788269
Selm	465.245	0.324578	0.102766	3.15841	0.0015863	0.0788269
Sobp	283.857	-0.433574	0.137156	-3.16116	0.0015714	0.0788269
Gm36931	19.9368	-0.406321	0.129346	-3.14135	0.00168173	0.0822734
Chga	878.148	-0.281289	0.0896765	-3.13671	0.00170858	0.0832401
Gm4787	33.4586	-0.441782	0.140877	-3.13594	0.00171307	0.0832401
Gm38056	48.5231	-0.455928	0.145436	-3.1349	0.00171914	0.0832539
Gm42993	325.299	-0.450751	0.143837	-3.13376	0.0017258	0.0832938
Ppp1r2	1413.41	0.282679	0.0902608	3.13181	0.00173734	0.0832938
Prr18	541.486	0.321062	0.10251	3.13201	0.00173613	0.0832938
Ttyh2	597.333	0.305695	0.0977181	3.12834	0.00175798	0.0840033
Gm43598	15.8819	-0.398058	0.12736	-3.12545	0.00177533	0.0842725
Pdzrn3	138	-0.441767	0.141345	-3.12546	0.00177528	0.0842725
Asic4	1064.47	0.293585	0.0940238	3.12245	0.00179352	0.0848558
Adam11	464.253	-0.335702	0.107894	-3.11141	0.00186196	0.0853681
B830012L14Rik	100.875	-0.467548	0.150313	-3.1105	0.0018677	0.0853681
Cox7a2l	902.055	0.272452	0.08748	3.11445	0.00184291	0.0853681
Gm37006	196.296	-0.459297	0.147485	-3.11419	0.00184454	0.0853681
Gm37107	40.9215	-0.459147	0.147397	-3.11504	0.00183919	0.0853681
Gm38235	114.231	-0.467723	0.149982	-3.11852	0.00181762	0.0853681
Gm42481	50.71	-0.464349	0.149299	-3.1102	0.00186963	0.0853681
Gm42640	32.7443	-0.450851	0.144681	-3.11617	0.00183217	0.0853681
Pdyn	717.981	0.30059	0.0965575	3.11306	0.00185155	0.0853681
Rps12	987.219	0.266913	0.085799	3.11091	0.00186509	0.0853681
Vmn2r85	25.3418	-0.442543	0.14198	-3.11695	0.00182734	0.0853681
Cacna1b	1313.42	-0.290543	0.0934992	-3.10744	0.00188718	0.0858179
Sstr3	70.1918	-0.460134	0.148107	-3.10677	0.00189142	0.0858179
Adipor2	864.324	0.302964	0.0977315	3.09996	0.00193548	0.0872665
Mapk10	2680.49	-0.273113	0.0880951	-3.10021	0.00193385	0.0872665
Gm26814	116.72	-0.45687	0.147429	-3.09893	0.00194224	0.0872974
Gm43274	34.3246	-0.454232	0.146623	-3.09795	0.00194865	0.087313
Gm43421	44.4038	-0.465054	0.150177	-3.0967	0.00195686	0.0874086
Ago3	1451.42	-0.316946	0.102454	-3.09355	0.00197779	0.0877982
Garnl3	823.654	-0.31083	0.100455	-3.09423	0.00197323	0.0877982
Chrm3	382.428	-0.378779	0.122568	-3.09034	0.00199925	0.0884776
Btbd3	861.29	-0.299776	0.0972515	-3.08249	0.0020528	0.0889338
Gm37443	40.003	-0.439949	0.142503	-3.08729	0.00201991	0.0889338
Met	37.4374	-0.42622	0.13821	-3.08386	0.00204332	0.0889338
Nt5e	365.209	0.391465	0.12689	3.08508	0.00203496	0.0889338
Plpp3	1655.16	0.329787	0.106909	3.08474	0.00203733	0.0889338
Slc1a2	37112.8	-0.21631	0.0701741	-3.08248	0.00205284	0.0889338
Zmiz1	587.603	-0.377607	0.122453	-3.08369	0.00204454	0.0889338
Neat1	424.504	-0.362397	0.117656	-3.08015	0.00206897	0.0892012
Slitrk1	556.488	-0.380484	0.123542	-3.0798	0.00207142	0.0892012
Gm43188	96.8301	-0.462824	0.150321	-3.0789	0.00207766	0.0892031
Itih3	182.65	0.42762	0.139093	3.07433	0.00210972	0.09031
Olfm2	198.59	-0.442716	0.144377	-3.06639	0.00216662	0.0921969
Tcf4	2138.66	-0.301841	0.0984077	-3.06725	0.00216037	0.0921969
Onecut2	738.927	-0.359235	0.117308	-3.06232	0.00219632	0.0923673
Rmrp	35388.3	0.238843	0.077945	3.06425	0.00218213	0.0923673
Rny1	6109.36	0.32531	0.106223	3.06253	0.00219474	0.0923673
Tomm20	4858.34	0.283909	0.0926917	3.06293	0.00219178	0.0923673
Kctd8	248.351	0.378128	0.123518	3.06131	0.00220369	0.0924071
Gm9954	55.0056	-0.459298	0.150077	-3.06042	0.00221027	0.0924139
Gm28320	52.8618	-0.45803	0.149761	-3.05839	0.00222527	0.0927713
Kl	27.9607	0.413472	0.135278	3.05647	0.00223959	0.0930983
Ywhag	3974.91	-0.27961	0.0915413	-3.05447	0.00225458	0.0934513
Disp2	1456.65	-0.343826	0.11265	-3.05217	0.00227194	0.0939003
D1Ertd622e	540.756	-0.339671	0.111399	-3.04915	0.00229494	0.0943614
Hook3	2064.8	-0.280131	0.0918771	-3.04898	0.00229622	0.0943614
Zmat4	461.29	-0.315515	0.103518	-3.04793	0.00230424	0.0944212
Adam4	40.6731	-0.441246	0.144966	-3.04378	0.00233622	0.0954531
Gm37551	26.1157	-0.422144	0.13873	-3.04292	0.00234296	0.0954531
Mobp	4305.1	0.311754	0.10248	3.0421	0.00234933	0.0954531
Apc	6228.72	-0.251828	0.0829109	-3.03733	0.00238687	0.0959915
C030015E24Rik	33.7169	-0.445805	0.146831	-3.03618	0.00239595	0.0959915
Gm38036	45.0501	-0.44059	0.145071	-3.03707	0.0023889	0.0959915
Nav1	808.664	-0.350311	0.115373	-3.03633	0.00239476	0.0959915
Nr2f6	249.787	0.364763	0.1201	3.03717	0.00238813	0.0959915
Sumo3	1413.51	0.296902	0.0979057	3.03253	0.0024251	0.0968896
Fbxl16	11420.5	0.226317	0.0747261	3.02862	0.00245677	0.0977417
Mtss1l	512.392	-0.407514	0.134572	-3.02822	0.00246002	0.0977417
Vps13a	2514.17	-0.323641	0.10701	-3.0244	0.0024913	0.0987117
Gm37529	41.1877	-0.435259	0.144044	-3.02171	0.00251354	0.0987767
Kcnj2	1395.15	0.266918	0.088332	3.02176	0.00251309	0.0987767
Tanc2	4191.83	-0.236439	0.0782388	-3.02201	0.00251102	0.0987767
Trnp1	1608.8	0.277334	0.091806	3.02088	0.00252044	0.098778
Zmat3	1475.84	-0.286539	0.0949099	-3.01907	0.00253555	0.0991
2810428I15Rik	297.61	0.344059	0.114035	3.01714	0.00255171	0.0993025
Gna12	1074.95	0.320363	0.106193	3.01681	0.00255454	0.0993025
Mbd2	630.236	0.323264	0.107205	3.01539	0.00256653	0.0994995
Ntn1	141.393	0.404146	0.134345	3.00828	0.00262732	0.101583
Gm43336	23.7535	-0.421751	0.140402	-3.00389	0.00266551	0.102783
Ctss	804.498	0.270672	0.0902561	2.99893	0.0027093	0.102844
Glt8d2	47.824	-0.431176	0.143741	-2.99968	0.00270259	0.102844
Gm37465	19.9541	-0.381784	0.12731	-2.99885	0.00271001	0.102844
Gm43789	44.6274	-0.447185	0.148922	-3.00281	0.00267504	0.102844
Lin7a	914.213	-0.317874	0.105984	-2.99926	0.00270638	0.102844
Ralgapa2	715.685	-0.303886	0.101317	-2.99936	0.00270549	0.102844
Tnr	2460.54	-0.254514	0.0849328	-2.99666	0.00272958	0.103315
Pygb	1875.16	0.264087	0.0881998	2.99419	0.00275171	0.103879
Gm42483	24.3774	-0.410107	0.137151	-2.99018	0.00278814	0.104445
Kcnj10	575.872	-0.300701	0.100564	-2.99014	0.00278848	0.104445
Unc13c	3971.44	0.291372	0.097419	2.99092	0.00278142	0.104445
Gm25989	73.9404	0.441394	0.147693	2.9886	0.00280258	0.1047
Dlc1	751.084	-0.33871	0.113416	-2.98645	0.0028224	0.105167
Gm43831	15.8246	-0.383753	0.128622	-2.98357	0.00284908	0.105887
Shank2	1018.22	-0.322722	0.108205	-2.9825	0.00285902	0.105983
1700020I14Rik	6322.04	-0.257356	0.086506	-2.97501	0.00292978	0.108049
Camkv	8256.27	0.23425	0.0787326	2.97526	0.00292743	0.108049
Ncor2	611.094	-0.362937	0.12208	-2.97295	0.00294957	0.1085
Gm38243	71.9268	-0.445421	0.15002	-2.96909	0.00298686	0.109592
Arg2	161.531	0.404541	0.13629	2.96825	0.00299503	0.109612
Gm43829	101.774	-0.44557	0.150275	-2.96503	0.00302651	0.110483
D630045J12Rik	620.76	-0.315636	0.106753	-2.9567	0.00310952	0.113226
Mapk8	1662.02	-0.274544	0.092949	-2.95371	0.00313978	0.113312
Plp1	22456.6	0.29498	0.0998681	2.9537	0.00313989	0.113312
Slc36a1	482.959	-0.353036	0.119537	-2.95336	0.00314339	0.113312
Vtn	557.476	0.325996	0.110368	2.95373	0.00313962	0.113312
Gm38147	15.5396	-0.361163	0.122411	-2.95042	0.00317344	0.114109
Chst2	1613.5	0.262307	0.0889814	2.94789	0.00319953	0.11476
Coq10b	401.302	0.308093	0.104558	2.94661	0.00321275	0.114948
Stxbp5l	2382.92	-0.271065	0.0920594	-2.94446	0.00323521	0.115464
Celf2	4763.92	-0.323256	0.109829	-2.94326	0.00324778	0.115626
Nrg3	308.25	-0.373175	0.126899	-2.94073	0.00327441	0.116
Pnck	324.43	0.336613	0.114444	2.9413	0.00326839	0.116
Siglech	220.974	0.373019	0.126958	2.93814	0.00330192	0.116687
Ppm1l	1417.82	-0.276912	0.0942766	-2.93723	0.00331162	0.116743
Gm19863	63.8254	-0.440599	0.150284	-2.93178	0.0033703	0.118521
Ptprg	873.65	-0.288267	0.0983954	-2.92968	0.00339313	0.119033
Nfia	469.83	-0.367106	0.125471	-2.92582	0.00343548	0.120225
A930011G23Rik	98.5345	-0.433683	0.148566	-2.91913	0.00351012	0.122255
Fam155a	477.784	-0.33714	0.115495	-2.91909	0.00351049	0.122255
Atp6v0a1	4105.07	-0.229554	0.0786613	-2.91826	0.00351992	0.122287
Gpcpd1	1671.27	-0.233399	0.080064	-2.91515	0.00355513	0.122861
Osbpl3	574.368	-0.297633	0.10212	-2.91455	0.00356205	0.122861
Ptprk	425.38	-0.400054	0.137242	-2.91496	0.00355734	0.122861
Uso1	756.389	-0.298954	0.102633	-2.91283	0.00358167	0.123242
Gprc5b	1364.91	0.282916	0.0971598	2.91186	0.00359279	0.123329
Mbp	23012	0.228071	0.0783795	2.90983	0.0036162	0.123838
Gm37038	29.8089	-0.42223	0.145235	-2.90723	0.00364651	0.124244
Pou3f1	428.849	0.304569	0.104786	2.90658	0.00365399	0.124244
Rora	1234.86	-0.269584	0.0927334	-2.90709	0.00364813	0.124244
Mpdz	901.041	-0.290179	0.0998707	-2.90554	0.00366617	0.124364
Cacnb4	5618.07	-0.249247	0.0859524	-2.89982	0.00373374	0.1246
Crabp1	60.1182	0.435559	0.150147	2.90089	0.003721	0.1246
Mkx	86.5459	-0.434064	0.14948	-2.90383	0.00368632	0.1246
Nfat5	1332.85	-0.337379	0.116303	-2.90086	0.00372143	0.1246
Tmem200a	68.2102	-0.425934	0.14685	-2.90048	0.00372593	0.1246
Tmem245	1154.53	-0.315116	0.108654	-2.90018	0.00372944	0.1246
Zfp961	135.308	-0.403694	0.139096	-2.90226	0.00370478	0.1246
Gas5	938.28	0.25339	0.0874875	2.8963	0.0037759	0.125425
Pim3	362.441	0.331798	0.114533	2.89698	0.00376775	0.125425
Gja1	1096.3	0.249993	0.086338	2.89552	0.00378535	0.125449
Map3k5	644.657	-0.295209	0.101982	-2.89472	0.00379501	0.125479
Mical2	1077.53	-0.434264	0.150177	-2.89168	0.00383188	0.126408
Syp	4671.16	-0.273783	0.0947525	-2.88946	0.00385908	0.127014
Kif27	246.72	0.345084	0.119578	2.88584	0.00390365	0.128188
Gpr22	578.296	-0.366897	0.127285	-2.88247	0.00394566	0.129272
Pou3f4	287.114	0.343149	0.119132	2.88041	0.00397161	0.129827
Gstm5	1428.05	0.250112	0.0868799	2.87882	0.00399163	0.130185
Smim1	101.194	0.408522	0.141953	2.87787	0.00400364	0.130281
Pde4a	462.467	-0.368355	0.128073	-2.87612	0.00402593	0.130417
Pink1	3485.47	0.238382	0.0828744	2.87643	0.00402204	0.130417
Gm24265	3186.63	0.313743	0.109154	2.87432	0.00404897	0.130868
Mast4	459.726	-0.318828	0.111004	-2.87223	0.00407585	0.131442
Tprgl	1515.06	0.228923	0.0797328	2.87112	0.00409019	0.131609
Rgs2	2186.96	0.239773	0.0835378	2.87024	0.00410166	0.131683
1110008P14Rik	384.335	-0.370313	0.129132	-2.86772	0.00413447	0.131854
Ftx	642.948	-0.274588	0.0957054	-2.8691	0.00411641	0.131854
Gm42973	87.9977	-0.428302	0.14932	-2.86835	0.0041262	0.131854
Gm43509	21.0481	-0.388252	0.135474	-2.86588	0.00415852	0.132327
Gm37877	25.0775	-0.375552	0.131116	-2.86426	0.0041798	0.132711
Gulp1	142.098	0.390086	0.136399	2.85989	0.00423792	0.13426
Fzd1	63.0963	0.42654	0.149333	2.85629	0.00428617	0.13549
Herc3	1680.13	-0.266703	0.0934528	-2.85388	0.0043189	0.136225
Fcho2	433.426	-0.385004	0.134982	-2.85226	0.00434101	0.136623
Ubn2	1721.36	-0.271658	0.0952804	-2.85114	0.00435628	0.136804
Ndst3	226.234	-0.384703	0.135156	-2.84636	0.00442223	0.138573
Fam19a2	256.89	-0.34817	0.122388	-2.84481	0.00444374	0.138944
Pde1b	16071.8	0.261493	0.0919815	2.84289	0.00447067	0.139483
D430019H16Rik	2408.49	0.291412	0.10257	2.84109	0.0044959	0.139966
Id3	227.639	0.354495	0.124857	2.83921	0.00452251	0.140491
Doc2a	92.2444	-0.425357	0.14992	-2.83723	0.00455065	0.140726
Gm38374	27.8371	-0.396882	0.139948	-2.83593	0.00456923	0.140726
Kmt2d	1672.67	-0.316574	0.111608	-2.83649	0.00456122	0.140726
Slc6a7	207.078	-0.409267	0.14422	-2.83781	0.00454245	0.140726
Kcnb2	461.56	-0.303042	0.106887	-2.83516	0.00458025	0.140764
Rpph1	40891	0.218919	0.0773968	2.82853	0.0046763	0.14341
Aak1	4611.54	-0.249162	0.0881446	-2.82674	0.0047024	0.143903
Cdc73	968.124	-0.330813	0.117073	-2.82569	0.00471783	0.144069
Fads2	545.738	0.287713	0.101895	2.82364	0.00474824	0.144169
Pllp	547.599	0.317849	0.112548	2.82413	0.00474088	0.144169
Rplp1	3011.13	0.213513	0.0756218	2.82344	0.00475119	0.144169
Chd5	1543.32	-0.313786	0.111248	-2.82061	0.00479328	0.144884
Kif21b	456.534	-0.338042	0.119852	-2.8205	0.00479489	0.144884
Cmip	1159.43	-0.289843	0.102798	-2.81954	0.00480925	0.145014
Fam196b	42.2341	0.415491	0.147641	2.81419	0.00488999	0.14714
Gm42919	49.4273	-0.421518	0.149838	-2.81316	0.00490565	0.147303
Zfpm2	107.966	-0.422203	0.150203	-2.81089	0.00494049	0.14804
Gm42971	46.4503	-0.407563	0.145199	-2.80692	0.00500175	0.148944
Pdlim2	149.139	0.379436	0.135154	2.80744	0.0049937	0.148944
Pigc	189.035	0.353762	0.125991	2.80785	0.00498739	0.148944
Gm44241	41.3806	-0.417825	0.14898	-2.80457	0.0050383	0.149723
Rpl7a	1191.3	0.236297	0.0842806	2.80369	0.0050521	0.149823
Camk2g	1376.2	-0.31431	0.112238	-2.80039	0.00510402	0.150287
Efhd1	203.691	0.381944	0.13636	2.80099	0.00509462	0.150287
Lingo3	1394.7	0.251513	0.0898218	2.80013	0.00510824	0.150287
Spry2	744.68	0.258946	0.092479	2.80005	0.00510952	0.150287
Rimbp2	1390.43	-0.25693	0.0919132	-2.79535	0.00518432	0.151866
Rnd3	392.327	0.311344	0.111373	2.7955	0.00518197	0.151866
Tbc1d16	1184.5	0.253734	0.0908231	2.79371	0.00521064	0.152327
2700029L08Rik	18.5353	-0.371976	0.133302	-2.79047	0.00526317	0.153256
6330419E04Rik	96.4478	-0.41788	0.149755	-2.79043	0.00526386	0.153256
Kat2b	450.528	0.303361	0.108759	2.7893	0.00528216	0.153256
Rpl13	1261.55	0.233468	0.0837067	2.78912	0.00528507	0.153256
Itpka	1621.83	0.236836	0.0849983	2.78636	0.00533037	0.154259
Gm37329	40.2203	-0.408328	0.146612	-2.7851	0.00535115	0.154549
Gm13052	20.3113	-0.372442	0.133838	-2.78277	0.00538966	0.15535
Bmpr2	4364.61	-0.292849	0.105445	-2.77727	0.00548184	0.156129
Ciart	128.282	0.378484	0.136175	2.7794	0.00544589	0.156129
Gm37613	17.2957	-0.366394	0.131828	-2.77932	0.00544727	0.156129
Gm42482	31.414	-0.389019	0.14003	-2.7781	0.00546777	0.156129
Hras	1877.25	0.224791	0.0809251	2.77776	0.00547343	0.156129
Wipf2	740.415	-0.29721	0.106948	-2.77903	0.00545219	0.156129
Cux2	224.225	-0.390501	0.140761	-2.77421	0.0055336	0.156726
Gm38042	25.9852	-0.387853	0.139819	-2.77396	0.00553781	0.156726
Sorbs2	3013.72	-0.225147	0.0811791	-2.77346	0.00554636	0.156726
Srcin1	1534.56	-0.31168	0.112368	-2.77374	0.0055416	0.156726
Vmn2r87	36.7715	-0.395974	0.142813	-2.77268	0.00555968	0.156794
Lix1l	191.974	0.347798	0.125514	2.77098	0.00558876	0.157306
Gm15513	102.685	-0.408154	0.147392	-2.76918	0.00561973	0.157868
Arid2	733.093	-0.265685	0.0959671	-2.7685	0.00563155	0.157892
Hcrtr2	34.9645	-0.406764	0.14698	-2.76748	0.00564913	0.158077
Fam213a	801.44	0.274368	0.099192	2.76603	0.00567436	0.158312
Fcho1	1047.05	0.262631	0.0949588	2.76573	0.00567954	0.158312
Mettl9	1161.59	0.239029	0.0864786	2.76403	0.0057093	0.158833
Mir99ahg	186.479	-0.38627	0.139884	-2.76136	0.00575618	0.159682
Surf1	461.156	0.294379	0.106619	2.76103	0.005762	0.159682
Eef1a1	17080.3	0.182625	0.066174	2.75978	0.00578411	0.159986
Galnt6	234.297	0.338367	0.122786	2.75575	0.00585577	0.161658
Clstn2	871.443	-0.32547	0.118156	-2.75458	0.00587669	0.161924
Wasl	1244.73	-0.301723	0.109687	-2.75076	0.00594577	0.163514
Kcnh7	2026.29	-0.413312	0.15032	-2.74955	0.00596767	0.163628
Lasp1	691.36	-0.278695	0.10137	-2.74928	0.00597266	0.163628
Prkcg	1386.47	-0.269404	0.0980894	-2.74652	0.00602314	0.164697
Drd1	5260.15	0.285528	0.10414	2.74179	0.00611063	0.165357
Gm30382	46.8273	-0.411221	0.149999	-2.74148	0.00611624	0.165357
Gm37702	18.0608	-0.371036	0.1353	-2.74232	0.00610067	0.165357
Gm37941	38.9471	-0.406986	0.148379	-2.74289	0.00609013	0.165357
Gm43880	74.455	-0.411007	0.149909	-2.74171	0.00611198	0.165357
Pura	6350.65	-0.290059	0.105727	-2.74347	0.00607944	0.165357
Fmnl1	576.951	-0.324812	0.118612	-2.73843	0.00617337	0.166588
Snora23	113.313	0.403349	0.147334	2.73766	0.00618787	0.166667
Snap91	2313.26	-0.2753	0.100592	-2.73679	0.00620428	0.166797
Doc2b	795.126	0.283356	0.103596	2.73521	0.00623405	0.167284
Pcdh9	3466.83	-0.25666	0.093917	-2.73284	0.00627909	0.167896
Zfp451	1661.5	-0.281846	0.103135	-2.73278	0.00628021	0.167896
Necab2	1684.7	0.257459	0.0943435	2.72895	0.00635359	0.169229
Rpl35a	772.99	0.257262	0.0942519	2.72951	0.00634277	0.169229
Ogfr	460.693	0.280214	0.102765	2.72673	0.00639645	0.170056
Nedd9	228.779	0.32907	0.120724	2.72581	0.00641432	0.170216
Naa15	921.63	-0.291211	0.106909	-2.72391	0.00645144	0.170572
Wscd1	772.382	0.270492	0.0992836	2.72444	0.00644102	0.170572
Mybpc1	16.0461	-0.350926	0.129005	-2.72025	0.0065233	0.172155
Ighm	252.712	-0.390387	0.14374	-2.71591	0.00660934	0.172667
Mrpl55	232.858	0.328662	0.120925	2.7179	0.00656983	0.172667
Myadm	194.06	-0.371494	0.136795	-2.71569	0.00661378	0.172667
Plxna2	2690.43	-0.226331	0.0833406	-2.71574	0.00661282	0.172667
Rnf152	111.018	-0.408187	0.15031	-2.71564	0.00661472	0.172667
Rnu3a	1243.86	0.279943	0.103065	2.71618	0.00660393	0.172667
Cldn11	1750.53	0.310472	0.114365	2.71476	0.0066324	0.172815
Ccdc136	217.233	-0.350325	0.129156	-2.71242	0.00667935	0.173723
Gadd45g	85.32	0.401068	0.147902	2.71172	0.00669344	0.173776
Tead1	126.965	-0.393618	0.145278	-2.70941	0.00674031	0.174677
Gm38120	52.7527	-0.400673	0.147924	-2.70864	0.00675601	0.174769
Gm43605	16.0495	-0.34142	0.126115	-2.7072	0.00678524	0.17521
Arrdc3	1292.02	0.262735	0.0971589	2.70418	0.00684735	0.175842
Gm42479	43.9228	-0.400579	0.148163	-2.70363	0.0068586	0.175842
Phactr3	1623.56	0.261125	0.0965561	2.70439	0.00684309	0.175842
Zcchc7	694.918	-0.292392	0.108139	-2.70384	0.00685435	0.175842
Gstp1	450.324	0.282862	0.104671	2.70239	0.00688437	0.175957
Sept4	1671.71	0.262806	0.097255	2.70223	0.00688755	0.175957
Crhbp	64.485	-0.405613	0.150297	-2.69874	0.00696026	0.177499
Syncrip	1181.86	-0.294887	0.10931	-2.69771	0.00698174	0.177732
Caly	1224.01	0.226633	0.0840588	2.69613	0.00701507	0.177754
Gm37494	95.7417	-0.399161	0.148062	-2.69591	0.00701968	0.177754
Gm44164	45.8906	-0.400903	0.148657	-2.69684	0.00700011	0.177754
Robo3	123.973	-0.371256	0.137814	-2.69389	0.00706228	0.178518
Rpl31	1091.28	0.234512	0.0870958	2.69258	0.00709016	0.178908
Gm38299	30.6121	-0.39376	0.146334	-2.69083	0.00712748	0.179339
Gm42478	48.5819	-0.403829	0.150088	-2.69061	0.00713217	0.179339
Gm37437	80.601	-0.399386	0.148521	-2.68908	0.00716494	0.179516
Gm42588	24.4409	-0.371606	0.138219	-2.68854	0.00717663	0.179516
Nab2	470.966	0.279826	0.104047	2.68941	0.00715782	0.179516
6330415B21Rik	63.2871	-0.402248	0.149748	-2.68617	0.00722764	0.180163
Csmd1	2520.24	-0.217297	0.0809409	-2.68463	0.00726097	0.180163
Fbxw7	2448.83	-0.242437	0.0903119	-2.68444	0.00726514	0.180163
Igfn1	17.6295	-0.330274	0.122995	-2.68527	0.00724704	0.180163
Smarcd3	1128.5	0.248586	0.0925769	2.68519	0.00724896	0.180163
Gm22422	402.271	0.311794	0.116284	2.68132	0.00733332	0.181021
Gm43186	30.388	-0.375798	0.140155	-2.6813	0.00733364	0.181021
Leng8	901.481	-0.247732	0.0924612	-2.67931	0.00737742	0.181021
Mdn1	2015.94	-0.216862	0.0809393	-2.67931	0.00737737	0.181021
St6gal2	959.853	-0.272786	0.10183	-2.67884	0.00738785	0.181021
Tmem56	1260.33	-0.268853	0.100289	-2.68079	0.00734493	0.181021
Vcan	861.79	-0.338885	0.126478	-2.6794	0.00737552	0.181021
Gm38043	54.5366	-0.40203	0.15027	-2.67539	0.00746418	0.182581
Gm42656	16.6122	-0.322176	0.120474	-2.67423	0.00749017	0.182595
Sipa1l2	390.185	-0.32873	0.122903	-2.67471	0.00747933	0.182595
Gm43417	18.8179	-0.334294	0.12507	-2.67286	0.00752086	0.182724
Sfxn5	2120.12	0.243757	0.0911837	2.67325	0.00751206	0.182724
Grb10	663.956	0.246645	0.0923208	2.6716	0.007549	0.183098
Chrna4	189.104	-0.388964	0.145647	-2.67058	0.00757195	0.183346
Gm37212	97.8128	-0.394425	0.14774	-2.66973	0.00759113	0.183501
2210408F21Rik	113.67	-0.375771	0.140898	-2.66697	0.0076538	0.183785
Dtx4	213.763	-0.359186	0.134708	-2.6664	0.00766676	0.183785
Gm37311	36.3494	-0.389321	0.146001	-2.66655	0.00766331	0.183785
Ids	3398.3	-0.278472	0.10438	-2.66788	0.00763323	0.183785
Mical3	488.477	-0.279477	0.104804	-2.66666	0.0076609	0.183785
Rpl37a	924.437	0.23273	0.0873174	2.66533	0.00769124	0.184065
Csrp1	2458.78	0.237732	0.0893768	2.65989	0.00781671	0.186757
Eml5	2814.05	-0.236639	0.0890509	-2.65735	0.00787582	0.187857
Fam110b	738.618	0.275809	0.10391	2.65431	0.00794714	0.18862
Kif2a	874.999	-0.303625	0.11438	-2.65452	0.0079422	0.18862
Sv2b	5092.54	-0.291309	0.109705	-2.65538	0.00792191	0.18862
Gm43830	20.929	-0.367552	0.138626	-2.6514	0.00801584	0.189937
Cers6	997.866	-0.234138	0.0884853	-2.64607	0.00814335	0.191557
Gm42842	70.0862	-0.395282	0.149402	-2.64576	0.00815081	0.191557
Golga7b	648.162	-0.288989	0.109216	-2.64603	0.00814429	0.191557
Sphkap	1037.54	-0.311582	0.117746	-2.64622	0.0081398	0.191557
Wdfy3	3292.61	-0.218911	0.0826757	-2.64783	0.00810111	0.191557
Fam160a2	1194.02	-0.235638	0.0891089	-2.64438	0.008184	0.192024
Fnbp1l	2377.03	-0.293225	0.111051	-2.64044	0.00827978	0.193397
Kras	829.698	-0.302668	0.114589	-2.64133	0.00825813	0.193397
Narf	811.477	0.238588	0.0903635	2.64032	0.00828289	0.193397
Gm37777	18.1112	-0.338417	0.128308	-2.63754	0.00835096	0.194149
Gm42608	174.325	-0.361415	0.136981	-2.63843	0.00832919	0.194149
Rps2	2082.08	0.202556	0.0768029	2.63735	0.00835559	0.194149
Scn4b	16533.4	0.283193	0.107448	2.63563	0.00839816	0.194824
Gm26871	155.297	-0.394331	0.149684	-2.63443	0.00842794	0.19499
Srrm4	104.369	-0.391767	0.148721	-2.63425	0.00843245	0.19499
Rasgrp2	2154.46	0.252179	0.0957877	2.63268	0.00847136	0.195576
Clic4	1052.57	0.298846	0.113629	2.63001	0.00853825	0.196576
Slc39a10	3144	-0.258843	0.0984245	-2.62986	0.00854205	0.196576
Tmem255a	104.683	0.368591	0.140217	2.62873	0.00857048	0.196916
Gpsm1	528.476	0.274659	0.10453	2.62756	0.00860008	0.197281
Palm2	230.304	-0.327429	0.124675	-2.62626	0.00863289	0.197718
Gm23946	77.9695	0.39137	0.149244	2.62234	0.00873273	0.198659
Gm44286	78.5604	-0.392855	0.149817	-2.62223	0.00873567	0.198659
Sepw1	3655.95	0.196978	0.0750885	2.62327	0.00870891	0.198659
Sestd1	672.388	-0.29546	0.112687	-2.62194	0.00874306	0.198659
Xylt1	190.639	-0.373785	0.142453	-2.62392	0.00869248	0.198659
Tmem108	57.9646	-0.393461	0.150306	-2.61773	0.00885179	0.200813
Osbpl6	991.406	-0.227143	0.0867998	-2.61686	0.00887415	0.201003
Gria4	1688.34	-0.213429	0.0816016	-2.6155	0.00890976	0.201176
Psrc1	18.0358	-0.332135	0.126984	-2.61558	0.00890772	0.201176
Fos	229.449	0.379873	0.145365	2.61323	0.00896903	0.20125
Gm26543	47.9047	-0.380301	0.145519	-2.61342	0.00896409	0.20125
Gm37180	100.391	-0.392981	0.150313	-2.61441	0.00893818	0.20125
Gpr83	859.893	0.275966	0.105589	2.61359	0.00895962	0.20125
Blnk	53.0885	-0.38997	0.149291	-2.61214	0.00899763	0.20152
Fam163b	184.308	-0.372784	0.142736	-2.61171	0.00900907	0.20152
Nubp2	145.976	0.354401	0.135837	2.60901	0.00908044	0.202801
Luc7l2	1386.25	-0.263913	0.101208	-2.60764	0.00911684	0.203299
2700078F05Rik	28.2858	-0.369006	0.141663	-2.60482	0.00919223	0.204274
Cntln	692.54	0.242648	0.0931682	2.60441	0.00920322	0.204274
Gm37674	36.8028	-0.376877	0.144665	-2.60516	0.00918305	0.204274
Crtac1	185.471	-0.333472	0.128323	-2.5987	0.0093578	0.207386
Ecel1	351.933	0.288029	0.111003	2.5948	0.00946472	0.208152
Fam84b	354.335	0.299482	0.115373	2.59577	0.00943783	0.208152
Gm42969	23.3321	-0.340917	0.131302	-2.59643	0.00941976	0.208152
Mxd4	786.566	0.238376	0.0918263	2.59595	0.00943309	0.208152
Zfp622	421.579	0.27401	0.1056	2.5948	0.00946462	0.208152
Gm37258	14.8339	-0.31324	0.120814	-2.59275	0.00952121	0.208525
Gria3	3552.43	-0.233784	0.0901386	-2.59361	0.00949745	0.208525
Shb	346.247	0.29278	0.112929	2.59261	0.00952519	0.208525
Gm37983	42.1018	-0.387078	0.149363	-2.59153	0.00955498	0.208859
Gm43843	119.897	-0.378766	0.146462	-2.5861	0.00970688	0.211536
Vipr1	292.659	-0.299822	0.115918	-2.58649	0.00969589	0.211536
Rims3	1051.1	-0.241595	0.0934844	-2.58433	0.00975672	0.212277
Smg1	3476.92	-0.205472	0.0795216	-2.58385	0.00977039	0.212277
Tuba8	45.2934	-0.386343	0.14962	-2.58216	0.00981836	0.212998
Dlgap1	2282.28	-0.285429	0.11075	-2.57725	0.00995911	0.215726
Muc3a	38.569	-0.378851	0.147064	-2.5761	0.00999219	0.216117
Agfg2	650.771	0.257322	0.0999291	2.57505	0.0100226	0.216125
Tsga10	389.118	-0.32471	0.126097	-2.57509	0.0100213	0.216125
Map2	20852.5	-0.182511	0.0709195	-2.57349	0.0100678	0.216127
Pak3	2208.03	-0.261195	0.101455	-2.57449	0.0100387	0.216127
Ppp1r7	2470.52	0.210818	0.0819065	2.57389	0.0100563	0.216127
Gm43300	85.759	-0.385046	0.149663	-2.57275	0.0100893	0.216266
Adgrf5	584.887	0.288854	0.112346	2.57112	0.0101372	0.21656
Arap2	2124.41	-0.253122	0.098502	-2.56971	0.0101783	0.21656
Gm37326	30.1415	-0.364679	0.141877	-2.57039	0.0101585	0.21656
Gm37673	39.4817	-0.376242	0.146394	-2.57006	0.010168	0.21656
Pla2g16	555.145	0.283387	0.11021	2.57133	0.0101308	0.21656
Rb1cc1	1968.67	-0.229003	0.0891427	-2.56895	0.0102007	0.216716
Lrfn2	121.464	-0.385668	0.150298	-2.56602	0.0102873	0.217862
Map1b	19252.9	-0.172789	0.0673414	-2.56587	0.0102918	0.217862
Usp13	379.378	-0.294006	0.114596	-2.56559	0.0103001	0.217862
Naaa	291.219	0.317674	0.123854	2.5649	0.0103206	0.217975
Stxbp1	3777.33	-0.26852	0.104711	-2.56438	0.0103359	0.217978
Fau	706.39	0.233244	0.0910122	2.56277	0.010384	0.218199
Gm26601	66.0819	-0.384148	0.149911	-2.56251	0.0103919	0.218199
Kcnab3	159.357	-0.35228	0.137462	-2.56275	0.0103846	0.218199
9530059O14Rik	1066.93	-0.245145	0.0957051	-2.56146	0.0104233	0.218539
4930405O22Rik	28.875	-0.35971	0.140902	-2.55291	0.0106828	0.21886
Arrdc4	134.52	0.355132	0.138886	2.557	0.010558	0.21886
Aspa	381.82	0.282589	0.110782	2.55086	0.0107458	0.21886
Brwd3	512.27	-0.32184	0.125736	-2.55965	0.0104777	0.21886
C1qc	388.905	0.303693	0.118985	2.55236	0.0106994	0.21886
Cemip	90.1583	-0.378591	0.148528	-2.54895	0.0108049	0.21886
Chordc1	941.085	-0.28858	0.113159	-2.55022	0.0107655	0.21886
Cox6a1	2194.92	0.193776	0.0759573	2.55111	0.0107379	0.21886
Ddx3y	636.849	0.311642	0.121973	2.55501	0.0106183	0.21886
Dmxl2	6402	-0.211144	0.0829075	-2.54674	0.0108733	0.21886
Dpp10	1247.15	-0.296851	0.115973	-2.55965	0.0104777	0.21886
Fam57b	71.9506	-0.384146	0.150317	-2.55557	0.0106014	0.21886
Gm22442	943.09	0.23296	0.0914148	2.54839	0.0108223	0.21886
Gm23262	373.856	0.28605	0.112284	2.54757	0.0108477	0.21886
Gm26447	887.298	0.250186	0.0978344	2.55723	0.0105508	0.21886
Gm38082	40.5815	-0.376056	0.14728	-2.55334	0.0106695	0.21886
Gm42447	73.7732	-0.381939	0.149872	-2.54844	0.0108206	0.21886
Gm42455	25.5624	-0.354154	0.138812	-2.55131	0.0107318	0.21886
Gm42576	28.5472	-0.367998	0.14402	-2.55519	0.010613	0.21886
Gm43061	25.9865	-0.363153	0.142628	-2.54616	0.0108916	0.21886
Gm44230	118.823	-0.383587	0.150083	-2.55583	0.0105936	0.21886
Iqsec2	888.45	-0.271069	0.106459	-2.54622	0.0108896	0.21886
Lztfl1	654.312	-0.275051	0.107695	-2.55397	0.0106502	0.21886
Pou3f2	261.458	-0.303771	0.11896	-2.55356	0.0106629	0.21886
Rap1gap2	1684.27	-0.283098	0.111191	-2.54605	0.0108951	0.21886
Rn7sk	206681	0.178002	0.0697753	2.55108	0.010739	0.21886
Slc24a2	13251.5	-0.182186	0.0712708	-2.55625	0.0105808	0.21886
Snx5	1178.3	0.214755	0.0840147	2.55616	0.0105834	0.21886
Tob2	320.692	0.306789	0.120133	2.55374	0.0106574	0.21886
Ttc14	2023.03	-0.235875	0.0925654	-2.5482	0.0108281	0.21886
Gm38048	108.993	-0.372957	0.146535	-2.54517	0.0109226	0.218931
Napepld	94.9821	-0.36727	0.144313	-2.54496	0.0109291	0.218931
Gm42770	282.801	-0.364653	0.143379	-2.54328	0.0109819	0.219683
Gm26736	29.8494	-0.373321	0.146852	-2.54216	0.0110171	0.219776
Gm37067	15.4303	-0.302353	0.118919	-2.54251	0.011006	0.219776
C230085N15Rik	15.7003	-0.302898	0.119375	-2.53736	0.0111693	0.222505
Map2k1	3366.31	0.188847	0.0744562	2.53635	0.0112014	0.222834
Akt1	1328.88	0.205575	0.0811728	2.53257	0.0113231	0.224796
Gm42639	59.6917	-0.379533	0.149876	-2.53232	0.0113312	0.224796
Gdnf	51.2755	0.380243	0.150236	2.53097	0.0113749	0.225351
A530083M17Rik	18.9174	-0.346468	0.136927	-2.53031	0.0113963	0.225464
Nav3	1291.27	-0.247487	0.0978394	-2.52953	0.0114217	0.225657
Prdx6	2073.23	0.243226	0.096241	2.52726	0.0114957	0.226807
Gm37051	89.6847	-0.379674	0.150314	-2.52587	0.0115414	0.227396
Nrcam	5429.57	-0.185434	0.0734341	-2.52518	0.011564	0.227531
Mog	666.185	0.272527	0.107963	2.52427	0.0115939	0.227808
Gatsl2	821.974	-0.304493	0.120689	-2.52295	0.0116373	0.228257
Gm43594	65.148	-0.377885	0.149799	-2.52262	0.0116485	0.228257
Slc4a8	777.066	-0.249992	0.09913	-2.52185	0.0116738	0.228441
Cdk4	406.715	0.281175	0.111562	2.52033	0.0117244	0.22882
Gabrb1	2440.32	-0.27405	0.108736	-2.52032	0.011725	0.22882
A330023F24Rik	1103.1	-0.225198	0.0894592	-2.51733	0.0118249	0.229523
Celsr3	867.855	-0.243067	0.0965503	-2.51752	0.0118184	0.229523
Clic6	127.817	0.347595	0.138059	2.51772	0.0118118	0.229523
Satb1	613.852	-0.374677	0.148782	-2.51829	0.0117927	0.229523
Plcxd2	570.266	-0.373757	0.14858	-2.51552	0.0118858	0.230396
Ablim1	695.227	-0.294038	0.116973	-2.51372	0.0119465	0.23095
Adra1b	52.1968	-0.37394	0.14874	-2.51405	0.0119353	0.23095
Appbp2	1306.33	-0.205346	0.0818073	-2.51012	0.0120691	0.233007
2210013O21Rik	200.461	0.314298	0.125374	2.50689	0.0121798	0.233218
Dchs2	329.479	0.312423	0.124626	2.50689	0.0121798	0.233218
Lmbrd2	1337.72	-0.269257	0.107333	-2.50861	0.0121208	0.233218
Mt1	1364.37	0.225192	0.0898064	2.50753	0.012158	0.233218
Pcdh1	1382.73	-0.305971	0.121976	-2.50845	0.0121263	0.233218
Sun2	1088.28	0.262302	0.104649	2.50649	0.0121936	0.233218
Tubb4a	2292.98	-0.258986	0.103274	-2.50776	0.0121498	0.233218
Ubb	1895.04	0.194578	0.0776745	2.50504	0.0122438	0.233867
Gm37589	113.201	-0.360687	0.144051	-2.50388	0.0122839	0.234323
Tpd52l1	396.835	0.289252	0.115589	2.50242	0.0123348	0.234983
Arhgap25	99.5572	-0.375202	0.1502	-2.49801	0.0124891	0.236855
Nrxn1	5783.36	-0.211007	0.0844786	-2.49775	0.0124983	0.236855
Prickle1	700.954	-0.276048	0.11052	-2.49773	0.012499	0.236855
Scube3	464.172	0.30903	0.12367	2.49883	0.0124604	0.236855
5330416C01Rik	30.4221	-0.33649	0.13486	-2.4951	0.0125921	0.237404
Ago4	527.724	-0.267466	0.107237	-2.49415	0.0126259	0.237404
Apba2	1240.1	-0.24177	0.0969186	-2.49457	0.0126109	0.237404
Bbs12	105.987	-0.353517	0.141767	-2.49366	0.0126435	0.237404
Ccnt2	1143.12	-0.219631	0.088047	-2.49448	0.0126143	0.237404
Cyb5r3	403.121	0.270533	0.108484	2.49375	0.0126401	0.237404
Gm37562	17.54	-0.331217	0.132764	-2.49479	0.0126032	0.237404
Cd4	700.7	0.323576	0.129807	2.49274	0.0126762	0.237551
Cmtm5	328.945	0.279625	0.112186	2.49251	0.0126844	0.237551
Grm8	233.916	-0.298956	0.120031	-2.49065	0.0127509	0.238487
Grip2	135.032	-0.338845	0.136078	-2.49007	0.0127718	0.238568
Adrbk2	661.585	-0.298145	0.119836	-2.48794	0.0128486	0.238672
Gm25939	1855.59	0.228937	0.0920421	2.48731	0.0128713	0.238672
Gm42616	180.836	-0.350856	0.141028	-2.48785	0.0128518	0.238672
Gm43330	16.9474	-0.331032	0.133014	-2.48869	0.0128213	0.238672
Gm44291	41.6632	-0.371856	0.149511	-2.48715	0.012877	0.238672
Rhob	2167.14	0.227302	0.0913699	2.48771	0.0128567	0.238672
Gm44242	69.1358	-0.373621	0.150295	-2.48591	0.012922	0.23911
Gm9916	56.6312	-0.372165	0.149729	-2.48559	0.0129339	0.23911
Adra2c	762.028	0.237815	0.0957075	2.48481	0.0129622	0.239268
Ptpn3	310.936	-0.358857	0.144472	-2.48392	0.0129945	0.239268
Rps23	857.542	0.21948	0.0884067	2.48261	0.0130422	0.239268
Stmn2	845.215	-0.317987	0.128012	-2.48403	0.0129905	0.239268
Usp32	2687.2	-0.23872	0.0961498	-2.48279	0.0130356	0.239268
mt-Tq	36.2634	-0.333891	0.134484	-2.48276	0.013037	0.239268
C330006A16Rik	725.96	0.242288	0.0976275	2.48176	0.0130736	0.239396
Syndig1l	2525.3	0.214475	0.0864291	2.48152	0.0130825	0.239396
Peli1	671.479	0.250068	0.100931	2.47761	0.0132267	0.241728
Adora2a	3231.57	0.24631	0.0995441	2.47438	0.0133467	0.243611
Rock2	5590.34	-0.213977	0.0865353	-2.47271	0.0134092	0.244441
E2f1	52.9873	-0.371372	0.150309	-2.47073	0.0134837	0.245489
Pde5a	110.126	-0.358878	0.145358	-2.46893	0.0135519	0.246308
Unc5c	820.15	-0.225577	0.0913771	-2.46864	0.0135629	0.246308
Kctd17	1420.91	0.209061	0.0847139	2.46785	0.0135929	0.24654
Aktip	1679.7	0.195619	0.0793102	2.46651	0.0136437	0.247134
Grik3	1114.53	-0.229404	0.0930493	-2.4654	0.0136861	0.247134
Ppm1h	679.389	-0.27285	0.110689	-2.46502	0.0137005	0.247134
Rpl22	978.05	0.221256	0.0897622	2.46491	0.0137048	0.247134
Tspan2	1716.94	0.216051	0.087657	2.46473	0.0137115	0.247134
Gm44167	42.6226	-0.368677	0.149692	-2.4629	0.0137819	0.248091
Abca7	154.781	-0.336251	0.136597	-2.46163	0.0138307	0.248348
Tshz3	188.988	-0.358829	0.145756	-2.46184	0.0138227	0.248348
Gm42942	71.8445	-0.366661	0.149013	-2.4606	0.0138705	0.248753
Usf3	1239.81	-0.218934	0.0890562	-2.45838	0.0139564	0.249981
Fam189a1	333.113	-0.291932	0.118892	-2.45543	0.0140715	0.251417
Gm38112	61.7351	-0.369114	0.150305	-2.45576	0.0140586	0.251417
Eml2	1121.84	0.227338	0.092651	2.4537	0.0141394	0.251667
Gm37891	81.6626	-0.36891	0.150317	-2.45422	0.0141191	0.251667
Rnf207	84.6084	0.362107	0.147576	2.45369	0.0141399	0.251667
Ttbk2	2415.59	-0.187476	0.0764179	-2.45329	0.0141555	0.251667
Dcbld2	335.586	-0.27436	0.11195	-2.45074	0.0142562	0.25221
Etl4	997.87	-0.270563	0.110394	-2.45089	0.0142505	0.25221
Gm10115	158.684	-0.339147	0.138325	-2.45182	0.0142136	0.25221
Pitpnc1	1462.85	-0.205408	0.0838023	-2.4511	0.0142419	0.25221
Gm37274	52.2644	-0.367627	0.150158	-2.44827	0.0143546	0.253639
Gm43883	18.2633	-0.321174	0.131211	-2.44776	0.0143749	0.253686
Gm42930	61.0451	-0.366363	0.149848	-2.44489	0.0144895	0.255083
Rps19	979.179	0.208914	0.0854473	2.44494	0.0144877	0.255083
Btbd10	1016.84	-0.222284	0.0909694	-2.4435	0.0145456	0.255444
Megf9	1901.87	-0.200811	0.0821731	-2.44375	0.0145354	0.255444
Dmd	2462.01	-0.258855	0.106035	-2.44122	0.0146376	0.255751
Efr3a	953.526	-0.366621	0.15028	-2.43959	0.014704	0.255751
Gm11611	40.343	-0.365563	0.149848	-2.43956	0.0147053	0.255751
Junb	996.431	0.365509	0.149818	2.4397	0.0146996	0.255751
Pde8a	264.28	0.290316	0.118999	2.43965	0.0147014	0.255751
Tprkb	807.552	0.25055	0.10269	2.43986	0.014693	0.255751
Vim	200.801	0.325919	0.133544	2.44053	0.0146658	0.255751
Wnk2	644.392	-0.307085	0.125736	-2.44229	0.0145943	0.255751
Cx3cr1	496.681	0.298121	0.122261	2.4384	0.0147523	0.255949
Gpr37	759.315	0.288218	0.118188	2.43864	0.0147427	0.255949
Efnb3	1143.19	0.222316	0.0912063	2.43751	0.0147888	0.256274
Arpp21	20565	0.191481	0.0786289	2.43525	0.0148814	0.256335
Bmp6	54.4322	0.366096	0.150291	2.43592	0.0148541	0.256335
Ido1	262.604	0.319111	0.13097	2.43652	0.0148293	0.256335
Rps18	867.71	0.222909	0.0915172	2.4357	0.0148628	0.256335
Smpd3	3123.88	0.222949	0.0915484	2.43532	0.0148788	0.256335
Lzts3	4424.09	0.191567	0.0787214	2.43348	0.0149543	0.257282
A830039N20Rik	511.781	-0.259342	0.106628	-2.4322	0.0150075	0.257889
Gm44437	52.7067	-0.359311	0.147785	-2.43131	0.0150444	0.258215
Gm42644	75.7112	0.363135	0.14946	2.42964	0.0151137	0.25865
S100a6	88.1143	0.356913	0.146865	2.43022	0.0150898	0.25865
Zdhhc5	611.309	-0.240937	0.0991755	-2.4294	0.0151237	0.25865
Hspa2	290.749	0.294291	0.121198	2.4282	0.0151742	0.258897
Ppp2r5e	1042.16	-0.228956	0.0942789	-2.4285	0.0151615	0.258897
Gm37728	65.4918	-0.363895	0.149942	-2.42691	0.0152282	0.259511
Faim2	1406.25	-0.292748	0.120696	-2.4255	0.0152874	0.260212
Gm42724	36.8708	-0.358232	0.147739	-2.42477	0.0153183	0.260429
Gm37204	84.5214	-0.362157	0.149427	-2.42363	0.0153662	0.260935
Klk6	89.7094	0.352655	0.145559	2.42276	0.0154032	0.261255
Gm43508	31.3709	-0.338538	0.139812	-2.42139	0.0154615	0.261319
Lsm11	133.605	-0.355491	0.146785	-2.42184	0.0154422	0.261319
Mertk	504.395	0.252731	0.104361	2.42169	0.0154487	0.261319
Camk2d	499.854	-0.279932	0.115767	-2.41806	0.0156036	0.262544
Gm42772	141.303	-0.313278	0.129562	-2.41798	0.015607	0.262544
Npy1r	143.169	-0.32211	0.133161	-2.41895	0.0155655	0.262544
Nsg2	8173.14	0.243458	0.100682	2.41809	0.0156022	0.262544
Cyp26b1	22.0735	-0.332935	0.137837	-2.41542	0.0157169	0.263777
Iqsec3	782.726	-0.291392	0.120625	-2.41568	0.0157059	0.263777
Limk1	283.628	-0.31847	0.131948	-2.41361	0.0157952	0.264781
0610009O20Rik	313.296	0.277445	0.115586	2.40034	0.0163798	0.26767
Abhd3	431.52	0.276592	0.114975	2.40567	0.0161427	0.26767
Adcy5	14545.3	0.197169	0.0822102	2.39835	0.016469	0.26767
Boc	77.8044	-0.359196	0.149546	-2.40192	0.0163094	0.26767
Cdc42ep3	442.595	0.255212	0.106334	2.40009	0.0163909	0.26767
Dnajb1	564.07	0.258029	0.107328	2.40412	0.0162114	0.26767
Gad2	5144.56	0.192704	0.0802822	2.40034	0.01638	0.26767
Gm37566	50.9782	-0.360612	0.150321	-2.39895	0.0164424	0.26767
Gm43800	25.3504	-0.331436	0.138114	-2.39973	0.0164072	0.26767
Iqsec1	3066.71	-0.200739	0.0834204	-2.40635	0.0161128	0.26767
Kcnj4	2182.5	0.183857	0.0765744	2.40102	0.0163494	0.26767
Kcnj6	221.695	-0.345445	0.14348	-2.40763	0.0160566	0.26767
Luzp1	1375.54	-0.215063	0.0893037	-2.40822	0.0160306	0.26767
Plcb4	693.269	-0.290181	0.1205	-2.40813	0.0160344	0.26767
Ppp1r9b	9781.57	0.169851	0.0706788	2.40314	0.016255	0.26767
Qser1	390.223	-0.300793	0.125416	-2.39835	0.0164689	0.26767
Rassf5	102.53	-0.35773	0.149158	-2.39833	0.01647	0.26767
Rims1	3074.96	-0.20591	0.085547	-2.40698	0.0160849	0.26767
Sacs	5514.47	-0.208568	0.0867153	-2.40521	0.0161632	0.26767
Sept9	263.585	-0.326614	0.136092	-2.39995	0.0163972	0.26767
Slc6a17	2527.66	-0.25015	0.104169	-2.40139	0.0163329	0.26767
Snn	2923.73	0.261507	0.108907	2.4012	0.0163414	0.26767
Susd4	722.981	-0.236193	0.0984273	-2.39967	0.0164099	0.26767
Tenm4	2245.11	-0.189775	0.0791281	-2.39833	0.0164699	0.26767
Ube3a	3439.3	-0.261349	0.108799	-2.40212	0.0163002	0.26767
Ywhah	2185.26	-0.249432	0.104002	-2.39834	0.0164697	0.26767
Zeb2	1827.36	-0.247267	0.102711	-2.4074	0.0160667	0.26767
Chl1	1983.49	-0.269585	0.112469	-2.39697	0.0165314	0.268274
Rpl7	1931.7	0.191246	0.0797961	2.39668	0.0165445	0.268274
Dnhd1	67.5078	-0.358494	0.149664	-2.39533	0.0166056	0.268962
Slc32a1	1142.29	0.244161	0.101959	2.39471	0.0166337	0.269114
Atxn2l	571.786	-0.261598	0.109276	-2.39393	0.0166691	0.269233
Csf1r	1019.12	0.229264	0.0957775	2.39372	0.0166785	0.269233
Dnm1	5152.72	-0.250007	0.104517	-2.39203	0.0167555	0.269568
Fam83h	15.1555	-0.309545	0.129399	-2.39217	0.0167491	0.269568
Gm42869	56.0905	-0.357808	0.149574	-2.39218	0.0167484	0.269568
Sfmbt1	490.09	-0.261318	0.10931	-2.39061	0.0168203	0.270308
Btaf1	1837.32	-0.196113	0.082119	-2.38815	0.0169333	0.271139
Fam199x	320.331	-0.285916	0.119744	-2.38772	0.0169533	0.271139
Pvalb	212.752	-0.307	0.128564	-2.38792	0.016944	0.271139
Trabd2b	17.6869	-0.284382	0.119116	-2.38744	0.0169662	0.271139
Txnip	245.258	0.317213	0.132836	2.388	0.0169406	0.271139
1700016P03Rik	68.7719	0.357353	0.149778	2.38589	0.0170378	0.271379
Gm42635	103.146	-0.357355	0.149731	-2.38665	0.0170026	0.271379
Tm4sf1	110.295	0.331786	0.139059	2.38593	0.0170359	0.271379
Spg21	466.709	0.254622	0.10674	2.38545	0.0170584	0.271406
Ccdc107	181.112	0.311733	0.130945	2.38063	0.0172828	0.27147
Col1a1	26.2655	-0.296649	0.124658	-2.3797	0.0173267	0.27147
Ehbp1l1	358.305	0.266906	0.112076	2.38147	0.0172435	0.27147
Gm15344	20.0668	0.329783	0.138305	2.38446	0.017104	0.27147
Gm37773	65.0115	-0.354561	0.148754	-2.38354	0.017147	0.27147
Gnai2	809.096	0.221635	0.0930913	2.38083	0.0172735	0.27147
Hrk	640.553	0.26394	0.110843	2.38122	0.0172554	0.27147
Ly6e	511.688	-0.26172	0.109915	-2.38112	0.0172601	0.27147
Mast1	172.317	-0.353919	0.14868	-2.3804	0.0172938	0.27147
Mcl1	781.689	0.237339	0.0997218	2.38001	0.0173123	0.27147
Ndrg4	24903.5	0.188665	0.0791617	2.38329	0.0171585	0.27147
Psd3	9858.18	-0.192057	0.0806386	-2.3817	0.0172329	0.27147
Tnfaip6	152.06	0.32329	0.135688	2.3826	0.0171909	0.27147
Wdfy1	311.976	-0.275404	0.115653	-2.38128	0.0172525	0.27147
Spon1	651.069	-0.254228	0.106854	-2.37921	0.0173499	0.271538
Gm37195	27.9642	-0.339515	0.142785	-2.3778	0.0174165	0.272171
Slc35d3	362.431	0.26524	0.11156	2.37755	0.0174282	0.272171
Ankrd13a	878.236	0.232104	0.097673	2.37634	0.0174855	0.27264
Bin2	50.3251	0.347102	0.14608	2.37611	0.0174961	0.27264
C2cd2l	2490.74	0.201982	0.0850742	2.37418	0.017588	0.273185
Ednrb	608.045	0.266079	0.112088	2.37384	0.0176041	0.273185
Mmd2	1466.69	0.228083	0.0960708	2.37412	0.017591	0.273185
Ttll5	424.478	-0.248294	0.104599	-2.37378	0.0176071	0.273185
Sema7a	1355.38	-0.196581	0.0828426	-2.37294	0.017647	0.27351
A330102I10Rik	55.4999	-0.356251	0.150213	-2.37163	0.0177096	0.27389
Lmo2	565.408	0.292475	0.123321	2.37166	0.0177085	0.27389
Tmem33	1484.15	-0.214465	0.0905114	-2.36949	0.0178129	0.275191
Nrsn1	1686	-0.243501	0.102787	-2.36899	0.0178368	0.275264
Bcl9	183.685	-0.307735	0.129935	-2.36837	0.0178665	0.275427
Atf7	162.959	-0.330011	0.139616	-2.36371	0.0180931	0.275986
Blvrb	83.6648	0.342248	0.144688	2.36542	0.0180099	0.275986
Gm25107	112.348	0.335274	0.141703	2.36603	0.0179802	0.275986
Gm42549	50.4355	-0.35249	0.149083	-2.36438	0.0180601	0.275986
Gm43528	51.936	-0.347656	0.14708	-2.36372	0.0180923	0.275986
Helz	1232.4	-0.22877	0.0967923	-2.36351	0.0181027	0.275986
Krit1	842.706	-0.236383	0.0999686	-2.36457	0.0180509	0.275986
Mlxip	216.755	-0.300657	0.127046	-2.36652	0.0179563	0.275986
Ric8b	2220.97	0.218494	0.09234	2.36619	0.0179723	0.275986
Trim66	268.262	-0.33341	0.141079	-2.36328	0.0181138	0.275986
Xkr6	189.796	-0.315408	0.133412	-2.36417	0.0180705	0.275986
Fkbp8	2906.42	0.179182	0.0759244	2.36001	0.0182743	0.276254
Gm12940	282.97	-0.299277	0.126805	-2.36013	0.0182686	0.276254
Gm42769	54.5441	-0.351137	0.148823	-2.35943	0.0183032	0.276254
Gm44438	202.44	-0.333517	0.141357	-2.35941	0.0183042	0.276254
Hist1h1e	424.539	-0.265109	0.112334	-2.36	0.0182751	0.276254
Mroh1	310.782	-0.319004	0.135178	-2.35989	0.0182806	0.276254
Serpina9	533.292	0.24573	0.10404	2.36187	0.0181828	0.276254
Tmem25	165.878	-0.343804	0.145675	-2.36007	0.0182715	0.276254
Vrk1	539.852	0.26262	0.111195	2.36179	0.0181869	0.276254
Cygb	431.422	0.291935	0.123907	2.35608	0.0184689	0.278156
Gpr26	2407.23	-0.206623	0.0876941	-2.35618	0.0184639	0.278156
Arl3	653.292	0.219151	0.093054	2.35509	0.0185181	0.278313
Dscam	392.609	-0.322617	0.136979	-2.35523	0.0185114	0.278313
Echs1	429.217	0.248578	0.105704	2.35164	0.0186907	0.280615
A130050O07Rik	43.1878	-0.341711	0.145343	-2.35106	0.01872	0.28076
Arhgap10	1501.85	0.200299	0.0852691	2.34902	0.0188229	0.281314
E130012A19Rik	197.619	-0.331247	0.141053	-2.34839	0.0188547	0.281314
Ephb3	76.3433	-0.352916	0.150269	-2.34855	0.0188464	0.281314
Gm44288	22.9547	-0.311611	0.132643	-2.34924	0.0188116	0.281314
Usp31	2362.62	-0.201101	0.0856239	-2.34865	0.0188414	0.281314
Gm43648	48.1035	-0.339031	0.144426	-2.34745	0.0189026	0.281452
Klhl13	2963.86	0.223547	0.09523	2.34744	0.018903	0.281452
Inpp5f	2368.49	0.180083	0.0767338	2.34686	0.0189325	0.281599
Dner	683.017	-0.274262	0.116995	-2.34423	0.0190666	0.282716
Snx17	628.772	0.221918	0.0946519	2.34457	0.019049	0.282716
Tfdp2	987.619	0.217237	0.0926474	2.34478	0.0190384	0.282716
Hectd2	375.069	-0.285721	0.121952	-2.3429	0.0191346	0.282849
Mag	1858.65	0.230386	0.0983239	2.34314	0.0191223	0.282849
Zbtb18	1835.71	-0.223289	0.0952793	-2.34352	0.0191027	0.282849
Dlg2	6405.56	-0.200845	0.0857918	-2.34108	0.0192283	0.283071
Gm43099	41.7201	-0.341053	0.145662	-2.34141	0.019211	0.283071
Me1	221.496	-0.309306	0.132102	-2.34141	0.019211	0.283071
Smg5	1722.69	0.244192	0.104288	2.34151	0.0192059	0.283071
Kif5b	5837.05	0.215284	0.0919836	2.34046	0.0192602	0.28325
Ap1ar	1385.11	0.230485	0.0985212	2.33945	0.0193122	0.283378
Cdk18	110.203	-0.334372	0.142946	-2.33914	0.0193279	0.283378
Gm43593	38.4758	-0.34738	0.14849	-2.33942	0.0193137	0.283378
Deptor	467.102	-0.257702	0.110225	-2.33795	0.0193897	0.283994
Gm43482	18.4185	-0.297922	0.127555	-2.33565	0.0195098	0.285279
Rsrp1	1209.91	0.210625	0.0901839	2.3355	0.0195171	0.285279
Kcnq1ot1	3664.66	-0.349508	0.149743	-2.33405	0.0195931	0.286099
Hipk2	719.365	-0.229886	0.0985398	-2.33293	0.0196518	0.286665
Mlc1	1317.8	0.20818	0.0892981	2.33129	0.019738	0.28752
Slc2a1	519.958	0.266866	0.114483	2.33106	0.0197504	0.28752
Gnaq	1715.71	-0.201556	0.0864868	-2.33048	0.0197805	0.287668
Arl4d	464.614	0.264218	0.113467	2.32859	0.0198806	0.287828
Ccdc117	251.293	0.29265	0.125633	2.32939	0.0198382	0.287828
Cdh10	625.408	-0.233569	0.100304	-2.32861	0.01988	0.287828
Dgkz	2055.87	-0.273464	0.117382	-2.32969	0.0198227	0.287828
Ndrg2	5326.44	0.178274	0.0765657	2.32839	0.0198916	0.287828
Dync1h1	12602.8	-0.160057	0.0687568	-2.32787	0.0199188	0.287932
Samd4b	319.495	-0.298425	0.128272	-2.32651	0.0199914	0.288692
Gm37297	25.4402	-0.324933	0.139799	-2.32429	0.0201101	0.289243
Kif1c	835.958	0.219415	0.094369	2.32508	0.0200678	0.289243
Meis2	4783.43	0.232377	0.0999725	2.32441	0.0201036	0.289243
Szt2	452.749	-0.275871	0.118672	-2.32465	0.0200908	0.289243
Rps6ka3	1561.66	-0.254706	0.109626	-2.32341	0.0201572	0.289631
Itpa	397.909	0.2476	0.106676	2.32104	0.0202846	0.291171
BC005561	437.336	-0.275939	0.119002	-2.31878	0.0204072	0.292639
Adra1d	24.0432	-0.303714	0.131049	-2.31756	0.0204731	0.293292
Pccb	422.585	0.24654	0.10647	2.31558	0.0205809	0.294543
Gm38260	262.854	-0.325973	0.140912	-2.31331	0.0207057	0.295153
Khdrbs3	1023.08	-0.27317	0.118081	-2.31342	0.0206998	0.295153
Rnf165	196.962	-0.310231	0.134097	-2.31348	0.0206961	0.295153
Rps27	1255.21	0.193967	0.0838132	2.31427	0.0206527	0.295153
Gm15800	4728.4	-0.21171	0.0915774	-2.31181	0.0207882	0.295451
Gm43696	41.6391	-0.343297	0.148456	-2.31245	0.020753	0.295451
Gm44228	54.0612	-0.337894	0.146137	-2.31218	0.0207679	0.295451
Gm37885	90.7426	0.335765	0.145398	2.30928	0.0209283	0.29598
Heph	95.3033	0.340743	0.147525	2.30973	0.020903	0.29598
Ireb2	1093.51	-0.284387	0.123136	-2.30954	0.0209135	0.29598
Ppp1ca	4319.15	0.196172	0.0849119	2.3103	0.0208717	0.29598
Zfp523	732.138	0.227905	0.0986583	2.31004	0.0208858	0.29598
Gm20172	33.5802	-0.333867	0.14463	-2.30842	0.020976	0.296303
Trim56	98.9357	0.33316	0.144342	2.30812	0.0209923	0.296303
Grin2b	15174.1	-0.167249	0.0725076	-2.30664	0.0210749	0.296603
Itga4	57.9049	-0.346536	0.150227	-2.30675	0.0210686	0.296603
Plekhb1	2152.96	0.184107	0.0798164	2.30663	0.0210755	0.296603
Klhl32	184.383	-0.319875	0.138715	-2.30599	0.021111	0.296813
Ppp1r3g	72.8704	0.341528	0.148371	2.30186	0.0213431	0.299285
Rps9	1581.91	0.183702	0.0797903	2.30232	0.0213173	0.299285
Vcpip1	1539.76	-0.229142	0.0995512	-2.30175	0.0213493	0.299285
L3mbtl3	317.432	-0.256334	0.111395	-2.30112	0.0213848	0.299491
Ndufa2	541.495	0.226871	0.0986187	2.30048	0.0214208	0.299704
Gucy1a3	2231.99	0.248415	0.108004	2.30005	0.0214453	0.299755
Chd9	1953.89	-0.198819	0.0864864	-2.29885	0.0215134	0.300043
Cyp46a1	1785.43	0.183993	0.0800719	2.29785	0.0215702	0.300043
Plk2	4475.51	0.197876	0.0860922	2.29842	0.0215378	0.300043
Syt1	12923.1	-0.196904	0.0856601	-2.29866	0.0215241	0.300043
Ubl3	3111.91	0.191134	0.0831702	2.29811	0.0215556	0.300043
Chmp7	1062.76	0.197748	0.0861204	2.29619	0.0216652	0.300989
Gabrd	1517.36	0.219034	0.0954468	2.29483	0.0217428	0.300989
Gls	3383.95	-0.232867	0.101428	-2.29589	0.0216819	0.300989
Gm43018	49.8926	-0.344944	0.150271	-2.29548	0.0217056	0.300989
Ttc9b	536.98	-0.304409	0.132647	-2.29487	0.0217403	0.300989
Gm16076	14.563	-0.285234	0.12434	-2.29398	0.0217917	0.300995
Gm37745	59.4902	-0.344169	0.150085	-2.29317	0.0218384	0.300995
Map4k3	763.325	-0.268708	0.117113	-2.29443	0.0217659	0.300995
Sugp2	1061.16	0.216507	0.0944209	2.293	0.0218479	0.300995
Zbtb44	733.703	-0.244352	0.106537	-2.2936	0.0218135	0.300995
Clu	5560.62	0.204507	0.089269	2.29091	0.0219685	0.302078
Kcna6	809.686	-0.243923	0.106465	-2.29111	0.021957	0.302078
Ech1	403.586	0.252084	0.110066	2.2903	0.0220042	0.30228
Fam19a5	993.52	0.204269	0.0892336	2.28915	0.0220705	0.302612
Xpo4	273.297	-0.2642	0.115398	-2.28946	0.0220526	0.302612
Dgat2	1236.53	0.212289	0.0928138	2.28726	0.0221807	0.303256
Tnks1bp1	387.872	-0.273281	0.119464	-2.28756	0.0221632	0.303256
Zfp46	461.847	0.269466	0.117797	2.28755	0.0221638	0.303256
Ntsr1	24.7858	-0.313066	0.136946	-2.28606	0.0222506	0.303922
Pecam1	227.754	0.281117	0.123077	2.28407	0.0223674	0.305227
Rab31	926.869	0.227541	0.0996553	2.28329	0.0224136	0.305568
Phc3	1301.38	-0.206201	0.0903907	-2.28122	0.0225354	0.306938
Cacna2d1	3181.13	-0.192669	0.0846191	-2.2769	0.0227924	0.309307
Lpgat1	4414.12	-0.185672	0.0815478	-2.27685	0.0227954	0.309307
March8	688.319	0.232693	0.102191	2.27703	0.0227843	0.309307
Trem2	117.991	0.324934	0.142692	2.27717	0.0227762	0.309307
Ppp2r5d	1731.27	0.21251	0.0933905	2.27549	0.0228763	0.310112
Gm43484	67.406	-0.341741	0.150233	-2.27474	0.0229213	0.31043
Gm44187	24.7929	-0.325926	0.143397	-2.27289	0.0230326	0.31086
Myo5b	890.358	0.221574	0.0974901	2.27278	0.0230394	0.31086
Plppr1	432.678	0.25768	0.113341	2.27348	0.0229971	0.31086
Tef	4462.15	0.174217	0.07662	2.27377	0.0229796	0.31086
Gm21967	141.013	-0.303401	0.13354	-2.27198	0.0230877	0.311219
Ap1s1	1523.59	0.189029	0.0833548	2.26777	0.0233434	0.312556
Gm26079	205.907	0.3101	0.136745	2.26773	0.0233459	0.312556
Gm37534	166.714	-0.334932	0.147676	-2.26801	0.0233285	0.312556
Hnrnpu	1856.77	-0.224376	0.0989456	-2.26767	0.0233494	0.312556
Jph3	2624.26	0.173559	0.076511	2.26842	0.0233035	0.312556
Ngfrap1	986.434	0.199821	0.0880938	2.26828	0.0233124	0.312556
Rpl37	1125.79	0.192833	0.0850211	2.26805	0.0233259	0.312556
Zfp868	217.54	0.279845	0.123417	2.26748	0.0233608	0.312556
Vat1l	2219.46	0.18197	0.08028	2.2667	0.0234087	0.312907
Camta2	897.025	-0.266385	0.117588	-2.26541	0.0234874	0.313668
Abat	5587.68	0.233438	0.103184	2.26235	0.0236757	0.315111
Ago2	1649.42	-0.23017	0.101744	-2.26223	0.0236831	0.315111
Gm37960	21.1998	-0.28026	0.123886	-2.26224	0.0236827	0.315111
Sdc4	782.537	0.216272	0.0955601	2.2632	0.0236232	0.315111
Fgf12	1714.49	-0.222822	0.0985924	-2.26003	0.0238195	0.316339
Fmn2	873.834	-0.234586	0.103787	-2.26027	0.0238043	0.316339
Tnfrsf21	618.318	-0.273627	0.121109	-2.25934	0.0238623	0.316616
Gm37861	29.637	-0.316291	0.140074	-2.25803	0.0239438	0.317043
Gm43318	59.7336	-0.338974	0.150137	-2.25776	0.0239606	0.317043
Gm43527	24.294	-0.313047	0.138643	-2.25794	0.0239496	0.317043
Large	1813.33	-0.206491	0.091473	-2.2574	0.023983	0.317048
Tmem231	209.438	0.28437	0.126011	2.25671	0.024026	0.317324
Arel1	4231.41	0.223011	0.0988715	2.25556	0.0240983	0.317987
A930004J17Rik	167.013	-0.298314	0.132342	-2.25411	0.0241893	0.318896
Zfc3h1	1215.52	-0.212273	0.0942594	-2.25201	0.0243216	0.320346
Cpeb1	321.486	-0.259431	0.115227	-2.25147	0.0243557	0.320501
Adcy6	218.42	-0.304666	0.135399	-2.25014	0.0244399	0.320729
Gm43844	30.5281	-0.327174	0.145374	-2.25056	0.0244135	0.320729
Klhl29	661.176	-0.224516	0.0997708	-2.25031	0.024429	0.320729
Pcdh19	239.185	-0.285945	0.127107	-2.24964	0.0244715	0.320851
Enah	1211.6	-0.230059	0.102296	-2.24895	0.0245154	0.32089
Fgd6	154.405	-0.304975	0.135698	-2.24745	0.0246114	0.32089
Gltscr1l	706.423	-0.209101	0.0930519	-2.24715	0.0246306	0.32089
Kcnc3	121.283	-0.331109	0.147323	-2.24751	0.0246075	0.32089
Mllt4	1631.33	-0.177007	0.0787188	-2.2486	0.024538	0.32089
Prima1	119.474	0.3172	0.14108	2.24838	0.0245521	0.32089
Slc2a6	134.256	-0.31043	0.138136	-2.24728	0.0246221	0.32089
Ctsf	435.36	0.233469	0.104033	2.24419	0.0248204	0.321904
Igfbp6	175.72	-0.311862	0.138913	-2.24501	0.0247674	0.321904
Kcna2	4395.79	-0.173469	0.0772545	-2.24542	0.0247409	0.321904
Phospho1	117.636	-0.321982	0.143462	-2.24438	0.0248082	0.321904
mt-Rnr2	7.05508e+06	0.211908	0.0943965	2.24487	0.0247766	0.321904
Baiap3	112.436	0.330126	0.147175	2.24308	0.0248915	0.322246
Rps11	1008.91	0.191844	0.085516	2.24337	0.024873	0.322246
Fam132a	246.96	0.274682	0.122549	2.2414	0.0250004	0.322301
Hs6st2	1088.7	0.202009	0.0901252	2.24143	0.0249985	0.322301
Rhbdl3	428.666	0.243289	0.108549	2.24128	0.0250079	0.322301
Sh3glb2	1592.7	0.177705	0.0792561	2.24217	0.0249506	0.322301
Sox9	123.122	-0.328559	0.146581	-2.24149	0.0249946	0.322301
Arntl2	56.0457	-0.33643	0.15015	-2.24062	0.0250506	0.322359
Synj1	3929.47	-0.17737	0.0791648	-2.24052	0.0250572	0.322359
Arfgef1	2269.36	-0.207541	0.0926961	-2.23894	0.0251601	0.323149
Cdc27	1338.53	-0.209349	0.0935059	-2.23888	0.0251635	0.323149
Ptprd	3689.69	-0.192906	0.0861805	-2.2384	0.025195	0.323264
Dennd5a	4435.61	0.204614	0.0914644	2.23709	0.0252807	0.324075
Abcb1a	406.563	0.245258	0.109693	2.23587	0.0253605	0.324215
Gm36936	90.7708	-0.32412	0.144948	-2.23611	0.0253448	0.324215
Gna13	996.155	0.218995	0.0979606	2.23554	0.0253818	0.324215
Rps15	2124.34	0.182007	0.0813999	2.23597	0.0253541	0.324215
Acsl5	466.999	-0.24097	0.107878	-2.23372	0.0255017	0.32492
C130023A14Rik	82.7411	-0.326962	0.146426	-2.23294	0.0255528	0.32492
Eif4g3	1587.28	-0.214128	0.0958545	-2.23389	0.0254906	0.32492
Hspa1b	31.7401	0.32564	0.145876	2.2323	0.0255951	0.32492
Man2a2	3254.51	0.204531	0.0916191	2.2324	0.0255882	0.32492
Tmem132c	39.3402	-0.332314	0.148852	-2.23252	0.0255805	0.32492
Tnk2	1778.57	0.214515	0.0960898	2.23244	0.0255857	0.32492
Tbc1d1	162.755	-0.293607	0.131622	-2.23069	0.0257016	0.325984
Far1	2192.42	-0.226776	0.101688	-2.23011	0.0257403	0.326187
Cnbp	2700.84	0.173167	0.0776994	2.22868	0.0258355	0.326798
Hmgn1	714.654	0.23129	0.103794	2.22836	0.0258567	0.326798
Man1b1	750.001	0.20858	0.0935865	2.22874	0.0258313	0.326798
Miat	743.815	-0.325604	0.146241	-2.22649	0.0259814	0.327798
Snora21	77.5464	0.329842	0.148126	2.22677	0.0259629	0.327798
Ahr	121.462	-0.311672	0.140104	-2.22457	0.0261102	0.327976
Dlk2	107.001	-0.333267	0.149804	-2.22469	0.0261022	0.327976
Gm42490	27.3354	-0.309105	0.13895	-2.22459	0.026109	0.327976
Gm9930	59.5355	-0.333054	0.149761	-2.2239	0.0261551	0.327976
Hpca	12947.2	0.22814	0.102571	2.22421	0.0261344	0.327976
Ptk2	2070.09	-0.195529	0.087878	-2.22501	0.0260808	0.327976
Tpst1	644.254	0.249088	0.111928	2.22543	0.0260522	0.327976
Gm43776	36.8268	-0.324114	0.145775	-2.22338	0.02619	0.328128
2410089E03Rik	1069.48	-0.220376	0.0991907	-2.22174	0.0263007	0.328342
A930036I15Rik	59.934	-0.333698	0.150299	-2.22022	0.0264036	0.328342
Arl2bp	776.58	0.219746	0.0990308	2.21897	0.0264889	0.328342
Gm15624	23.8505	-0.305019	0.137452	-2.21909	0.0264807	0.328342
Gm37776	28.3417	-0.309555	0.139357	-2.2213	0.0263303	0.328342
Gm37899	743	-0.259942	0.117009	-2.22156	0.0263134	0.328342
Gm43788	56.5939	-0.332225	0.149773	-2.21819	0.0265422	0.328342
Gm44045	28.9128	-0.325457	0.146457	-2.2222	0.0262696	0.328342
Klhl3	362.404	-0.242138	0.109099	-2.21944	0.026457	0.328342
Larp1b	129.614	-0.301897	0.135997	-2.21987	0.0264274	0.328342
Madd	2067.18	-0.207703	0.0936302	-2.21833	0.0265321	0.328342
Med14	1150.02	-0.216496	0.097605	-2.21808	0.0265495	0.328342
Snhg14	4032.53	-0.327637	0.147612	-2.21959	0.0264466	0.328342
Tgfb1i1	23.3445	-0.316383	0.142546	-2.21952	0.0264513	0.328342
Tjp2	346.548	0.248652	0.111956	2.22099	0.0263519	0.328342
Dstyk	1283.2	0.205558	0.0926995	2.21747	0.0265909	0.328572
Slc38a6	66.9817	-0.331162	0.14947	-2.21558	0.0267206	0.32989
Thra	4246.65	0.171298	0.0773552	2.21443	0.0267992	0.330577
Farsb	606.225	-0.222137	0.100384	-2.21288	0.026906	0.331457
Gm37543	34.7803	-0.323393	0.146277	-2.21082	0.027048	0.331457
Gm38372	287.118	-0.253313	0.114546	-2.21145	0.0270046	0.331457
H2-K1	154.679	0.29821	0.134933	2.21006	0.0271007	0.331457
Pten	3789.02	-0.203964	0.0921871	-2.21251	0.0269317	0.331457
Rragd	4273.78	0.229658	0.103866	2.2111	0.0270291	0.331457
Sdk2	279.248	-0.32024	0.144858	-2.21072	0.0270555	0.331457
Tmem179	902.366	0.1941	0.0877421	2.21217	0.0269549	0.331457
Tmem35	500.493	0.238106	0.107737	2.21006	0.027101	0.331457
Tubb2b	552.525	0.216929	0.0980768	2.21183	0.0269785	0.331457
2900064K03Rik	189.428	-0.28441	0.128741	-2.20917	0.0271628	0.331827
Gabrg2	2359.57	-0.219011	0.0991468	-2.20896	0.0271774	0.331827
Elovl1	120.373	0.312926	0.141833	2.2063	0.0273631	0.332765
Gm25394	231.56	0.285963	0.12961	2.20634	0.0273603	0.332765
Gm38214	17.0721	-0.285438	0.12938	-2.2062	0.0273699	0.332765
Mxd1	441.01	0.240633	0.109046	2.20671	0.0273344	0.332765
Snx1	751.267	0.213808	0.0968819	2.2069	0.0273212	0.332765
Baz2a	492.161	-0.226478	0.102755	-2.20406	0.0275203	0.333205
Elavl4	470.139	-0.32241	0.146369	-2.20272	0.0276146	0.333205
Gjc3	505.898	0.247234	0.112231	2.20289	0.0276022	0.333205
Gm23297	47.6628	0.330256	0.149853	2.20386	0.0275343	0.333205
Gm37407	122.44	-0.319054	0.144729	-2.20449	0.0274901	0.333205
Laptm5	196.259	0.283454	0.128683	2.20273	0.0276136	0.333205
Plppr3	550.602	0.248534	0.112782	2.20367	0.0275476	0.333205
Rabgap1l	2367.58	-0.213164	0.0966753	-2.20495	0.0274574	0.333205
Serac1	204.547	-0.279302	0.126678	-2.20482	0.0274668	0.333205
Gm38031	45.8211	-0.319783	0.145207	-2.20225	0.0276473	0.33332
Itm2b	5473.66	0.169838	0.0771447	2.20155	0.0276974	0.333644
Arc	2556.35	0.324581	0.147542	2.19992	0.0278122	0.333728
Lsp1	31.7371	-0.321417	0.146061	-2.20056	0.0277672	0.333728
Siah2	168.596	0.287912	0.130878	2.19984	0.027818	0.333728
Sox8	758.849	0.227554	0.103443	2.19981	0.0278203	0.333728
Taf15	172.099	-0.290092	0.131853	-2.20013	0.0277978	0.333728
B230334C09Rik	4244.85	-0.22208	0.100983	-2.19919	0.0278647	0.333981
Mtfr1l	618.363	0.218614	0.0995215	2.19665	0.0280453	0.334474
Pcdha12	117.233	-0.310526	0.141312	-2.19746	0.0279877	0.334474
Scarna13	645.873	0.221364	0.100749	2.19718	0.0280075	0.334474
Sec24b	580.413	-0.216296	0.098459	-2.19681	0.0280338	0.334474
Sh3pxd2a	915.049	0.215088	0.0979035	2.19694	0.0280247	0.334474
Slc9a2	159.983	0.318628	0.144947	2.19824	0.027932	0.334474
B3galt1	717.352	-0.238104	0.108476	-2.19499	0.0281641	0.335456
Hdx	261.358	-0.289144	0.131737	-2.19485	0.0281743	0.335456
Gm43490	56.0323	-0.327589	0.149289	-2.19433	0.0282113	0.335619
Ptprz1	2121.05	-0.204705	0.0933122	-2.19377	0.0282522	0.335827
Ano1	38.8622	0.325461	0.14842	2.19283	0.0283195	0.336349
Cxxc5	332.209	-0.297327	0.135632	-2.19217	0.0283675	0.336463
Setd7	2015.96	-0.175011	0.0798389	-2.19205	0.0283758	0.336463
Cabp1	593.616	-0.247378	0.112954	-2.19009	0.028518	0.336882
Mpp3	626.161	-0.218297	0.0996694	-2.19021	0.0285089	0.336882
Myl9	114.334	0.303476	0.138551	2.19035	0.0284988	0.336882
Rps14	1686.74	0.20224	0.0923559	2.18979	0.0285393	0.336882
Slc8a1	1548.75	-0.32362	0.147797	-2.18962	0.0285517	0.336882
Stx6	1235.76	0.197515	0.0901561	2.19081	0.0284654	0.336882
Asrgl1	2070.15	0.239232	0.109305	2.18866	0.0286218	0.337266
Gng7	7186.25	0.189299	0.0865177	2.18798	0.0286714	0.337266
Gpr6	954.234	0.227448	0.103937	2.18832	0.0286464	0.337266
Gse1	409.92	-0.274734	0.12557	-2.18788	0.028678	0.337266
Ankrd63	1421.02	0.200917	0.0918744	2.18687	0.0287521	0.337507
Anxa11	68.6844	-0.323159	0.147904	-2.18493	0.0288943	0.337507
Dnttip2	400.282	0.229948	0.105226	2.18528	0.0288682	0.337507
Gm43011	16.1386	-0.276587	0.126607	-2.18462	0.0289169	0.337507
Mid1ip1	580.246	0.227296	0.104055	2.1844	0.0289332	0.337507
Mrap2	33.5517	0.324489	0.148515	2.18489	0.0288967	0.337507
Qdpr	1382.44	0.202027	0.0924553	2.18513	0.0288793	0.337507
Rnf217	401.753	-0.289868	0.132574	-2.18647	0.0287816	0.337507
Scn8a	4561.88	-0.15829	0.0723759	-2.18705	0.0287385	0.337507
Tspan7	8346.53	0.166185	0.0760657	2.18475	0.0289071	0.337507
Gm37694	47.0862	-0.324218	0.148539	-2.18272	0.0290566	0.338672
4931428F04Rik	76.9276	-0.322629	0.147914	-2.18119	0.0291691	0.339433
Itih5	550.646	0.259332	0.118887	2.18134	0.029158	0.339433
Ctsd	3460.39	0.168415	0.0772523	2.18006	0.029253	0.339644
Evc2	53.1145	-0.327575	0.150247	-2.18023	0.0292402	0.339644
Sertm1	59.7457	-0.327533	0.150245	-2.17999	0.029258	0.339644
Gm38359	14.6917	-0.271016	0.124412	-2.17838	0.0293777	0.340757
Gm37783	41.5	-0.322879	0.148295	-2.17728	0.0294598	0.341435
Gm43874	169.37	-0.324194	0.14894	-2.17668	0.0295044	0.341676
Gm37478	25.048	-0.307347	0.141257	-2.17581	0.0295695	0.342011
Gm38178	23.8316	-0.300282	0.138039	-2.17534	0.0296046	0.342011
Penk	10170.3	0.202573	0.0931151	2.17551	0.0295918	0.342011
Fat1	1042.01	-0.197841	0.0910601	-2.17264	0.0298073	0.343122
Gm43256	32.2044	-0.317584	0.14611	-2.1736	0.0297355	0.343122
Gm44094	15.6356	-0.270955	0.124722	-2.17247	0.0298201	0.343122
Serpinb1a	141.603	0.299765	0.137937	2.1732	0.0297655	0.343122
Zfp871	1421.6	-0.21073	0.0969908	-2.17268	0.0298045	0.343122
Atp6v1a	4485.58	-0.187382	0.0863639	-2.16968	0.0300312	0.343778
Cox8a	2540.83	0.162453	0.0748291	2.17098	0.0299325	0.343778
Fam169a	878.895	-0.219087	0.100975	-2.16972	0.0300281	0.343778
Gm10305	17.0192	-0.278296	0.128401	-2.16739	0.0302051	0.343778
Gm38014	15.798	-0.283148	0.130525	-2.1693	0.0300596	0.343778
Gpc4	29.4487	-0.303159	0.139842	-2.16786	0.0301695	0.343778
Homer1	8264.94	-0.197552	0.0910283	-2.17022	0.0299901	0.343778
Htr5a	154.115	-0.290438	0.133992	-2.16758	0.0301908	0.343778
Ints10	698.842	-0.202082	0.093232	-2.16752	0.0301954	0.343778
Kcnc1	878.458	-0.226318	0.10438	-2.16821	0.0301425	0.343778
Kmt2a	2048.55	-0.19373	0.089377	-2.16756	0.0301924	0.343778
Sgms1	546.006	0.22518	0.103899	2.1673	0.0302117	0.343778
Tsc22d2	613.702	-0.243621	0.112233	-2.17067	0.0299558	0.343778
Vegfb	190.175	0.276655	0.127442	2.17083	0.0299439	0.343778
Amfr	2447.24	0.184078	0.0850001	2.16561	0.0303407	0.343962
Crat	503.072	0.219878	0.101552	2.16518	0.030374	0.343962
Emc8	567.708	0.226529	0.104634	2.16497	0.0303903	0.343962
Gm26448	354.911	0.246002	0.11359	2.1657	0.0303341	0.343962
Gpn3	151.235	0.285948	0.131983	2.16655	0.0302693	0.343962
Osbpl1a	2588.94	-0.20356	0.0939685	-2.16625	0.0302918	0.343962
Rnf34	910.486	0.193803	0.0895204	2.1649	0.0303953	0.343962
Srgap3	1893.76	-0.189081	0.0873913	-2.16361	0.030494	0.344807
Gm26660	24.0796	-0.302186	0.139703	-2.16306	0.0305368	0.34502
Rsbn1l	422.821	-0.260696	0.120587	-2.16189	0.0306269	0.345767
Os9	1172.4	0.192141	0.0889084	2.16112	0.0306864	0.346023
Ppp1r15b	840.093	0.204777	0.0947615	2.16097	0.0306978	0.346023
Yjefn3	68.6127	0.320647	0.148528	2.15883	0.030863	0.347614
Hrh3	880.044	0.188928	0.0875432	2.15811	0.0309192	0.347751
Rbbp7	1565.79	0.182834	0.0847217	2.15806	0.0309235	0.347751
Atp11b	711.412	-0.271895	0.126381	-2.15139	0.0314452	0.349248
Atxn2	656.777	-0.234651	0.109009	-2.15258	0.0313519	0.349248
Flt3	31.9806	-0.317044	0.147341	-2.15177	0.0314157	0.349248
Gm26606	36.9193	-0.314629	0.145947	-2.15577	0.0311015	0.349248
Gm42840	47.4745	-0.320731	0.148934	-2.15351	0.0312785	0.349248
Gm43275	16.6626	-0.276225	0.128356	-2.15202	0.0313959	0.349248
Hap1	656.898	0.25073	0.116351	2.15495	0.0311661	0.349248
Hist1h2bc	436.824	0.236619	0.109884	2.15334	0.0312918	0.349248
Klf5	106.688	0.30871	0.143469	2.15175	0.0314173	0.349248
Lnp	782.308	-0.228188	0.106036	-2.15198	0.0313988	0.349248
Sema4a	220.784	-0.303202	0.14086	-2.1525	0.031358	0.349248
Slc5a7	675.908	0.226049	0.105068	2.15146	0.0314401	0.349248
Syt7	1409.15	-0.222168	0.103239	-2.15197	0.0313996	0.349248
Tmem132a	1673.96	-0.241753	0.112294	-2.15287	0.0313293	0.349248
Zfp521	310.173	0.252423	0.11732	2.15157	0.0314312	0.349248
Zfp703	83.8388	-0.321055	0.149213	-2.15165	0.0314251	0.349248
Pgm2l1	4151.68	-0.321348	0.149407	-2.15083	0.0314896	0.349472
Nrsn2	491.537	0.224642	0.104483	2.15004	0.031552	0.349894
Gm38365	17.037	-0.267838	0.124683	-2.14815	0.0317019	0.350745
Gm42559	22.4885	-0.278269	0.129515	-2.14855	0.0316701	0.350745
Gm43048	22.5666	-0.292259	0.136049	-2.14819	0.0316985	0.350745
Cdh13	1396.55	0.196602	0.0915634	2.14717	0.0317796	0.350956
Ckap4	96.3627	-0.314046	0.14629	-2.14673	0.0318146	0.350956
Fam13c	297.271	-0.264718	0.123315	-2.14668	0.0318185	0.350956
Galnt15	38.744	0.320649	0.149334	2.14719	0.0317783	0.350956
2900097C17Rik	1441.29	0.188447	0.0878141	2.14598	0.0318745	0.351304
Sept11	1669.61	-0.175774	0.0819485	-2.14493	0.0319584	0.351953
Txn2	487.178	0.220979	0.103038	2.14463	0.0319823	0.351953
Chrm2	304.728	-0.255741	0.119327	-2.14321	0.0320966	0.352142
Dcdc2b	25.0291	-0.300118	0.139977	-2.14406	0.0320279	0.352142
Tgfbrap1	503.909	-0.215564	0.10057	-2.14341	0.0320799	0.352142
U2surp	1900.48	-0.19774	0.0922773	-2.14289	0.032122	0.352142
Zfp760	155.995	-0.287842	0.134307	-2.14316	0.0321002	0.352142
Arhgap44	976.473	-0.227607	0.106324	-2.1407	0.0322981	0.352159
Bcr	4774.97	0.164745	0.0769246	2.14164	0.0322221	0.352159
C77080	34.8897	-0.308487	0.144067	-2.14128	0.0322514	0.352159
Cacna1e	8267.95	-0.160677	0.075063	-2.14056	0.0323096	0.352159
Galnt9	251.892	-0.264991	0.123738	-2.14155	0.0322298	0.352159
Gm15564	35.856	0.282581	0.13202	2.14044	0.0323194	0.352159
Hspa12a	1782.59	-0.178347	0.0832542	-2.14219	0.0321779	0.352159
Maged2	348.669	0.239524	0.111823	2.14199	0.0321944	0.352159
Gm44231	16.1413	-0.280438	0.131109	-2.13896	0.0324389	0.353193
Pfdn1	468.88	0.216393	0.101189	2.13851	0.0324755	0.353325
Lamb1	550.367	0.209318	0.0979563	2.13685	0.0326099	0.354342
Sepp1	2034.11	0.179619	0.0840616	2.13675	0.0326183	0.354342
Rims4	758.613	-0.258184	0.120853	-2.13635	0.0326509	0.354428
Bicd1	1138.15	-0.215562	0.100925	-2.13586	0.0326909	0.354595
Syne2	349.376	-0.242985	0.113788	-2.13541	0.0327272	0.354721
Nrp2	138.649	-0.309318	0.14491	-2.13455	0.0327975	0.355215
Lpcat2	139.82	0.286287	0.134152	2.13405	0.0328388	0.355395
Kalrn	6152.73	-0.187252	0.0877578	-2.13374	0.0328643	0.355404
1700086D15Rik	19.4569	-0.28904	0.135569	-2.13204	0.0330033	0.355753
Adcy1	5722.54	-0.312705	0.146842	-2.12954	0.0332099	0.355753
Arih2	566.673	0.213248	0.100255	2.12705	0.0334156	0.355753
B4galt6	1299.57	-0.192131	0.0902345	-2.12924	0.0332344	0.355753
Bcl11a	568.093	-0.24681	0.115946	-2.12867	0.0332813	0.355753
Birc6	5083.39	-0.155311	0.0730371	-2.12646	0.0334648	0.355753
Csnk2a2	300.222	-0.241055	0.113024	-2.13277	0.0329437	0.355753
Eif4h	3332.39	0.19161	0.0900053	2.12888	0.0332642	0.355753
Fmr1	932.843	-0.212128	0.0996324	-2.12911	0.0332452	0.355753
Gbas	1029.82	0.209543	0.0985001	2.12734	0.0333917	0.355753
Gm37079	35.3328	-0.305967	0.143619	-2.1304	0.0331383	0.355753
Gm42841	42.7003	-0.309404	0.145395	-2.12802	0.0333356	0.355753
Gm43051	19.9717	-0.295098	0.138449	-2.13147	0.0330509	0.355753
Gnl2	538.162	0.217151	0.102124	2.12635	0.033474	0.355753
Mccc2	266.813	0.249322	0.116935	2.13213	0.0329961	0.355753
Mir124a-1hg	1060.35	-0.193834	0.0911663	-2.12616	0.0334902	0.355753
Mknk2	363.224	0.229168	0.107565	2.1305	0.03313	0.355753
Nsg1	3076.73	0.194282	0.0911472	2.13152	0.0330461	0.355753
Slit1	241.995	-0.30866	0.145009	-2.12856	0.0332909	0.355753
Snapin	491.056	0.221357	0.103848	2.13155	0.0330441	0.355753
Tor1b	378.978	0.231769	0.108979	2.12672	0.033443	0.355753
Xrcc3	110.843	0.311901	0.14666	2.12669	0.0334455	0.355753
Zbtb20	3468.54	-0.314708	0.147698	-2.13076	0.0331088	0.355753
Zdhhc23	101.949	-0.305308	0.143528	-2.12716	0.0334065	0.355753
Brinp2	788.095	-0.227498	0.107035	-2.12546	0.0335485	0.355757
Rapgef5	910.87	-0.185094	0.0870905	-2.1253	0.0335615	0.355757
Rel	106.296	-0.303942	0.143014	-2.12526	0.0335648	0.355757
Prkar1b	3386.04	-0.215186	0.101299	-2.12426	0.0336483	0.35638
Mbtps1	1631.71	0.222352	0.104708	2.12355	0.0337082	0.356489
Pcolce2	80.9215	0.312901	0.147348	2.12356	0.0337073	0.356489
Jund	919.421	0.206315	0.0972004	2.12258	0.0337893	0.356878
Nrxn2	1403.73	-0.256422	0.12081	-2.12251	0.0337946	0.356878
2610037D02Rik	98.7464	-0.299776	0.141306	-2.12146	0.0338828	0.357547
Gm22009	703.555	0.206342	0.0972821	2.12107	0.0339158	0.357632
A830082K12Rik	71.7701	-0.318349	0.150158	-2.1201	0.0339978	0.358027
Uaca	88.6192	0.309179	0.145837	2.12004	0.0340029	0.358027
Ccdc53	149.842	0.28617	0.135273	2.1155	0.0343875	0.358267
Chmp4b	1501.69	0.176984	0.0836851	2.11488	0.0344399	0.358267
Efna3	380.402	0.229511	0.10833	2.11863	0.0341219	0.358267
Erlin2	546.849	0.219128	0.1036	2.11514	0.034418	0.358267
Gm3081	39.7997	-0.306945	0.144967	-2.11734	0.0342309	0.358267
Gm37645	17.0835	-0.264537	0.125038	-2.11565	0.0343742	0.358267
Gm42735	33.0174	-0.312766	0.14772	-2.11728	0.0342358	0.358267
Gm42756	63.0578	0.31527	0.148849	2.11805	0.034171	0.358267
Gm43341	96.8858	-0.316739	0.149647	-2.11658	0.0342958	0.358267
Gm44240	84.4213	-0.316906	0.149841	-2.11495	0.0344342	0.358267
Gpx1	943.015	0.207709	0.0982134	2.11487	0.034441	0.358267
Npc2	575.96	0.23042	0.108937	2.11516	0.0344159	0.358267
Ppfia2	1401.67	-0.174893	0.0825645	-2.11826	0.0341531	0.358267
Rpl28	498.577	0.219069	0.103532	2.11596	0.0343482	0.358267
S1pr5	150.814	0.287344	0.135875	2.11477	0.0344492	0.358267
Schip1	1223.86	-0.217803	0.102861	-2.11745	0.0342218	0.358267
Tub	1236.69	-0.192577	0.0908738	-2.11917	0.0340758	0.358267
Gm43185	89.0271	-0.31226	0.14776	-2.1133	0.0345755	0.358447
Gpr37l1	1511.45	0.185039	0.0875526	2.11346	0.0345616	0.358447
Nmral1	162.447	0.290692	0.137522	2.11379	0.0345332	0.358447
Ntng1	235.847	-0.257374	0.121799	-2.11311	0.0345912	0.358447
Tbc1d8	1574.54	0.19019	0.0899638	2.11407	0.0345091	0.358447
Gm37298	147.793	-0.313329	0.148335	-2.11231	0.0346599	0.358693
Gm37558	59.2942	-0.316445	0.149917	-2.1108	0.0347894	0.358693
Ino80d	975.449	-0.199746	0.094626	-2.11089	0.0347814	0.358693
Nxph4	21.2889	-0.290216	0.13745	-2.11143	0.0347356	0.358693
Rgs14	719.474	0.197832	0.093705	2.11122	0.0347534	0.358693
Scrt1	437.977	-0.251895	0.119274	-2.1119	0.0346954	0.358693
Stard9	277.835	-0.248916	0.117876	-2.11167	0.0347148	0.358693
6430548M08Rik	1538.47	-0.221955	0.105239	-2.10905	0.0349401	0.358919
Atrnl1	2162.77	-0.187174	0.0887189	-2.10974	0.0348807	0.358919
Capn10	288.775	0.240313	0.113972	2.10852	0.034986	0.358919
Gpr19	135.545	0.283221	0.13429	2.10902	0.0349425	0.358919
Mir374b	15.9939	-0.280143	0.132858	-2.10859	0.0349798	0.358919
Sncb	534.691	-0.273136	0.129512	-2.10897	0.0349475	0.358919
Tubb2a	1691.11	-0.213961	0.101453	-2.10898	0.0349465	0.358919
Crlf3	203.772	0.268162	0.127235	2.10762	0.0350641	0.358952
Gm43884	29.6693	-0.301651	0.143112	-2.10779	0.0350489	0.358952
Pamr1	121.457	-0.316045	0.149935	-2.10788	0.0350414	0.358952
Farp1	327.815	-0.253294	0.120203	-2.10722	0.0350982	0.359045
Acer2	60.266	0.316635	0.150318	2.10643	0.0351669	0.359492
Haghl	680.004	0.224472	0.106606	2.10563	0.0352363	0.359741
Ncoa6	686.36	-0.214584	0.101912	-2.10558	0.0352412	0.359741
Ccl28	34.2424	-0.302289	0.143648	-2.10437	0.0353458	0.359965
Glcci1	48.4527	-0.316397	0.150321	-2.10481	0.0353076	0.359965
Olfml1	134.22	0.298761	0.141985	2.10417	0.0353633	0.359965
Slc10a4	120.028	0.291556	0.138545	2.10442	0.0353415	0.359965
Gltscr2	700.179	0.192732	0.0916193	2.10362	0.0354114	0.360146
Gm43230	27.1294	-0.291515	0.138593	-2.1034	0.0354312	0.360146
Npas4	253.306	0.293002	0.139371	2.10231	0.0355259	0.360854
1110032F04Rik	79.6174	-0.314245	0.149654	-2.0998	0.035746	0.362067
Arpc1a	1626.34	0.177706	0.0846222	2.09999	0.0357298	0.362067
Cav2	183.587	-0.291592	0.138832	-2.10032	0.035701	0.362067
Cd81	2475.75	0.171097	0.0814823	2.0998	0.0357461	0.362067
Akap5	5247.74	0.207998	0.099154	2.09773	0.0359291	0.36334
Lancl2	689.717	-0.221312	0.105502	-2.09771	0.0359307	0.36334
Lnpep	1933.03	-0.196893	0.0938696	-2.09752	0.0359475	0.36334
Bfar	490.722	0.216095	0.103311	2.09169	0.0364659	0.363442
Cntn5	736.652	0.21281	0.101755	2.09139	0.036493	0.363442
Dennd4a	1645.22	-0.202915	0.0969232	-2.09356	0.036299	0.363442
Fam213b	457.147	0.214288	0.102473	2.09116	0.0365135	0.363442
Fam98b	183.282	-0.277717	0.132536	-2.09542	0.036134	0.363442
Fbxo21	1458.13	0.174786	0.0834923	2.09344	0.0363102	0.363442
Fgd4	493.664	-0.261342	0.124662	-2.0964	0.0360463	0.363442
Fnta	568.493	0.207246	0.0990234	2.0929	0.036358	0.363442
Ftl1	761.71	0.192636	0.0920064	2.09373	0.0362841	0.363442
Gm14412	94.5635	-0.31212	0.149195	-2.09202	0.0364367	0.363442
Gm38105	43.3077	-0.31198	0.148897	-2.09527	0.0361468	0.363442
Gm42445	23.236	-0.29184	0.139457	-2.09269	0.0363767	0.363442
Gm43707	27.3444	-0.285172	0.136161	-2.09438	0.036226	0.363442
Hepacam	430.841	0.22088	0.105465	2.09434	0.0362299	0.363442
Ifngr2	247.156	-0.267239	0.127721	-2.09237	0.0364054	0.363442
Man2c1os	18.7326	-0.287852	0.137466	-2.09399	0.036261	0.363442
Necap2	190.468	0.276198	0.131908	2.09386	0.0362721	0.363442
P4hb	1520.61	0.211339	0.10103	2.09185	0.0364521	0.363442
Rfxap	206.541	0.263731	0.125919	2.09444	0.0362209	0.363442
Rnf38	459.794	-0.233333	0.111482	-2.09301	0.0363481	0.363442
Tdrd7	1025.3	0.186959	0.0892118	2.09568	0.0361106	0.363442
Zfp180	1513.41	0.207411	0.0989232	2.09669	0.0360212	0.363442
Gcsh	396.689	0.225002	0.107631	2.09049	0.0365737	0.36379
Zfp617	203.008	-0.261192	0.124983	-2.08981	0.0366345	0.364142
Ccdc186	923.655	-0.195508	0.0936354	-2.08797	0.0368006	0.364884
Kmt2c	2381.47	-0.172896	0.0828098	-2.08786	0.0368101	0.364884
Pdia3	1619.95	-0.197602	0.0946318	-2.08812	0.0367874	0.364884
Stard8	127.107	-0.290834	0.139298	-2.08786	0.0368106	0.364884
Unc5b	327.737	0.240384	0.115155	2.08749	0.0368442	0.364966
Cbl	682.923	-0.222108	0.106434	-2.08681	0.0369053	0.365242
Fam126b	2944.43	-0.204936	0.0982309	-2.08626	0.0369547	0.365242
Laptm4a	1210.99	0.175328	0.0840476	2.08605	0.0369737	0.365242
Slc38a10	1000.06	0.189093	0.0906325	2.08636	0.0369456	0.365242
Lamp1	2860.52	0.182026	0.0873445	2.084	0.0371605	0.365893
Nptxr	1146.64	-0.313151	0.150201	-2.08487	0.0370808	0.365893
Prrg3	276.177	-0.257874	0.123744	-2.08393	0.0371668	0.365893
Slc7a6	258.533	-0.251477	0.120669	-2.08402	0.0371582	0.365893
Tmem132e	171.973	0.270865	0.129926	2.08476	0.0370914	0.365893
Mctp1	3313.26	0.184811	0.0887065	2.0834	0.0372149	0.366117
Vamp1	433.733	-0.233331	0.112037	-2.08263	0.0372854	0.366559
Mocs1	89.7461	0.300446	0.144324	2.08174	0.0373661	0.367101
Ccm2	957.211	0.200153	0.0962077	2.08042	0.0374866	0.367783
Prkdc	1090.57	-0.206986	0.0994901	-2.08047	0.0374827	0.367783
Adgrd1	39.1517	-0.311765	0.149898	-2.07984	0.0375399	0.368054
St6galnac3	215.301	0.257004	0.123604	2.07926	0.0375932	0.368076
Zkscan8	595.146	-0.220651	0.106115	-2.07935	0.0375851	0.368076
Cpsf6	1974	-0.193638	0.0931504	-2.07877	0.0376384	0.368096
Hivep3	259.355	-0.302978	0.145755	-2.07868	0.0376464	0.368096
Gnb2	2594.29	0.168781	0.0812902	2.07628	0.0378677	0.369757
Stxbp5	1987.29	-0.178042	0.0857399	-2.07654	0.0378444	0.369757
Cars2	111.519	0.290357	0.139947	2.07476	0.0380088	0.37063
Gria1	6153.98	0.156482	0.0754522	2.07393	0.038086	0.37063
Nwd2	298.158	-0.297926	0.143592	-2.07481	0.0380039	0.37063
Plekha6	844.491	-0.202402	0.0975865	-2.07407	0.0380725	0.37063
Ugcg	1058.75	-0.188529	0.0908829	-2.07442	0.0380404	0.37063
Dtwd2	50.8082	0.311284	0.150146	2.07321	0.0381528	0.370723
Frmd6	283.994	0.246599	0.118958	2.07299	0.0381729	0.370723
Prmt6	176.487	0.271341	0.130874	2.0733	0.0381448	0.370723
Kcnk3	99.9392	-0.308484	0.148954	-2.071	0.0383588	0.372206
Rras2	89.2313	-0.300165	0.144951	-2.0708	0.0383774	0.372206
Pcnxl2	1143.99	-0.18822	0.0909218	-2.07013	0.0384399	0.372509
S100a16	421.12	0.212427	0.102626	2.06991	0.0384604	0.372509
Tmem117	115.853	0.291959	0.141097	2.06921	0.0385265	0.372898
Gm42888	103.413	-0.309596	0.149663	-2.06861	0.0385823	0.373172
Grik4	121.953	-0.304385	0.147169	-2.06827	0.0386145	0.373172
Stmn1	699.988	-0.262343	0.126854	-2.06808	0.0386326	0.373172
Ccdc167	109.315	0.29121	0.140902	2.06676	0.0387569	0.374121
4930447C04Rik	83.7753	-0.307339	0.14873	-2.06642	0.0387889	0.374179
Rps17	960.849	0.194023	0.093942	2.06534	0.0388905	0.374907
Gm28904	15.9561	-0.271775	0.131627	-2.06473	0.0389488	0.374963
Gm37436	16.7242	-0.261711	0.12677	-2.06446	0.0389744	0.374963
Rpl36a	426.983	0.213607	0.103461	2.06462	0.038959	0.374963
Rab3c	5252.72	-0.167486	0.0811671	-2.06347	0.0390678	0.375609
Arhgap27	205.343	0.264872	0.128476	2.06164	0.0392419	0.376315
B230112I24Rik	105.922	-0.309265	0.149995	-2.06183	0.0392238	0.376315
Cep290	679.112	-0.230117	0.111588	-2.06221	0.0391878	0.376315
Gm22513	200.345	0.285948	0.138739	2.06105	0.0392981	0.376315
P2ry1	138.298	0.279553	0.135632	2.06111	0.0392927	0.376315
Shank1	706.838	-0.266244	0.129157	-2.0614	0.0392645	0.376315
Gucy2g	16.1248	-0.251904	0.122238	-2.06077	0.0393246	0.376318
Gm44235	133.92	-0.265175	0.128745	-2.05969	0.0394281	0.376639
Gsn	856.11	0.20232	0.0982327	2.0596	0.0394367	0.376639
Tspan17	86.7423	-0.303305	0.147255	-2.05972	0.0394252	0.376639
Ssh2	619.63	-0.210464	0.102208	-2.05917	0.0394779	0.376782
Gm43259	25.1663	-0.275827	0.13402	-2.05811	0.0395798	0.377504
Shisa2	88.3621	0.307861	0.14961	2.05775	0.0396137	0.377577
Iscu	288.476	0.241984	0.117617	2.05738	0.0396496	0.377669
Cnnm4	151.004	0.271447	0.131961	2.05703	0.0396831	0.377738
Acy1	265.386	0.263416	0.128086	2.05656	0.0397288	0.377923
Gm43869	91.7188	-0.303494	0.14762	-2.05592	0.0397903	0.378121
Polr2a	586.681	-0.244471	0.11895	-2.05525	0.0398548	0.378121
S1pr1	1619.54	0.233497	0.113596	2.0555	0.0398304	0.378121
Stk32a	565.408	0.237407	0.115486	2.05572	0.0398091	0.378121
Cp	203.247	0.261292	0.12719	2.05434	0.0399426	0.378705
Dok5	181.21	-0.272678	0.132756	-2.05398	0.0399776	0.378787
Gm44435	184.347	-0.287516	0.140002	-2.05365	0.0400093	0.378807
Ybx1	1487.16	0.184502	0.0898511	2.05341	0.0400325	0.378807
Slc4a10	2728.22	-0.204653	0.0996954	-2.05278	0.0400937	0.379137
Slc5a3	965.119	-0.232502	0.113308	-2.05194	0.0401755	0.379661
Nova2	486.681	-0.26951	0.131383	-2.05133	0.0402349	0.379973
Ank2	9006.07	-0.145092	0.0707833	-2.04981	0.0403829	0.380696
Arhgap21	2063.02	-0.15695	0.0765913	-2.04919	0.0404438	0.380696
Cobl	1662.11	-0.192966	0.0941331	-2.04993	0.0403713	0.380696
Fhod3	294.033	-0.292644	0.142776	-2.04967	0.0403963	0.380696
Snap25	16077.9	-0.179995	0.0878345	-2.04925	0.0404379	0.380696
Gm43481	59.2341	-0.307355	0.150056	-2.04826	0.0405341	0.381296
Serpini1	1815.19	-0.307533	0.150167	-2.04794	0.0405658	0.381345
Ccdc115	178.785	0.28268	0.138115	2.04669	0.0406881	0.382206
Eml6	661.078	-0.193872	0.094735	-2.04647	0.0407105	0.382206
Adgrg6	48.0063	-0.304895	0.149068	-2.04534	0.0408214	0.382657
Arhgap42	164.106	-0.270951	0.132644	-2.04269	0.0410829	0.382657
Epb41l4b	197.052	-0.277359	0.135719	-2.04363	0.0409896	0.382657
Gm38024	17.0504	-0.261108	0.127866	-2.04205	0.0411465	0.382657
Hspa1a	29.0416	0.291563	0.142744	2.04256	0.0410959	0.382657
Hspg2	51.5487	-0.305498	0.149491	-2.04359	0.0409942	0.382657
Isca2	221.478	0.248078	0.121409	2.04332	0.0410212	0.382657
Jakmip2	1193.07	-0.173128	0.08474	-2.04305	0.0410479	0.382657
Maf	149.824	-0.281499	0.13779	-2.04296	0.0410565	0.382657
Mapkap1	913.08	0.186354	0.0912752	2.04167	0.0411842	0.382657
Myo5c	66.3944	-0.307381	0.150322	-2.04483	0.0408721	0.382657
Pcdh15	255.42	-0.275145	0.134744	-2.04199	0.0411528	0.382657
Psat1	1292.93	0.202259	0.0990543	2.0419	0.0411614	0.382657
Rasgef1a	4349.37	0.16361	0.0801056	2.04243	0.041109	0.382657
Rps4x	1519.08	0.168431	0.0823484	2.04535	0.0408201	0.382657
Zfp110	286.263	0.24161	0.118159	2.04479	0.0408752	0.382657
Kcnj9	592.119	-0.255222	0.125046	-2.04104	0.0412472	0.382748
Pnp	87.8574	0.301013	0.147479	2.04105	0.0412459	0.382748
Cxxc4	357.508	-0.23287	0.114173	-2.03963	0.0413873	0.383042
D130019J16Rik	70.923	-0.30622	0.150183	-2.03898	0.0414523	0.383042
Dnah9	47.8155	-0.3064	0.150258	-2.03916	0.0414345	0.383042
Elavl1	1411.15	-0.184364	0.0904491	-2.03831	0.0415186	0.383042
Frmd8	261.435	0.238224	0.116848	2.03874	0.0414755	0.383042
Gm37531	38.1954	-0.304137	0.149149	-2.03914	0.0414359	0.383042
Jdp2	174.82	-0.28854	0.141546	-2.03849	0.041501	0.383042
Nfib	1123.74	-0.306088	0.150153	-2.03851	0.0414992	0.383042
Serinc5	1107.62	0.223066	0.109334	2.04022	0.0413282	0.383042
Fus	377.839	-0.236647	0.116133	-2.03772	0.0415777	0.383096
Gm42548	36.1601	-0.282731	0.138742	-2.03782	0.0415683	0.383096
Col9a3	73.2955	0.30445	0.14943	2.03741	0.0416093	0.383141
Leprot	283.53	0.239745	0.117701	2.0369	0.0416605	0.383367
Abi3bp	197.352	-0.272041	0.133744	-2.03405	0.0419469	0.384772
Ncoa7	1231.79	-0.180021	0.0884786	-2.03463	0.0418879	0.384772
Plppr2	549.543	-0.224741	0.110479	-2.03425	0.0419263	0.384772
Spint2	72.4544	0.304856	0.149864	2.03422	0.0419293	0.384772
Ythdf3	1341.92	-0.208508	0.102468	-2.03486	0.0418647	0.384772
Stx1b	2753.01	-0.194001	0.0954149	-2.03323	0.0420289	0.385278
Wnt9a	47.2862	-0.298552	0.146937	-2.03184	0.0421699	0.386324
Herc6	66.0863	-0.305237	0.150286	-2.03104	0.0422512	0.386577
Lonrf1	262.505	-0.236859	0.116619	-2.03105	0.0422495	0.386577
Pgap2	128.219	0.275396	0.135633	2.03045	0.0423103	0.386626
Sbno1	3411.05	-0.155396	0.0765288	-2.03056	0.0422999	0.386626
Dnajc2	656.6	0.19753	0.0973581	2.02891	0.0424677	0.387081
Fubp1	1552.35	-0.176147	0.0868059	-2.0292	0.0424378	0.387081
Lyrm4	324.779	0.230051	0.113381	2.029	0.0424583	0.387081
Samd9l	110.002	-0.296856	0.146278	-2.0294	0.0424178	0.387081
Slc16a7	423.064	-0.232658	0.114705	-2.02831	0.0425282	0.387386
Gm37978	23.3191	-0.284091	0.14011	-2.02763	0.0425983	0.387621
Slco2b1	202.306	0.276218	0.136233	2.02753	0.0426079	0.387621
Gm43313	55.0523	-0.304476	0.150209	-2.02701	0.0426611	0.387712
Ndufa3	659.609	0.189965	0.0937214	2.02691	0.0426718	0.387712
S100b	1272.05	0.186368	0.0919662	2.02648	0.0427156	0.387865
Gpd2	1217.8	-0.217078	0.107136	-2.02619	0.0427455	0.387892
Pcnx	1878.1	-0.172591	0.0853059	-2.0232	0.0430521	0.389816
Snord64	102.37	-0.294836	0.145693	-2.02369	0.0430025	0.389816
Tesc	841.656	0.205294	0.101477	2.02307	0.0430659	0.389816
Ywhab	4004.97	-0.171767	0.0848874	-2.02347	0.043025	0.389816
Gm43876	53.8137	-0.303947	0.150312	-2.02211	0.0431653	0.390224
Ramp1	771.802	0.189289	0.0935995	2.02233	0.0431424	0.390224
Adra2a	44.7561	-0.299676	0.148371	-2.01977	0.0434072	0.390746
Btf3l4	253.452	-0.243983	0.120744	-2.02066	0.0433147	0.390746
Celf5	1157	-0.208365	0.103145	-2.02011	0.043372	0.390746
Dlg5	206.243	-0.272296	0.13474	-2.0209	0.0432905	0.390746
Fbxo9	764.653	0.193609	0.0958647	2.01961	0.0434237	0.390746
Fxyd7	140.989	-0.29922	0.148157	-2.01962	0.0434231	0.390746
Ptpn4	3183.53	-0.20623	0.102031	-2.02124	0.0432544	0.390746
Ubxn1	493.072	0.223912	0.110878	2.01945	0.0434404	0.390746
Erbb4	1449.01	-0.181599	0.0899986	-2.01779	0.0436128	0.391807
Syt17	96.8356	-0.295564	0.146461	-2.01803	0.043588	0.391807
Gm43765	31.4468	-0.290213	0.143863	-2.01729	0.0436648	0.392029
Fastkd5	216.533	0.246416	0.122218	2.01619	0.0437797	0.392793
Trbc2	37.1128	-0.272587	0.135215	-2.01596	0.0438045	0.392793
A430027C01Rik	18.3551	-0.267747	0.132898	-2.01467	0.0439389	0.393262
Ccl25	49.2844	0.302906	0.150321	2.01505	0.043899	0.393262
Gm29488	60.3429	-0.301526	0.149649	-2.01489	0.0439166	0.393262
Pot1b	84.6345	-0.293619	0.145763	-2.01436	0.0439713	0.393308
Dapp1	91.1215	0.290515	0.144259	2.01385	0.0440254	0.393547
Rorb	613.726	-0.302606	0.150318	-2.0131	0.0441038	0.393648
Selplg	214.834	0.246647	0.122529	2.01296	0.0441188	0.393648
Srrm2	4478.01	-0.170151	0.0845114	-2.01335	0.044078	0.393648
Sil1	310.873	0.232773	0.115711	2.01168	0.0442539	0.394609
Mcfd2	804.402	0.19808	0.0985287	2.01038	0.0443911	0.395586
Ctif	403.009	-0.235268	0.117056	-2.00988	0.0444438	0.395811
Xist	3739.57	-0.270925	0.134889	-2.00851	0.0445888	0.396857
Banp	228.953	-0.274243	0.136576	-2.00798	0.0446454	0.397115
Mpp2	936.195	-0.214462	0.106856	-2.00703	0.044747	0.39715
Pom121	279.25	-0.254924	0.126988	-2.00746	0.0447007	0.39715
Tep1	51.8253	-0.301509	0.150236	-2.0069	0.0447598	0.39715
Zfp280d	1088.01	-0.198322	0.098809	-2.00712	0.0447364	0.39715
Rpl18a	742.867	0.185055	0.0922541	2.00592	0.0448647	0.397835
Klc2	1599.15	-0.179969	0.0897608	-2.00498	0.0449649	0.398478
Polb	456.323	-0.216793	0.108229	-2.0031	0.0451664	0.400017
Casq2	124.6	0.281399	0.140532	2.00239	0.0452429	0.400448
A530064N14Rik	35.6943	-0.298227	0.148999	-2.00154	0.0453344	0.400533
C1qa	460.833	0.207784	0.10381	2.00159	0.0453289	0.400533
Lrrc10b	3277.28	0.210335	0.105101	2.00126	0.0453639	0.400533
Ttyh1	3921.99	0.161442	0.0806621	2.00147	0.0453421	0.400533
Fxyd1	117.945	0.27702	0.138475	2.0005	0.0454462	0.400826
Pwwp2b	238.479	0.252604	0.126274	2.00044	0.0454528	0.400826
Ctsa	804.82	0.206816	0.103455	1.99909	0.0455985	0.401865
Gm38253	52.748	-0.300249	0.150292	-1.99777	0.0457412	0.402876
Atm	621.444	-0.214133	0.107308	-1.99551	0.0459872	0.40298
Cfap20	387.947	0.214166	0.107361	1.99483	0.0460612	0.40298
Dctn6	509.603	0.21458	0.107458	1.99688	0.0458386	0.40298
Dnajc14	761.371	0.184368	0.0923758	1.99584	0.045951	0.40298
Gm14410	73.0063	-0.295458	0.14805	-1.99566	0.0459706	0.40298
Gm25852	39.8683	0.298122	0.149437	1.99497	0.0460467	0.40298
Gm27243	59.9372	-0.300123	0.15027	-1.99722	0.0458013	0.40298
Nelfe	170.651	0.262871	0.131657	1.99663	0.0458649	0.40298
Serpine2	2492.61	0.185717	0.0930195	1.99654	0.0458757	0.40298
Shprh	1564.06	-0.178531	0.08949	-1.99498	0.046045	0.40298
Vmn2r84	19.2999	-0.251206	0.125856	-1.99598	0.0459361	0.40298
Creb5	78.4748	-0.29741	0.149142	-1.99415	0.0461361	0.403144
Ppm1d	344.441	0.223847	0.112252	1.99415	0.046136	0.403144
Slc16a6	282.412	-0.25158	0.126244	-1.9928	0.046283	0.404183
Igf1r	567.528	-0.203514	0.102149	-1.99232	0.0463355	0.404267
Pcdhga1	99.8107	0.286259	0.14369	1.9922	0.0463489	0.404267
Degs1	986.41	0.188832	0.0948263	1.99135	0.0464429	0.404749
Ilf2	890.13	0.179524	0.0901751	1.99084	0.0464987	0.404749
Rpl4	4793.43	0.142824	0.0717465	1.99067	0.0465167	0.404749
Zfp239	534.148	0.21077	0.10586	1.99103	0.0464773	0.404749
1110001J03Rik	153.336	0.270074	0.135774	1.98915	0.0466848	0.404987
1700047M11Rik	137.14	0.27412	0.137756	1.98989	0.0466028	0.404987
Bex1	453.421	0.23098	0.116098	1.98953	0.0466425	0.404987
Gm37537	25.7775	-0.28128	0.141368	-1.98969	0.0466246	0.404987
Pou2f1	552.306	-0.21368	0.107421	-1.98919	0.0466802	0.404987
Id2	730.501	-0.208962	0.105068	-1.98881	0.0467218	0.405063
Gm42715	22.9714	-0.270339	0.135997	-1.98783	0.0468306	0.405517
Hkdc1	16.9233	-0.236347	0.1189	-1.98778	0.0468363	0.405517
Mgat5	1262.15	-0.170238	0.0856604	-1.98736	0.0468828	0.405517
Pacsin1	2265.17	-0.157838	0.0794353	-1.987	0.046922	0.405517
Tsc22d4	689.063	0.184617	0.0929213	1.98681	0.0469433	0.405517
Zc3h7b	2086.53	0.162814	0.0819466	1.98683	0.0469411	0.405517
Gm44229	53.8722	-0.281667	0.141862	-1.98549	0.0470897	0.405564
Kif1b	11151.6	-0.134817	0.0678905	-1.98581	0.0470548	0.405564
Nipbl	1471.9	-0.207298	0.104366	-1.98626	0.0470041	0.405564
Ptprs	3803.37	-0.188617	0.0949867	-1.98572	0.0470649	0.405564
Slc5a6	156.065	0.266467	0.134165	1.98612	0.0470205	0.405564
Slc16a1	618.486	0.213476	0.107543	1.98502	0.0471422	0.405773
Abhd4	499.152	0.203568	0.102668	1.98277	0.0473931	0.406195
Cox5b	1674.59	0.166017	0.0836761	1.98404	0.0472511	0.406195
Gm36939	41.1595	-0.281998	0.14224	-1.98255	0.0474172	0.406195
Gpc5	445.189	0.232596	0.117251	1.98373	0.0472854	0.406195
Il1rap	453.312	-0.202103	0.101925	-1.98286	0.0473833	0.406195
Proser1	94.7863	-0.290431	0.146492	-1.98257	0.0474159	0.406195
Sdccag8	381.832	-0.211844	0.106837	-1.98287	0.0473824	0.406195
Tctn1	338.906	0.23199	0.116982	1.98313	0.0473532	0.406195
Ddc	73.6161	0.291406	0.147053	1.98163	0.0475205	0.406595
Rhog	124.411	0.277411	0.139975	1.98186	0.0474949	0.406595
Cpeb2	863.124	-0.228748	0.115526	-1.98006	0.0476964	0.407374
Htr1d	112.641	0.28412	0.143485	1.98014	0.0476882	0.407374
Rnf13	1580.46	0.163958	0.0827967	1.98025	0.0476751	0.407374
Gm44104	27.453	-0.28384	0.143386	-1.97955	0.0477538	0.40738
Lgr5	42.0919	-0.294753	0.148883	-1.97976	0.0477301	0.40738
Taf8	182.32	0.259971	0.131364	1.97902	0.0478138	0.407651
C230031I18Rik	59.9941	-0.295794	0.14966	-1.97644	0.048105	0.408438
C2cd4c	36.3134	-0.277126	0.14021	-1.9765	0.0480983	0.408438
Crkl	516.96	0.194286	0.0982911	1.97664	0.0480822	0.408438
Gm2415	344.081	0.225007	0.113785	1.97747	0.0479883	0.408438
Hsdl1	752.129	0.191793	0.0969966	1.97732	0.0480057	0.408438
Obscn	77.0386	-0.293248	0.148269	-1.97781	0.04795	0.408438
Slc25a38	166.062	0.253695	0.128351	1.97657	0.0480899	0.408438
Rftn2	303.38	0.228864	0.115878	1.97503	0.0482643	0.409307
Wbscr17	606.953	-0.191683	0.0970473	-1.97515	0.0482511	0.409307
Gpr27	451.431	0.207706	0.105193	1.97452	0.0483227	0.409561
Emb	256.765	-0.24492	0.12406	-1.97421	0.0483575	0.409615
Rbm3	353.509	0.223235	0.113109	1.97364	0.0484232	0.40993
E030026E10Rik	14.9086	-0.247943	0.125726	-1.97209	0.0485999	0.410757
Gm42664	133.317	-0.24754	0.125549	-1.97166	0.048648	0.410757
Gm43466	46.0159	-0.292965	0.148598	-1.97153	0.0486637	0.410757
Kcnh5	514.302	-0.222168	0.112643	-1.97232	0.0485733	0.410757
Kitl	882.792	-0.21874	0.110938	-1.97173	0.048641	0.410757
Micu2	268.944	0.237411	0.120447	1.97109	0.0487137	0.410938
BC005537	2126.71	-0.168142	0.0853481	-1.97008	0.0488296	0.411379
Map4k4	1314.25	0.184862	0.0938439	1.96988	0.0488518	0.411379
Ubr4	3565.21	-0.177439	0.0900659	-1.9701	0.0488273	0.411379
Gm9938	213.361	-0.242485	0.123124	-1.96943	0.0489034	0.411453
Paxbp1	741.416	-0.183802	0.0933332	-1.96931	0.0489178	0.411453
Gm16286	691.169	0.195963	0.0995227	1.96903	0.0489498	0.411481
Zfp511	122.03	0.281639	0.143062	1.96864	0.048994	0.411612
Chmp2b	578.887	0.194019	0.0986103	1.96753	0.0491218	0.412446
Tmem38a	955.347	0.178505	0.090773	1.9665	0.0492412	0.413207
1810026J23Rik	610.137	0.196329	0.0998588	1.96607	0.0492911	0.413384
Mdm4	1405.83	-0.176545	0.0898358	-1.9652	0.0493912	0.413982
Anapc16	546.384	0.216973	0.110452	1.96442	0.0494817	0.4145
Slc23a2	1802.6	-0.163072	0.0830273	-1.96407	0.0495214	0.414526
Tnpo1	1149.95	-0.209843	0.10685	-1.96389	0.0495426	0.414526
Sdk1	105.423	-0.295171	0.15032	-1.96362	0.0495747	0.414554
Gm33651	89.9604	0.282255	0.143771	1.96323	0.0496192	0.414685
Alox12b	16.503	-0.247307	0.126028	-1.96231	0.0497261	0.415337
Crhr1	93.6517	-0.285957	0.145796	-1.96136	0.0498375	0.415406
Gm42480	54.0117	-0.286619	0.146128	-1.96142	0.0498298	0.415406
Plin4	33.1851	0.27679	0.141121	1.96136	0.0498366	0.415406
Scg5	1833.25	0.154104	0.0785744	1.96125	0.0498498	0.415406
Papss2	299.213	0.247899	0.126467	1.96019	0.0499742	0.415816
Pcdhga12	182.007	-0.254428	0.129804	-1.96009	0.0499851	0.415816
Rcor2	68.6612	-0.290645	0.148282	-1.96009	0.0499858	0.415816
Nrip3	717.195	-0.21896	0.111726	-1.9598	0.0500191	0.415853
Gm10118	135.979	-0.279566	0.14275	-1.95842	0.0501804	0.416879
Gpr21	121.502	-0.282489	0.144256	-1.95825	0.0502006	0.416879
Utp3	270.83	0.238863	0.12201	1.95772	0.0502623	0.417151
Gm26944	54.0561	-0.294106	0.150309	-1.95668	0.0503849	0.417687
Gm43864	94.2338	-0.287295	0.146826	-1.95671	0.0503816	0.417687
Iars	667.707	-0.190877	0.0975933	-1.95584	0.0504835	0.418263
2810468N07Rik	285.144	0.23989	0.122703	1.95505	0.0505775	0.418384
Atp5a1	10360.7	0.156091	0.0798526	1.95473	0.0506145	0.418384
Jmjd6	301.443	0.221821	0.113462	1.95503	0.0505799	0.418384
Ptpn5	3206.75	0.158883	0.0812717	1.95496	0.0505879	0.418384
Hist1h3f	99.1131	0.284256	0.145456	1.95424	0.0506726	0.41856
Tnrc6b	1864.06	-0.166708	0.0853135	-1.95406	0.050694	0.41856
Ralgds	1149.91	0.175456	0.0898107	1.95362	0.0507457	0.418747
Adcy8	107.013	-0.287344	0.147156	-1.95264	0.0508619	0.419224
Col6a4	72.7021	-0.289998	0.148508	-1.95274	0.0508505	0.419224
Tusc3	2843.9	0.148659	0.0761504	1.95217	0.0509175	0.419442
Mapk3	594.35	0.19322	0.0990086	1.95155	0.0509917	0.419813
Fam32a	730.678	0.187022	0.0958998	1.95018	0.0511547	0.420714
Fam84a	838.905	0.172467	0.0884731	1.94937	0.0512515	0.420714
Kcnk13	142.415	0.264179	0.135606	1.94814	0.0513983	0.420714
Kcnk4	20.6731	-0.252902	0.129794	-1.94849	0.0513564	0.420714
Klf6	477.937	-0.213319	0.1094	-1.9499	0.0511882	0.420714
Klhl5	509.27	0.207429	0.1065	1.94769	0.0514521	0.420714
Limd2	493.254	0.197669	0.101436	1.94871	0.0513295	0.420714
Plekha7	139.007	-0.288548	0.148097	-1.94837	0.051371	0.420714
Rgsl1	18.0351	-0.259713	0.133203	-1.94974	0.0512066	0.420714
Sel1l3	440.261	-0.288539	0.148127	-1.94792	0.051424	0.420714
Tcn2	170.71	0.254902	0.130843	1.94815	0.0513971	0.420714
Zfp933	417.457	-0.21055	0.108032	-1.94896	0.0513005	0.420714
Baz2b	650.469	-0.190135	0.0976865	-1.94638	0.0516087	0.421037
D430036J16Rik	217.31	0.256032	0.131521	1.9467	0.0515704	0.421037
Fbxo11	1821.8	-0.191317	0.0982859	-1.94653	0.0515906	0.421037
Gm15338	16.7242	-0.251944	0.129441	-1.9464	0.0516062	0.421037
Amer1	147.61	-0.256886	0.132035	-1.94558	0.0517046	0.42137
Vwa5b2	100.201	-0.289812	0.148961	-1.94556	0.0517081	0.42137
Abca5	1037.82	-0.196374	0.100999	-1.94431	0.051858	0.422241
Araf	1649.07	0.157281	0.0809018	1.9441	0.051883	0.422241
Klf7	639.96	-0.211019	0.108553	-1.94394	0.0519031	0.422241
Eps15	2994.98	-0.185148	0.0953462	-1.94185	0.0521547	0.423741
Erc1	741.572	-0.189925	0.0978054	-1.94187	0.052153	0.423741
Ky	71.3701	-0.28665	0.147649	-1.94144	0.0522053	0.423741
Ptcd1	474.725	0.220658	0.113655	1.94147	0.052201	0.423741
Usp34	4055.01	-0.185886	0.0957862	-1.94063	0.0523031	0.424295
Gm26556	23.3174	-0.271305	0.140001	-1.93788	0.0526379	0.42677
Abr	2854.59	-0.176142	0.0909327	-1.93706	0.0527379	0.426952
Sept3	2596.48	-0.159493	0.0823366	-1.93708	0.0527356	0.426952
Spop	1313.88	-0.161481	0.0833679	-1.93697	0.0527493	0.426952
Ece1	901.69	0.185176	0.0956402	1.93618	0.0528459	0.427138
Gm37159	21.1537	-0.259067	0.133828	-1.93581	0.0528904	0.427138
Gm43373	24.948	-0.262098	0.13542	-1.93545	0.0529357	0.427138
Hcfc1	1415.04	-0.183285	0.0947141	-1.93514	0.0529727	0.427138
Ikzf1	93.9115	0.279515	0.144446	1.93508	0.0529802	0.427138
Stx1a	610.98	-0.290279	0.149978	-1.93548	0.0529319	0.427138
Ube2k	1172.13	-0.209258	0.108111	-1.93559	0.0529182	0.427138
Cbx8	135.813	0.263088	0.136076	1.93339	0.0531885	0.427487
Gm32444	64.588	-0.28767	0.148732	-1.93415	0.0530946	0.427487
Gnai3	552.363	0.195559	0.101151	1.93333	0.0531952	0.427487
Ntrk2	7150.87	-0.138997	0.0718812	-1.9337	0.0531495	0.427487
Plcd4	146.582	0.266445	0.13782	1.93328	0.0532018	0.427487
Zc2hc1a	901.646	-0.19519	0.10092	-1.9341	0.0531004	0.427487
Frs2	640.812	-0.210412	0.108882	-1.93248	0.0533004	0.42804
Cdkl5	4968.87	-0.154709	0.0801009	-1.93142	0.0534309	0.428429
Epm2aip1	2438.47	-0.165383	0.0856159	-1.93169	0.0533979	0.428429
Polr2e	425.535	0.20592	0.106624	1.93127	0.0534492	0.428429
Tm6sf1	89.4097	-0.282173	0.146119	-1.93112	0.053468	0.428429
5330434G04Rik	489.444	-0.220605	0.114383	-1.92866	0.0537726	0.429673
Cul4b	749.409	-0.192878	0.100002	-1.92874	0.0537633	0.429673
Isoc1	320.422	0.215981	0.111984	1.92867	0.0537724	0.429673
Plcxd3	119.823	-0.285815	0.148163	-1.92906	0.053723	0.429673
Srebf2	1183.31	-0.203692	0.105563	-1.92957	0.0536606	0.429673
Asic1	1040.32	0.172731	0.0895854	1.92811	0.0538412	0.429939
Wwtr1	281.643	0.241159	0.125088	1.92792	0.0538656	0.429939
Foxg1	501.153	-0.236942	0.122924	-1.92755	0.0539109	0.430061
Cyba	38.9526	0.288547	0.149723	1.9272	0.0539541	0.430124
Spaca6	76.1352	-0.282297	0.146495	-1.92701	0.0539786	0.430124
Bsdc1	647.923	0.187649	0.0975227	1.92415	0.0543352	0.432247
Gm16586	409.595	-0.217297	0.112906	-1.92459	0.0542804	0.432247
Slc25a33	419.169	0.21166	0.10999	1.92435	0.0543105	0.432247
Fam43a	107.934	-0.281303	0.146215	-1.9239	0.0543672	0.432263
Rai14	129.133	-0.286675	0.149034	-1.92356	0.0544101	0.432365
Dock9	1629.4	-0.185245	0.0963328	-1.92297	0.0544835	0.432709
Gm37420	81.0404	-0.286268	0.148932	-1.92214	0.0545884	0.433303
Tbc1d20	839.672	0.176499	0.0918713	1.92115	0.0547124	0.433809
Unc80	6080.03	-0.152801	0.079534	-1.92121	0.0547058	0.433809
Apod	1825.72	0.193908	0.101221	1.91569	0.0554041	0.434599
Atp1a3	9063.08	-0.187897	0.0979962	-1.91739	0.0551883	0.434599
Atp1b2	501.212	-0.244285	0.12751	-1.9158	0.05539	0.434599
Dtnb	2086.09	0.177812	0.0928232	1.9156	0.0554164	0.434599
Egln3	27.2972	-0.27257	0.141971	-1.9199	0.0548699	0.434599
Eif4g2	6260.08	-0.15042	0.0784952	-1.9163	0.055327	0.434599
Evi5l	1032.63	0.163531	0.0852222	1.91888	0.0549994	0.434599
Fhl1	431.064	0.195366	0.101846	1.91825	0.0550791	0.434599
Gbx1	15.2111	0.245713	0.128171	1.91708	0.0552283	0.434599
Gm43750	56.7657	-0.288319	0.150322	-1.91801	0.0551092	0.434599
Gm43879	213.647	-0.262284	0.136836	-1.91677	0.0552666	0.434599
Ldhb	3251.5	0.159932	0.0834575	1.91633	0.0553229	0.434599
Lrrc8a	91.8635	0.276252	0.143933	1.91931	0.054945	0.434599
Pik3ip1	305.865	0.230605	0.120293	1.91702	0.055235	0.434599
Pls3	1298.81	-0.226815	0.118346	-1.91655	0.0552955	0.434599
Rad9b	48.6274	0.288364	0.150227	1.91952	0.0549188	0.434599
Ralgapa1	3872.32	-0.155242	0.0809122	-1.91865	0.0550292	0.434599
Rpsa	1966.25	0.154762	0.0807575	1.91638	0.055317	0.434599
Slc25a11	1049.34	0.179027	0.093256	1.91974	0.0548906	0.434599
Sspn	115.63	0.279004	0.145473	1.91791	0.0551223	0.434599
Arf1	2812.79	0.156197	0.0816296	1.91348	0.0556865	0.434814
Clip3	1212.95	-0.222108	0.116012	-1.91453	0.0555531	0.434814
Il13ra1	106.853	0.273267	0.142762	1.91414	0.0556017	0.434814
Jade1	965.802	0.176954	0.0924737	1.91356	0.0556761	0.434814
Ndufa4l2	16.2136	0.251575	0.131478	1.91343	0.0556929	0.434814
Pfdn5	1077.81	0.170438	0.0890654	1.91363	0.0556677	0.434814
Rcor3	220.442	-0.234279	0.122372	-1.91448	0.0555583	0.434814
Rpl17	1386.74	0.161192	0.0842384	1.91352	0.0556821	0.434814
Triqk	310.814	0.223291	0.116708	1.91325	0.055716	0.434814
D10Jhu81e	492.387	0.195234	0.102097	1.91225	0.0558446	0.435233
Dusp5	128.226	0.275907	0.144285	1.91224	0.0558455	0.435233
Mpeg1	235.407	0.229803	0.120182	1.91212	0.0558603	0.435233
6820402A03Rik	56.6089	-0.286343	0.149785	-1.9117	0.0559146	0.435419
Atp5j	994.037	0.170999	0.0895374	1.9098	0.0561589	0.436412
Fam216a	603.718	0.196714	0.103025	1.90938	0.0562125	0.436412
Gm16485	140.3	-0.268105	0.14049	-1.90835	0.0563455	0.436412
Gm37183	28.064	-0.264965	0.13884	-1.90841	0.0563377	0.436412
Kars	1028.78	0.166974	0.0874359	1.90968	0.0561747	0.436412
Lhx8	61.1775	0.28632	0.15002	1.90855	0.0563205	0.436412
Pgrmc1	2571.54	0.166833	0.0873831	1.90921	0.0562347	0.436412
Rps16	243.225	0.248526	0.130171	1.90922	0.0562331	0.436412
Sp9	142.91	0.254715	0.133466	1.90847	0.0563303	0.436412
Zfp646	481.861	0.211217	0.110656	1.90878	0.0562911	0.436412
Sh3gl2	865.736	-0.284385	0.1491	-1.90735	0.0564754	0.437183
Agbl2	23.5308	0.271516	0.142387	1.90689	0.0565348	0.437299
Stac2	160.955	-0.257798	0.135202	-1.90676	0.0565512	0.437299
Gm17203	20.8147	-0.262412	0.137666	-1.90614	0.0566319	0.437453
Zfp518b	241.833	-0.239021	0.125382	-1.90635	0.0566049	0.437453
Asb18	39.9777	0.283531	0.148768	1.90586	0.0566679	0.437496
Cacna2d2	777.943	0.201839	0.106059	1.90307	0.0570311	0.438854
Cep170b	1440.7	-0.234846	0.123371	-1.90358	0.0569645	0.438854
Hnrnpa3	644.042	-0.201979	0.106129	-1.90314	0.057022	0.438854
Klhl2	3971.54	0.171967	0.0903411	1.90353	0.0569718	0.438854
Palm	1297.67	0.172332	0.0905752	1.90264	0.0570879	0.438854
Urb1	317.015	-0.210139	0.110433	-1.90287	0.0570576	0.438854
Wdr26	1845.12	-0.165758	0.0870586	-1.90398	0.0569131	0.438854
Zfhx2	571.014	-0.227798	0.119668	-1.90358	0.0569644	0.438854
Lin7b	442.598	0.198561	0.104417	1.90162	0.0572209	0.439638
Npnt	61.2619	-0.285763	0.150306	-1.90121	0.0572743	0.439638
Zfp619	129.523	-0.267047	0.140466	-1.90116	0.0572816	0.439638
Adgrf2	19.3441	-0.258992	0.136253	-1.90081	0.0573266	0.439748
Crtap	24.0816	0.271747	0.143036	1.89985	0.0574527	0.440249
Rpl23	1235.06	0.156974	0.082626	1.89981	0.0574577	0.440249
Stox2	1967.82	-0.154033	0.0810863	-1.89962	0.0574836	0.440249
Cgnl1	227.009	0.258392	0.136064	1.89905	0.0575584	0.440403
Lgr6	18.0421	-0.258106	0.135917	-1.899	0.057565	0.440403
Sdhd	808.959	0.198048	0.104332	1.89824	0.0576642	0.440928
Clip4	1105.38	0.180527	0.0951619	1.89706	0.0578206	0.441625
Gbp9	49.0551	0.285137	0.150321	1.89685	0.0578475	0.441625
Tvp23b	275.47	0.229692	0.121071	1.89718	0.0578047	0.441625
Hk1	2125.61	-0.156868	0.0827101	-1.89661	0.05788	0.441638
Mrfap1	1837.67	0.203949	0.10758	1.8958	0.0579863	0.441981
Npy2r	59.8795	0.284168	0.149877	1.89602	0.0579578	0.441981
Fam19a1	86.0886	-0.220868	0.116596	-1.89431	0.0581844	0.44267
Ipo7	2272.3	-0.163837	0.0864889	-1.89431	0.0581837	0.44267
Map1lc3b	1208.18	0.178458	0.0942365	1.89373	0.0582614	0.44267
Setbp1	634.472	-0.195229	0.103068	-1.89417	0.0582022	0.44267
Sez6l	632.679	-0.271641	0.14343	-1.89389	0.0582401	0.44267
Sgsm3	574.291	-0.183586	0.0969394	-1.89382	0.0582493	0.44267
Syn1	1258.07	-0.28428	0.150166	-1.89311	0.0583439	0.442829
Tmem161a	208.561	0.232297	0.122697	1.89325	0.058324	0.442829
Eif4b	2683	0.160151	0.0846245	1.89249	0.0584252	0.44294
Gm44423	17.1674	-0.252151	0.133251	-1.8923	0.058451	0.44294
Pacs2	1336.48	0.157651	0.0833057	1.89244	0.0584329	0.44294
March1	278.236	-0.258406	0.136632	-1.89125	0.0585913	0.443769
1500009C09Rik	522.582	0.197916	0.104743	1.88953	0.0588211	0.445211
Ccdc85c	362.435	0.206328	0.109235	1.88884	0.0589139	0.445211
Gm14305	123.183	-0.267633	0.141705	-1.88867	0.0589363	0.445211
Med31	110.766	0.263538	0.139516	1.88894	0.0588998	0.445211
Zic1	148.878	0.264551	0.140038	1.88913	0.0588739	0.445211
Tor2a	185.417	0.238984	0.126571	1.88815	0.0590062	0.445505
Btg2	159.863	0.27281	0.14451	1.88783	0.0590494	0.445597
Cnot6	900.539	-0.213458	0.113104	-1.88728	0.0591232	0.445686
Gm37880	117.176	-0.24733	0.131043	-1.88739	0.0591073	0.445686
Gm37608	49.1516	-0.283633	0.150322	-1.88684	0.0591814	0.445891
Gm6934	32.7338	-0.279242	0.148043	-1.88623	0.0592646	0.446048
Mrps15	208.674	0.239655	0.127141	1.88495	0.0594371	0.446048
Plekhg4	54.1302	-0.282846	0.150007	-1.88555	0.0593558	0.446048
Ppm1e	1285.1	-0.27515	0.145967	-1.88501	0.0594281	0.446048
Pvrl3	196.861	-0.236817	0.125611	-1.88531	0.0593878	0.446048
Sept7	5317.4	-0.170963	0.090704	-1.88485	0.0594503	0.446048
Srf	638.491	0.193733	0.102774	1.88504	0.0594242	0.446048
Thada	448.749	-0.196554	0.104244	-1.88552	0.0593591	0.446048
Ccdc65	36.5955	-0.279767	0.148452	-1.88457	0.0594881	0.446085
Zfp811	69.3042	-0.28306	0.150216	-1.88435	0.0595173	0.446085
4732414G09Rik	15.3503	0.243289	0.129178	1.88336	0.0596517	0.446153
A430110C17Rik	23.1683	-0.255818	0.135841	-1.88322	0.05967	0.446153
Arhgef7	1119.68	-0.165424	0.0878552	-1.88291	0.0597125	0.446153
Itga7	96.187	-0.279934	0.148599	-1.88382	0.0595887	0.446153
Lpar1	646.724	0.19488	0.103482	1.88323	0.0596692	0.446153
Syngr3	1200.4	0.156746	0.0832387	1.88309	0.0596881	0.446153
Mdm2	660.453	0.19488	0.103518	1.88258	0.0597575	0.446258
Mllt11	1664.46	-0.172938	0.09191	-1.8816	0.0598908	0.446789
Sec61a2	527.27	-0.188151	0.0999895	-1.88171	0.0598753	0.446789
Glud1	2724.35	0.162464	0.0864035	1.8803	0.0600674	0.447642
Lrp8	291.138	-0.241832	0.128611	-1.88033	0.060063	0.447642
Spire1	1963.53	-0.164487	0.0874915	-1.88004	0.0601027	0.447673
Gm37310	25.1932	-0.270167	0.143769	-1.87917	0.0602209	0.448321
Rnd1	72.6316	-0.281202	0.149718	-1.87821	0.0603527	0.44907
Gm42843	84.7201	-0.219701	0.116991	-1.87793	0.0603909	0.449122
Gm36952	406.12	-0.274221	0.14609	-1.87707	0.0605091	0.449769
Amph	1331.82	-0.195757	0.10432	-1.87649	0.0605876	0.45012
Dnajc6	3888.35	-0.156263	0.0832863	-1.87622	0.0606253	0.450167
Gfra2	167.924	-0.231275	0.12335	-1.87495	0.0608	0.45067
Mkrn2	519.548	0.200548	0.106946	1.87523	0.0607614	0.45067
Psd	4261.51	0.159204	0.0849174	1.87481	0.0608184	0.45067
Rgs6	369.456	-0.232302	0.123878	-1.87525	0.0607588	0.45067
Cntn4	1060.46	-0.182299	0.0973139	-1.87331	0.0610258	0.451299
Dennd4b	306.453	-0.223015	0.119023	-1.87371	0.0609708	0.451299
Gm24564	40.0484	-0.280113	0.149528	-1.87331	0.0610257	0.451299
Slitrk4	1025.76	-0.193303	0.103192	-1.87324	0.0610353	0.451299
Tshz1	531.519	0.184864	0.0986962	1.87306	0.0610601	0.451299
Chuk	662.356	-0.192186	0.102623	-1.87273	0.061105	0.451349
H2afv	362.454	0.204189	0.109079	1.87194	0.0612155	0.451349
Pcsk1	415.979	-0.244791	0.130766	-1.87198	0.06121	0.451349
Pds5b	2299.42	-0.19633	0.104862	-1.87227	0.0611698	0.451349
Slc48a1	884.971	0.171922	0.0918774	1.87121	0.0613157	0.451349
Snord13	47.0233	0.281334	0.150318	1.8716	0.0612625	0.451349
Tada2b	345.136	0.202795	0.108351	1.87165	0.0612546	0.451349
Yap1	236.939	0.228309	0.122012	1.8712	0.061318	0.451349
Chmp3	1784.37	0.168368	0.0899998	1.87076	0.0613778	0.451559
Cdc42se2	1637.51	0.160915	0.0860535	1.86994	0.0614925	0.452171
Unc79	2932.73	-0.160682	0.0859529	-1.86942	0.0615643	0.452468
Inpp5k	343.426	0.202467	0.108353	1.86859	0.0616803	0.453089
mt-Nd6	347.799	-0.272268	0.145728	-1.86833	0.0617162	0.453121
Trappc4	414.476	0.194402	0.104117	1.86714	0.0618815	0.454103
4930432B10Rik	18.9782	-0.250876	0.134445	-1.86601	0.0620403	0.454305
Ccdc88a	2563.87	-0.187814	0.100685	-1.86536	0.0621308	0.454305
Gm43654	34.7951	-0.274808	0.147325	-1.86532	0.0621369	0.454305
Hsd17b10	235.858	0.229636	0.123066	1.86595	0.0620478	0.454305
Lppos	19.996	0.255518	0.136974	1.86545	0.0621184	0.454305
Maf1	611.119	0.181354	0.0972335	1.86514	0.0621617	0.454305
Pogk	1046.13	0.187938	0.100721	1.86593	0.0620512	0.454305
Swap70	175.692	0.246719	0.132227	1.86587	0.062059	0.454305
Mdk	75.3977	0.274524	0.147229	1.8646	0.0622376	0.454398
Rpgrip1l	545.811	-0.197561	0.105943	-1.86479	0.0622102	0.454398
Bend3	34.5452	-0.273603	0.146784	-1.86398	0.0623241	0.454798
Chmp2a	858.287	0.163621	0.0878051	1.86345	0.0623987	0.455112
Aamp	1224.72	0.152933	0.0820946	1.86289	0.0624779	0.455458
Tom1l2	2115.28	-0.157328	0.084486	-1.86217	0.0625786	0.455962
Kcnh1	1060.63	-0.174283	0.0936087	-1.86182	0.062628	0.45609
Gcn1l1	877.241	-0.188845	0.101483	-1.86086	0.0627634	0.456541
Pcsk5	93.2796	-0.277985	0.149397	-1.86071	0.0627851	0.456541
mt-Ti	126.418	-0.279607	0.150269	-1.86071	0.0627846	0.456541
Col19a1	215.174	-0.234153	0.125944	-1.85918	0.0630011	0.457615
Ovol2	15.2869	-0.206522	0.111093	-1.85899	0.0630282	0.457615
Ptchd4	307.104	-0.225687	0.121388	-1.85923	0.0629951	0.457615
Fgf10	27.5649	-0.254903	0.137149	-1.85858	0.0630863	0.457805
Zfp667	325.065	0.20635	0.11105	1.85817	0.0631455	0.458004
Ash1l	4686.07	-0.15706	0.0845364	-1.8579	0.0631834	0.458048
Cnn3	504.867	0.198515	0.10688	1.85736	0.0632606	0.458376
Alms1	409.437	-0.212529	0.114623	-1.85416	0.0637158	0.458829
Apaf1	242.127	0.220202	0.118705	1.85503	0.0635914	0.458829
Apbb1ip	16.7004	-0.245294	0.132352	-1.85334	0.0638335	0.458829
BC021891	21.486	-0.258158	0.13928	-1.85351	0.0638089	0.458829
C77370	998.145	-0.184979	0.0996915	-1.85552	0.0635225	0.458829
Dhx32	654.712	0.189039	0.101921	1.85476	0.0636312	0.458829
Fam65a	440.162	-0.216773	0.11692	-1.85402	0.0637363	0.458829
Flywch2	79.4971	0.274061	0.147745	1.85496	0.0636024	0.458829
Gm26638	16.7738	-0.223797	0.120546	-1.85653	0.063378	0.458829
Gm37023	18.2436	-0.235136	0.126847	-1.8537	0.0637826	0.458829
Gm42866	19.6396	-0.2515	0.135663	-1.85386	0.0637594	0.458829
Lta4h	530.833	0.185285	0.0998194	1.85621	0.0634243	0.458829
Nf1	4640.96	-0.160109	0.0862782	-1.85572	0.0634928	0.458829
Pcsk1n	1553.36	0.183315	0.0988418	1.85463	0.0636488	0.458829
[truncated: 35,412 more rows]
