# Supplementary material for: Rhes, a striatal enriched protein, regulates post-translational small-ubiquitin-like-modifier (SUMO) modification of nuclear proteins and alters gene expression
Source: Cell Mol Life Sci. 2024 Apr 8;81(1):169. doi: 10.1007/s00018-024-05181-8 (PMC11001699; doi:10.1007/s00018-024-05181-8)
Supplement: Supplementary file 6 — Data file S6 (XLSX 14 KB) [file 18_2024_5181_MOESM6_ESM.xlsx]

## Sheet: Parameters
Parameter	Value
Version	1.6.2.10
User name	maxquant
Machine name	MAXQUA2-IRIC
Date of writing	12/24/2020 01:04:20
Include contaminants	TRUE
PSM FDR	0.01
PSM FDR Crosslink	0.01
Protein FDR	0.01
Site FDR	0.01
Use Normalized Ratios For Occupancy	TRUE
Min. peptide Length	7
Min. score for unmodified peptides	0
Min. score for modified peptides	40
Min. delta score for unmodified peptides	0
Min. delta score for modified peptides	6
Min. unique peptides	0
Min. razor peptides	1
Min. peptides	1
Use only unmodified peptides and	TRUE
Modifications included in protein quantification	Oxidation (M);Acetyl (Protein N-term)
Peptides used for protein quantification	Razor
Discard unmodified counterpart peptides	TRUE
Label min. ratio count	2
Use delta score	FALSE
iBAQ	FALSE
iBAQ log fit	FALSE
Match between runs	TRUE
Matching time window [min]	0.7
Alignment time window [min]	20
Find dependent peptides	FALSE
Fasta file	C:\Users\maxquant\Desktop\Databases\Homo sapiens_20201106.fasta
Decoy mode	revert
Include contaminants	TRUE
Advanced ratios	TRUE
Fixed andromeda index folder
Temporary folder
Combined folder location
Second peptides	TRUE
Stabilize large LFQ ratios	TRUE
Separate LFQ in parameter groups	FALSE
Require MS/MS for LFQ comparisons	TRUE
Calculate peak properties	FALSE
Main search max. combinations	200
Advanced site intensities	TRUE
Write msScans table	TRUE
Write msmsScans table	TRUE
Write ms3Scans table	TRUE
Write allPeptides table	TRUE
Write mzRange table	TRUE
Write pasefMsmsScans table	TRUE
Write accumulatedPasefMsmsScans table	TRUE
Max. peptide mass [Da]	4600
Min. peptide length for unspecific search	8
Max. peptide length for unspecific search	25
Razor protein FDR	TRUE
Disable MD5	FALSE
Max mods in site table	3
Match unidentified features	FALSE
Epsilon score for mutations
Evaluate variant peptides separately	TRUE
Variation mode	None
MS/MS tol. (FTMS)	20 ppm
Top MS/MS peaks per Da interval. (FTMS)	12
Da interval. (FTMS)	100
MS/MS deisotoping (FTMS)	TRUE
MS/MS deisotoping tolerance (FTMS)	7
MS/MS deisotoping tolerance unit (FTMS)	ppm
MS/MS higher charges (FTMS)	TRUE
MS/MS water loss (FTMS)	TRUE
MS/MS ammonia loss (FTMS)	TRUE
MS/MS dependent losses (FTMS)	TRUE
MS/MS recalibration (FTMS)	FALSE
MS/MS tol. (ITMS)	0.5 Da
Top MS/MS peaks per Da interval. (ITMS)	8
Da interval. (ITMS)	100
MS/MS deisotoping (ITMS)	FALSE
MS/MS deisotoping tolerance (ITMS)	0.15
MS/MS deisotoping tolerance unit (ITMS)	Da
MS/MS higher charges (ITMS)	TRUE
MS/MS water loss (ITMS)	TRUE
MS/MS ammonia loss (ITMS)	TRUE
MS/MS dependent losses (ITMS)	TRUE
MS/MS recalibration (ITMS)	FALSE
MS/MS tol. (TOF)	40 ppm
Top MS/MS peaks per Da interval. (TOF)	10
Da interval. (TOF)	100
MS/MS deisotoping (TOF)	TRUE
MS/MS deisotoping tolerance (TOF)	0.01
MS/MS deisotoping tolerance unit (TOF)	Da
MS/MS higher charges (TOF)	TRUE
MS/MS water loss (TOF)	TRUE
MS/MS ammonia loss (TOF)	TRUE
MS/MS dependent losses (TOF)	TRUE
MS/MS recalibration (TOF)	FALSE
MS/MS tol. (Unknown)	0.5 Da
Top MS/MS peaks per Da interval. (Unknown)	8
Da interval. (Unknown)	100
MS/MS deisotoping (Unknown)	FALSE
MS/MS deisotoping tolerance (Unknown)	0.15
MS/MS deisotoping tolerance unit (Unknown)	Da
MS/MS higher charges (Unknown)	TRUE
MS/MS water loss (Unknown)	TRUE
MS/MS ammonia loss (Unknown)	TRUE
MS/MS dependent losses (Unknown)	TRUE
MS/MS recalibration (Unknown)	FALSE
Site tables	Deamidation (NQ)Sites.txt;GlyGly (K)Sites.txt;NQTGG (K)Sites.txt;Oxidation (M)Sites.txt;Phospho (ST)Sites.txt

## Sheet: MaxQuant SUMO3
Table 1| MaxQuant SUMO3(NQTGG) neutral losses
Name	Short name	Composition
b2-NQ	NQ	H(14) C(9) N(4) O(4)
b3-NQT	NQT	H(21) C(13) N(5) O(6)
b3-NQTG	NQTG	H(24) C(15) N(6) O(7)
b3-NQTGG	NQTGG	H(27) C(17) N(7) O(8)
Table 2| MaxQuant SUMO3(NQTGG) diagnostic peaks
Name	Short name	Composition	Neutral mass
c1-N	N	H(9) C(4) N(3) O(2)	131.069
b2-NQ	NQ	H(14) C(9) N(4) O(4)	242.102
b3-NQT	NQT	H(21) C(13) N(5) O(6)	343.149
b4-NQTG	NQTG	H(24) C(15) N(6) O(7)	400.171
b5-NQTGG	NQTGG	H(27) C(17) N(7) O(8)	457.192
b2-NQ-NH3	NQ-NH3	H(11) C(9) N(3) O(4)	225.075
b3-NQT-NH3	NQT-NH3	H(18) C(13) N(4) O(6)	326.123
b4-NQTG-NH3	NQTG-NH3	H(21) C(15) N(5) O(7)	383.144
b5-NQTGG-NH3	NQTGG-NH3	H(24) C(17) N(6) O(8)	440.166
